# Supplementary material for: Genomes of early-diverging streptophyte algae shed light on plant terrestrialization
Source: Nat Plants. 2019 Dec 16;6(2):95–106. doi: 10.1038/s41477-019-0560-3 (PMC7027972; doi:10.1038/s41477-019-0560-3)
Supplement: Supplementary file 3 — Supplementary ST 1–37. [file 41477_2019_560_MOESM3_ESM.xlsx]

## Sheet: S1
Table S1 Summary statistics of genome sequencing data for Mesostigma viride.
DNA libraries with different insert sizes were constructed and sequenced through the Illumina platform. In total, 245.76 Gb raw data were generated and the sequencing depth was about 746X. The sequencing depth after quality filtering was 226X. Finally, approximate 74 Gb clean data were used for genome assembly.
Pair-end	Library	Sequencing	Read	Raw data			Clean data
libraries	insert	Technology	length (bp)
	size (bp)			Total	Sequence	Physical	Total	Sequence	Physical
				data (Gb)	depth (X)	depth (X)	data (Gb)	depth (X)	depth (X)
	170	Hiseq 2000	PE100	24.73	75.17	63.89	12.81	38.92	33.08
	170	Hiseq 4000	PE100	36.31	110.34	93.79	21.38	64.97	55.23
	250	Hiseq 4000	PE100	29.89	90.84	113.54	12.19	37.04	46.31
	350	Hiseq 4000	PE100	17.72	53.85	94.23	6.72	20.42	35.74
	500	Hiseq 2000	PE100	15.34	46.61	116.53	6.94	21.09	52.73
	800	Hiseq 2000	PE100	17.31	52.61	210.44	5.74	17.44	69.77
	2000	Hiseq 4000	PE100	29.13	88.52	885.19	5.95	18.08	180.82
	5000	Hiseq 4000	PE100	13.65	41.49	1037.27	2.41	7.32	183.1
	20000	Hiseq 4000	PE100	61.68	187.43	18743.3	0.49	1.49	148.91
Total	--	--	--	245.76	746.86	--	74.63	226.78	--

## Sheet: S2
Table S2 Summary statistics of genome sequencing data for Chlorokybus atmophyticus.
DNA libraries with different insert sizes were constructed and sequenced through the Illumina platform. In total, 66.46 Gb raw data were generated and the sequencing depth was about 775.68X. The sequencing depth after quality filtering was 169.33X. Finally, approximate 14.51 Gb clean data were used for genome assembly.
Pair-end libraries	Library insert size (bp)	Sequencing	Read	Raw data			Clean data
		Technology	length (bp)	Total	Sequence	Physical	Total	Sequence	Physical
				data (Gb)	depth (X)	depth (X)	data (Gb)	depth (X)	depth (X)
	170	Hiseq 4000	PE100	3.02	35.25	29.96	2.92	34.08	28.97
	500	Hiseq 4000	PE100	11.88	138.66	346.64	6.36	74.19	185.48
	800	Hiseq 4000	PE100	2.8	32.68	130.72	0.87	10.17	40.66
	6000	Hiseq 4000	PE100	13.12	153.13	4593.84	2.05	23.87	716.13
	10000	Hiseq 4000	PE100	10.66	124.42	6220.82	0.99	11.58	579.19
	50000	Hiseq 4000	PE100	24.98	291.55	72887.5	1.32	15.43	3858.55
Total	--	--	--	66.46	775.68	--	14.51	169.33	--

## Sheet: S3
Table S3. Genome size estimation using 17-mer analysis of M. viride.
The genome size was estimated using 17-mer analysis. The peak depth is about 35 and the total K-mer count is 11,517,226,902. The genome size was estimated (by the formula: Genome Size=K-mer number/Peak depth) as 329.06 Mb.
kmer value		peak depth	genome size	used bases	used reads	Depth
	kmer number		(Mb)	(Gb)	(Mb)	(X)
17	11517226902	35	329.06	13.83	144.67	42.0342

## Sheet: S4
Table S4. Genome size estimation using 17-mer analysis of C. atmophyticus.
The genome size was estimated using 17-mer analysis. The peak depth is about 74 and the total K-mer count is 6,340,143,223. The genome size was estimated (by the formula: Genome Size=K-mer number/Peak depth) as 85.68 Mb.
K-mer value	K-mer number	Peak depth(X)	Genome size (Mb)	Bases (Gb)	Reads (Mb)	Depth (X)
17	6340143223	74	85.68	7.23	55.42	84.35

## Sheet: S5
Table S5. Statistics of the de novo genome assembly of M. viride.
The total length of the assembled genome is about 287 Mb. The N50 for contigs and scaffolds were 7.6 kb and 114 kb, respectively.
	Contig			Scaffold
	Length(bp)		Number	Length(bp)	Number
N90	2544		30678	13624	3065
N80	3891		22982	40562	1925
N70	5086		17516	64363	1383
N60	6212		13175	88629	1021
N50	7586		9612	113221	730
N40	9152		6666	142299	509
N30	11370		4265	174171	330
N20	14617		2353	220668	186
N10	20068		902	293464	74
Maximum length	149846		--	948047	--
Total length	244691741		--	281412241	--
The length >=200bp	--		47371	--	6924
The length >=2kbp	--		34693	--	6896
Percentage of N content(%)		13.05

## Sheet: S6
Table S6. Statistics of the de novo genome assembly of C. atmophyticus.
The total length of the assembled genome is about 79 Mb. The N50 for contigs and scaffolds were 23.3 kb and 721.9 kb, respectively.
	Contig		Scaffold
	Length(bp)	Number	Length(bp)	Number
N90	6113	3034	133562	109
N80	10996	2172	299198	76
N70	15658	1622	435686	55
N60	20289	1214	612565	40
N50	25072	892	752385	30
N40	30597	630	1014283	21
N30	37277	415	1226704	14
N20	46503	240	1371545	8
N10	59167	101	1957660	4
Maximum length	111788	--	2709767	--
Total length	72494235	--	74330326	--
The length >=200bp	--	8831	--	3809
The length >=2kbp	--	4305	--	399
Percentage of N content(%)	2.47

## Sheet: S7
Table S7. Evaluation of completeness of genome assembly for M. viride using the BUSCO (version 3) database.
The eukaryotic core genes were assessed by the BUSCO (Version3) eukaryotic database. 209/303, 69.0% were completely matched with BUSCO within this database.
Type	Genome assembly
	Number	Percentage (%)
Complete BUSCOs	202	66.7
Complete and single-copy BUSCOs	199	65.7
Complete and duplicated BUSCOs	3	1
Fragmented BUSCOs	45	14.9
Missing BUSCOs	56	18.4
Total BUSCO groups searched	303	--

## Sheet: S8
Table S8. Completeness evaluation of genome assembly using BUSCO (Version3) database for C. atmophyticus.
The eukaryotic core genes were assessed by BUSCO eukaryotic database (Version 3). 268/303, 88.8% were completely matched with BUSCO within this database.
Type	Genome assembly
	Number	Percentage (%)
Complete BUSCOs	268	88.8
Complete and single-copy BUSCOs	265	87.5
Complete and duplicated BUSCOs	3	1
Fragmented BUSCOs	6	1.7
Missing BUSCOs	29	9.5
Total BUSCO groups searched	303	----

## Sheet: S9
Table S9. Completeness evaluation of genome assembly for M. viride by assembled transcripts.
The RNA sequencing data were de novo assembled and aligned against the genome assembly.
Dataset	Number	Total Length (bp)	Covered by Assembly (%)	With >90% Sequence in one Scaffold		With >50% Sequence in one Scaffold
				Number	Percent (%)	Number	Percent (%)
All	11054	15281156	84.3	7505	67.89	10369	93.82
>200bp	11035	15278398	84.3	7490	67.87	10353	93.82
>500bp	98,78	14815697	84.07	6507	65.87	9247	93.61
>1000bp	6532	12261125	82.95	3989	61.07	6059	92.76

## Sheet: S10
Table S10. Completeness evaluation of genome assembly for C. atmophyticus by assembled transcripts.
The RNA sequencing data were de novo assembled and aligned against the genome assembly.
Dataset	Number	Total	Covered by	With >90% Sequence		With >50% Sequence
			Assembly	in one Scaffold		in one Scaffold
		Length (bp)	Percentage(%)	Number	Percentage(%)	Number	Percentage(%)
All	61911	54673275	96.58	59626	96.31	61523	99.37
>200bp	43098	52148249	96.57	41346	95.93	42887	99.51
>500bp	30116	47995973	96.53	28839	95.76	29958	99.48
>1000bp	20227	40758250	96.4	19300	95.42	20085	99.3

[truncated: 27 more sheets: S11, S12, S13, S14, S15, S16, S17, S18, S19, S20, S21, S22, S23, S24, S25, S26, S27, S28, S29, S30 …]
