# Supplementary material for: Genomes of early-diverging streptophyte algae shed light on plant terrestrialization
Source: Nat Plants. 2019 Dec 16;6(2):95–106. doi: 10.1038/s41477-019-0560-3 (PMC7027972; doi:10.1038/s41477-019-0560-3)
Supplement: Supplementary file 4 — The HMMER profile of phytohormone genes. [file 41477_2019_560_MOESM4_ESM.hmm]

HMMER3/f [3.1b2 | February 2015]
NAME  ABF-maft
LENG  242
ALPH  amino
RF    no
MM    no
CONS  yes
CS    no
MAP   yes
DATE  Thu Nov 16 14:54:43 2017
NSEQ  7
EFFN  0.912598
CKSUM 1851863790
STATS LOCAL MSV      -11.1891  0.70325
STATS LOCAL VITERBI  -11.7051  0.70325
STATS LOCAL FORWARD   -5.0497  0.70325
HMM          A        C        D        E        F        G        H        I        K        L        M        N        P        Q        R        S        T        V        W        Y   
            m->m     m->i     m->d     i->m     i->i     d->m     d->d
  COMPO   2.54195  4.58431  3.04313  2.51878  3.59202  2.78255  3.91317  3.06372  2.60265  2.52359  3.49916  3.01072  3.27193  2.91337  2.68098  2.56665  2.86328  2.70262  4.63125  3.83393
          2.68618  4.42225  2.77519  2.73123  3.46354  2.40513  3.72494  3.29354  2.67741  2.69355  4.24690  2.90347  2.73739  3.18146  2.89801  2.37887  2.77519  2.98518  4.58477  3.61503
          0.02391  4.14108  4.86342  0.61958  0.77255  0.00000        *
      1   3.20326  4.71384  4.35059  3.97288  3.35618  4.04202  4.64601  2.56012  3.72402  1.91723  0.94240  4.21461  4.51128  4.09210  3.89601  3.57651  3.51766  2.59590  5.22779  4.00969      1 m - - -
          2.68618  4.42225  2.77519  2.73123  3.46354  2.40513  3.72494  3.29354  2.67741  2.69355  4.24690  2.90347  2.73739  3.18146  2.89801  2.37887  2.77519  2.98518  4.58477  3.61503
          0.02391  4.14108  4.86342  0.61958  0.77255  0.48576  0.95510
      2   2.86997  4.46041  4.06688  3.60607  3.40899  3.83076  4.38546  2.43151  3.42714  1.14693  3.31862  3.87450  4.29691  3.77415  3.66077  3.21425  2.26813  2.35620  5.17605  3.97033      2 l - - -
          2.68618  4.42225  2.77519  2.73123  3.46354  2.40513  3.72494  3.29354  2.67741  2.69355  4.24690  2.90347  2.73739  3.18146  2.89801  2.37887  2.77519  2.98518  4.58477  3.61503
          0.02391  4.14108  4.86342  0.61958  0.77255  0.48576  0.95510
      3   1.40152  4.28827  3.48232  3.10527  4.22486  3.09801  4.17023  3.55439  3.11202  3.28324  4.13443  3.33627  2.06900  3.42417  3.45273  2.51878  2.35768  3.10705  5.58194  4.35471      3 a - - -
          2.68618  4.42225  2.77519  2.73123  3.46354  2.40513  3.72494  3.29354  2.67741  2.69355  4.24690  2.90347  2.73739  3.18146  2.89801  2.37887  2.77519  2.98518  4.58477  3.61503
          0.02391  4.14108  4.86342  0.61958  0.77255  0.48576  0.95510
      4   2.72464  4.78930  3.27614  2.78518  4.34178  3.42072  3.80623  3.78340  2.34076  3.34988  4.20197  3.19150  3.93642  2.97635  1.49241  1.87816  3.02807  3.40682  5.48636  4.22499      4 r - - -
          2.68618  4.42225  2.77519  2.73123  3.46354  2.40513  3.72494  3.29354  2.67741  2.69355  4.24690  2.90347  2.73739  3.18146  2.89801  2.37887  2.77519  2.98518  4.58477  3.61503
          0.02391  4.14108  4.86342  0.61958  0.77255  0.48576  0.95510
      5   2.99061  5.21266  3.05014  2.62247  4.58189  3.57629  3.69985  4.00331  1.74145  3.47546  4.33493  3.09779  4.01135  1.44555  2.41019  2.97036  3.19922  3.66241  5.56282  4.30164      5 q - - -
          2.68618  4.42225  2.77519  2.73123  3.46354  2.40513  3.72494  3.29354  2.67741  2.69355  4.24690  2.90347  2.73739  3.18146  2.89801  2.37887  2.77519  2.98518  4.58477  3.61503
          0.02391  4.14108  4.86342  0.61958  0.77255  0.48576  0.95510
      6   2.58763  4.78863  2.88927  2.48783  4.30609  2.48987  3.75590  3.74739  2.55890  3.32482  4.12763  2.98013  3.12507  2.28355  3.00707  1.90476  2.89043  3.34445  5.52944  4.18779      6 s - - -
          2.68618  4.42225  2.77519  2.73123  3.46354  2.40513  3.72494  3.29354  2.67741  2.69355  4.24690  2.90347  2.73739  3.18146  2.89801  2.37887  2.77519  2.98518  4.58477  3.61503
          0.02391  4.14108  4.86342  0.61958  0.77255  0.48576  0.95510
      7   2.46920  4.38858  3.46480  3.30220  4.35770  3.11471  4.39979  3.92139  3.39472  3.62359  4.53228  3.47662  3.87750  3.72391  3.66591  0.74777  2.97106  3.39589  5.70984  4.44534      7 s - - -
          2.68618  4.42225  2.77519  2.73123  3.46354  2.40513  3.72494  3.29354  2.67741  2.69355  4.24690  2.90347  2.73739  3.18146  2.89801  2.37887  2.77519  2.98518  4.58477  3.61503
          0.02391  4.14108  4.86342  0.61958  0.77255  0.48576  0.95510
      8   2.80998  4.39160  3.86840  3.31537  3.54845  3.85297  4.15742  1.49820  2.36903  2.38035  3.45752  3.67039  4.22894  3.50333  3.36927  3.15361  3.05292  1.94408  5.13537  3.91363      8 i - - -
          2.68618  4.42225  2.77519  2.73123  3.46354  2.40513  3.72494  3.29354  2.67741  2.69355  4.24690  2.90347  2.73739  3.18146  2.89801  2.37887  2.77519  2.98518  4.58477  3.61503
          0.02391  4.14108  4.86342  0.61958  0.77255  0.48576  0.95510
      9   2.67526  4.30170  3.69256  3.13212  3.18684  3.67758  3.88713  2.70767  3.03590  2.13920  2.85092  3.47862  2.83176  3.33582  3.33377  2.94603  2.90930  2.53035  4.72826  2.16160      9 l - - -
          2.68618  4.42225  2.77519  2.73123  3.46354  2.40513  3.72494  3.29354  2.67741  2.69355  4.24690  2.90347  2.73739  3.18146  2.89801  2.37887  2.77519  2.98518  4.58477  3.61503
          0.02391  4.14108  4.86342  0.61958  0.77255  0.48576  0.95510
     10   2.32766  4.27389  3.48923  3.19017  4.34307  3.05008  4.26456  3.71451  3.21163  3.44021  4.28790  3.37024  3.78685  3.53049  3.52409  1.13354  1.97395  3.20661  5.69379  4.46342     10 s - - -
          2.68618  4.42225  2.77519  2.73123  3.46354  2.40513  3.72494  3.29354  2.67741  2.69355  4.24690  2.90347  2.73739  3.18146  2.89801  2.37887  2.77519  2.98518  4.58477  3.61503
          0.02391  4.14108  4.86342  0.61958  0.77255  0.48576  0.95510
     11   2.10579  4.44768  4.06810  3.63212  3.43568  3.78872  4.41999  2.43747  3.48786  1.13916  3.34680  3.88168  4.28383  3.81382  3.72074  3.18645  3.16635  2.35475  5.20624  3.99978     11 l - - -
          2.68618  4.42225  2.77519  2.73123  3.46354  2.40513  3.72494  3.29354  2.67741  2.69355  4.24690  2.90347  2.73739  3.18146  2.89801  2.37887  2.77519  2.98518  4.58477  3.61503
          0.02391  4.14108  4.86342  0.61958  0.77255  0.48576  0.95510
     12   2.43078  4.36060  3.42359  3.09577  4.21434  3.15677  4.17874  3.53203  3.09108  3.26513  4.15713  3.35492  2.33212  3.43978  3.41458  2.60045  1.24429  3.12139  5.57479  4.34416     12 t - - -
          2.68618  4.42225  2.77519  2.73123  3.46354  2.40513  3.72494  3.29354  2.67741  2.69355  4.24690  2.90347  2.73739  3.18146  2.89801  2.37887  2.77519  2.98518  4.58477  3.61503
          0.02391  4.14108  4.86342  0.61958  0.77255  0.48576  0.95510
     13   3.15173  4.50622  4.74475  4.19561  1.78854  4.34478  4.52357  2.23746  4.06257  1.40199  3.05795  4.36132  4.61151  4.18495  4.17721  3.67957  3.38316  1.79594  4.87678  3.56349     13 l - - -
          2.68618  4.42225  2.77519  2.73123  3.46354  2.40513  3.72494  3.29354  2.67741  2.69355  4.24690  2.90347  2.73739  3.18146  2.89801  2.37887  2.77519  2.98518  4.58477  3.61503
          0.02391  4.14108  4.86342  0.61958  0.77255  0.48576  0.95510
     14   2.93210  5.51625  1.53092  1.73083  4.80729  3.30927  3.76977  4.32269  2.70558  3.79996  4.61490  2.76149  3.88515  2.18225  3.26786  2.82854  3.20168  3.88714  5.94853  4.46068     14 d - - -
          2.68618  4.42225  2.77519  2.73123  3.46354  2.40513  3.72494  3.29354  2.67741  2.69355  4.24690  2.90347  2.73739  3.18146  2.89801  2.37887  2.77519  2.98518  4.58477  3.61503
          0.02391  4.14108  4.86342  0.61958  0.77255  0.48576  0.95510
     15   3.21237  5.35260  2.63752  0.69564  4.73699  3.46849  4.09032  4.24639  3.00729  3.82378  4.79536  3.12217  4.08867  3.30629  3.43747  3.17253  3.52168  3.90580  5.85714  4.59121     15 e - - -
          2.68618  4.42225  2.77519  2.73123  3.46354  2.40513  3.72494  3.29354  2.67741  2.69355  4.24690  2.90347  2.73739  3.18146  2.89801  2.37887  2.77519  2.98518  4.58477  3.61503
          0.02391  4.14108  4.86342  0.61958  0.77255  0.48576  0.95510
     16   3.17129  4.51908  4.78599  4.23080  2.01029  4.37932  4.59142  2.22393  4.09870  1.24955  3.02432  4.40557  4.63304  4.21181  4.20754  3.71477  3.40059  1.79683  4.94062  3.67628     16 l - - -
          2.68618  4.42225  2.77519  2.73123  3.46354  2.40513  3.72494  3.29354  2.67741  2.69355  4.24690  2.90347  2.73739  3.18146  2.89801  2.37887  2.77519  2.98518  4.58477  3.61503
          0.02391  4.14108  4.86342  0.61958  0.77255  0.48576  0.95510
     17   2.90885  4.91658  3.19592  2.77926  3.87316  3.59447  3.83202  3.39646  2.47066  2.47469  3.95174  3.23390  4.05104  1.32764  2.76627  2.97647  3.15968  3.20246  5.27868  3.92302     17 q - - -
          2.68618  4.42225  2.77519  2.73123  3.46354  2.40513  3.72494  3.29354  2.67741  2.69355  4.24690  2.90347  2.73739  3.18146  2.89801  2.37887  2.77519  2.98518  4.58477  3.61503
          0.02391  4.14108  4.86342  0.61958  0.77255  0.48576  0.95510
     18   2.48275  4.55136  3.04946  2.69989  4.30449  3.19399  3.93111  3.73339  2.79030  3.36185  4.17977  2.20909  3.80767  3.12022  3.20456  1.64337  2.14577  3.28902  5.58310  4.28089     18 s - - -
          2.68618  4.42225  2.77519  2.73123  3.46354  2.40513  3.72494  3.29354  2.67741  2.69355  4.24690  2.90347  2.73739  3.18146  2.89801  2.37887  2.77519  2.98518  4.58477  3.61503
          0.02391  4.14108  4.86342  0.61958  0.77255  0.48576  0.95510
     19   2.37093  4.35953  3.34438  2.95332  4.26880  3.11483  4.07515  3.67722  2.97639  3.33924  4.16314  3.25110  2.41251  3.29778  3.34938  1.53290  2.04048  3.20481  5.58679  4.33322     19 s - - -
          2.68618  4.42225  2.77519  2.73123  3.46354  2.40513  3.72494  3.29354  2.67741  2.69355  4.24690  2.90347  2.73739  3.18146  2.89801  2.37887  2.77519  2.98518  4.58477  3.61503
          0.02391  4.14108  4.86342  0.61958  0.77255  0.48576  0.95510
     20   2.88599  5.09368  1.79271  2.44111  4.73755  1.21470  4.01714  4.26533  3.04720  3.83522  4.69923  2.97381  3.93886  3.21759  3.57391  2.88199  3.25055  3.80549  5.92869  4.57258     20 g - - -
          2.68618  4.42225  2.77519  2.73123  3.46354  2.40513  3.72494  3.29354  2.67741  2.69355  4.24690  2.90347  2.73739  3.18146  2.89801  2.37887  2.77519  2.98518  4.58477  3.61503
          0.16523  4.14108  1.99222  0.61958  0.77255  0.48576  0.95510
     21   3.06156  5.17128  3.47181  2.80535  4.62880  3.67150  3.61598  3.97594  1.26948  3.41558  4.28817  3.20519  4.04080  2.75112  1.63449  3.05647  3.22730  3.65811  5.45387  4.28911     21 k - - -
          2.68618  4.42225  2.77519  2.73123  3.46354  2.40513  3.72494  3.29354  2.67741  2.69355  4.24690  2.90347  2.73739  3.18146  2.89801  2.37887  2.77519  2.98518  4.58477  3.61503
          0.02749  4.00334  4.72569  0.61958  0.77255  0.62873  0.76200
     22   2.91540  5.39973  1.35642  2.13861  4.71752  3.21803  3.78978  4.27732  2.81058  3.79809  4.65569  1.92110  3.84718  2.96484  3.39268  2.82141  3.21977  3.84759  5.92620  4.43116     22 d - - -
          2.68618  4.42225  2.77519  2.73123  3.46354  2.40513  3.72494  3.29354  2.67741  2.69355  4.24690  2.90347  2.73739  3.18146  2.89801  2.37887  2.77519  2.98518  4.58477  3.61503
          0.02749  4.00334  4.72569  0.61958  0.77255  0.62873  0.76200
     23   3.42873  4.79265  4.41817  4.15898  0.81965  4.08488  3.94110  2.93794  4.06309  2.27854  3.64971  4.16857  4.54165  4.19537  4.15042  3.69094  3.73049  2.93799  4.15412  2.50586     23 f - - -
          2.68618  4.42225  2.77519  2.73123  3.46354  2.40513  3.72494  3.29354  2.67741  2.69355  4.24690  2.90347  2.73739  3.18146  2.89801  2.37887  2.77519  2.98518  4.58477  3.61503
          0.02749  4.00334  4.72569  0.61958  0.77255  0.62873  0.76200
     24   2.83506  4.59592  3.53550  3.45234  4.58922  0.55298  4.56318  4.22205  3.65131  3.85935  4.83726  3.70002  3.99119  3.96525  3.87160  3.01098  3.32650  3.72513  5.64834  4.69605     24 G - - -
          2.68618  4.42225  2.77519  2.73123  3.46354  2.40513  3.72494  3.29354  2.67741  2.69355  4.24690  2.90347  2.73739  3.18146  2.89801  2.37887  2.77519  2.98518  4.58477  3.61503
          0.02749  4.00334  4.72569  0.61958  0.77255  0.62873  0.76200
     25   2.38350  4.30477  3.32456  3.14803  4.20875  3.03243  4.25346  3.74985  3.23065  3.46054  4.37673  3.35068  3.78238  3.57001  3.51152  0.90954  2.87373  3.25614  5.57107  4.29341     25 s - - -
          2.68618  4.42225  2.77519  2.73123  3.46354  2.40513  3.72494  3.29354  2.67741  2.69355  4.24690  2.90347  2.73739  3.18146  2.89801  2.37887  2.77519  2.98518  4.58477  3.61503
          0.02749  4.00334  4.72569  0.61958  0.77255  0.62873  0.76200
     26   3.07619  4.60528  4.19183  3.79682  3.27085  3.93266  4.50174  2.45977  3.55721  1.84731  1.14779  4.05765  4.39545  3.93135  3.74684  3.43819  3.38483  2.48070  5.12816  3.90062     26 m - - -
          2.68618  4.42225  2.77519  2.73123  3.46354  2.40513  3.72494  3.29354  2.67741  2.69355  4.24690  2.90347  2.73739  3.18146  2.89801  2.37887  2.77519  2.98518  4.58477  3.61503
          0.02749  4.00334  4.72569  0.61958  0.77255  0.62873  0.76200
     27   2.83636  4.83442  2.78804  2.68757  4.21893  3.27527  4.03335  3.95922  2.94897  3.59168  4.54739  0.94566  3.93428  3.30769  3.30691  2.89941  3.22337  3.56812  5.50996  4.15891     27 n - - -
          2.68618  4.42225  2.77519  2.73123  3.46354  2.40513  3.72494  3.29354  2.67741  2.69355  4.24690  2.90347  2.73739  3.18146  2.89801  2.37887  2.77519  2.98518  4.58477  3.61503
          0.02749  4.00334  4.72569  0.61958  0.77255  0.62873  0.76200
     28   3.07619  4.60528  4.19183  3.79682  3.27085  3.93266  4.50174  2.45977  3.55721  1.84731  1.14779  4.05765  4.39545  3.93135  3.74684  3.43819  3.38483  2.48070  5.12816  3.90062     28 m - - -
          2.68618  4.42225  2.77519  2.73123  3.46354  2.40513  3.72494  3.29354  2.67741  2.69355  4.24690  2.90347  2.73739  3.18146  2.89801  2.37887  2.77519  2.98518  4.58477  3.61503
          0.02749  4.00334  4.72569  0.61958  0.77255  0.62873  0.76200
     29   3.13451  5.27758  0.74705  2.42507  4.67320  3.31369  4.05241  4.29208  3.16225  3.87777  4.86032  2.98740  3.97589  3.29291  3.69500  3.08321  3.47643  3.91786  5.81598  4.52655     29 d - - -
          2.68618  4.42225  2.77519  2.73123  3.46354  2.40513  3.72494  3.29354  2.67741  2.69355  4.24690  2.90347  2.73739  3.18146  2.89801  2.37887  2.77519  2.98518  4.58477  3.61503
          0.02749  4.00334  4.72569  0.61958  0.77255  0.62873  0.76200
     30   3.06974  5.20265  2.54964  0.85270  4.56604  3.36194  3.96224  4.04616  2.85960  3.64300  4.61297  3.01396  3.97326  3.17626  3.28074  3.03985  3.37553  3.71714  5.71297  4.43730     30 e - - -
          2.68618  4.42225  2.77519  2.73123  3.46354  2.40513  3.72494  3.29354  2.67741  2.69355  4.24690  2.90347  2.73739  3.18146  2.89801  2.37887  2.77519  2.98518  4.58477  3.61503
          0.02749  4.00334  4.72569  0.61958  0.77255  0.62873  0.76200
     31   3.30209  4.65392  4.68922  4.19317  1.93878  4.40908  4.37621  2.34006  4.04846  1.03899  2.98365  4.36136  4.65393  4.15985  4.16739  3.77438  3.53212  2.45236  4.63589  3.18934     31 l - - -
          2.68618  4.42225  2.77519  2.73123  3.46354  2.40513  3.72494  3.29354  2.67741  2.69355  4.24690  2.90347  2.73739  3.18146  2.89801  2.37887  2.77519  2.98518  4.58477  3.61503
          0.02749  4.00334  4.72569  0.61958  0.77255  0.62873  0.76200
     32   3.17322  4.54683  4.65455  4.09427  3.13449  4.38774  4.71651  2.11462  3.95223  1.07249  2.43024  4.37020  4.62483  4.12915  4.11942  3.72408  3.40410  1.89025  5.14990  4.05279     32 l - - -
          2.68618  4.42225  2.77519  2.73123  3.46354  2.40513  3.72494  3.29354  2.67741  2.69355  4.24690  2.90347  2.73739  3.18146  2.89801  2.37887  2.77519  2.98518  4.58477  3.61503
          0.02749  4.00334  4.72569  0.61958  0.77255  0.62873  0.76200
     33   2.12546  4.90118  3.13584  2.59020  4.28432  3.47641  3.63728  3.65905  1.65821  3.21802  4.05811  3.05388  3.89443  2.78442  2.19205  2.78244  2.98246  3.32823  5.38746  4.12462     33 k - - -
          2.68618  4.42225  2.77519  2.73123  3.46354  2.40513  3.72494  3.29354  2.67741  2.69355  4.24690  2.90347  2.73739  3.18146  2.89801  2.37887  2.77519  2.98518  4.58477  3.61503
          0.02749  4.00334  4.72569  0.61958  0.77255  0.62873  0.76200
     34   2.57338  4.67360  2.68874  2.52849  4.31549  3.14748  3.89986  3.87424  2.78626  3.49454  4.34876  1.40873  3.80072  3.11188  3.19151  2.21224  2.96236  3.42164  5.61101  4.23617     34 n - - -
          2.68618  4.42225  2.77519  2.73123  3.46354  2.40513  3.72494  3.29354  2.67741  2.69355  4.24690  2.90347  2.73739  3.18146  2.89801  2.37887  2.77519  2.98518  4.58477  3.61503
          0.02749  4.00334  4.72569  0.61958  0.77255  0.62873  0.76200
     35   3.13375  4.51839  4.51801  4.14012  3.46504  4.20493  4.84539  0.92919  3.97075  2.02619  3.38195  4.36731  4.62511  4.30662  4.15256  3.71432  3.43124  1.85785  5.38174  4.13020     35 i - - -
          2.68618  4.42225  2.77519  2.73123  3.46354  2.40513  3.72494  3.29354  2.67741  2.69355  4.24690  2.90347  2.73739  3.18146  2.89801  2.37887  2.77519  2.98518  4.58477  3.61503
          0.02749  4.00334  4.72569  0.61958  0.77255  0.40574  1.09807
     36   3.82146  5.09298  4.52698  4.30553  2.99483  4.05280  4.27241  3.86650  4.02751  3.21107  4.48618  4.40301  4.59444  4.40075  4.10552  4.02233  4.13738  3.76382  0.48253  2.98429     36 W - - -
          2.68618  4.42225  2.77519  2.73123  3.46354  2.40513  3.72494  3.29354  2.67741  2.69355  4.24690  2.90347  2.73739  3.18146  2.89801  2.37887  2.77519  2.98518  4.58477  3.61503
          0.02391  4.14108  4.86342  0.61958  0.77255  0.48576  0.95510
     37   2.51875  4.61517  2.95220  2.64411  4.36313  3.20106  3.92002  3.80290  2.77665  3.42038  4.23730  1.75742  3.81590  3.10359  3.19859  1.81344  2.45522  3.35093  5.62699  4.30901     37 n - - -
          2.68618  4.42225  2.77519  2.73123  3.46354  2.40513  3.72494  3.29354  2.67741  2.69355  4.24690  2.90347  2.73739  3.18146  2.89801  2.37887  2.77519  2.98518  4.58477  3.61503
          0.02391  4.14108  4.86342  0.61958  0.77255  0.48576  0.95510
     38   1.29307  4.22169  3.67548  3.26476  4.07064  3.12242  4.22903  3.30100  3.23239  3.12469  4.00766  3.43106  3.81714  3.52852  3.54157  1.90242  2.78475  2.39169  5.48323  4.26908     38 a - - -
          2.68618  4.42225  2.77519  2.73123  3.46354  2.40513  3.72494  3.29354  2.67741  2.69355  4.24690  2.90347  2.73739  3.18146  2.89801  2.37887  2.77519  2.98518  4.58477  3.61503
          0.16523  4.14108  1.99222  0.61958  0.77255  0.48576  0.95510
     39   3.06974  5.20265  2.54964  0.85270  4.56604  3.36194  3.96224  4.04616  2.85960  3.64300  4.61297  3.01396  3.97326  3.17626  3.28074  3.03985  3.37553  3.71714  5.71297  4.43730     39 e - - -
          2.68618  4.42225  2.77519  2.73123  3.46354  2.40513  3.72494  3.29354  2.67741  2.69355  4.24690  2.90347  2.73739  3.18146  2.89801  2.37887  2.77519  2.98518  4.58477  3.61503
          0.02749  4.00334  4.72569  0.61958  0.77255  0.40574  1.09807
     40   2.82375  5.13266  2.50310  1.26165  4.56721  3.31221  3.82302  4.03082  2.69655  3.59961  4.44116  2.88648  3.89252  2.98927  3.17174  2.10303  3.12638  3.62890  5.77264  4.36934     40 e - - -
          2.68618  4.42225  2.77519  2.73123  3.46354  2.40513  3.72494  3.29354  2.67741  2.69355  4.24690  2.90347  2.73739  3.18146  2.89801  2.37887  2.77519  2.98518  4.58477  3.61503
          0.02391  4.14108  4.86342  0.61958  0.77255  0.48576  0.95510
     41   2.58062  4.25923  3.55270  2.99455  2.60362  3.56634  3.86226  2.75342  2.93576  2.47898  2.64480  2.96209  3.96269  3.23221  3.26278  2.55569  2.33735  2.53389  4.85776  3.62362     41 t - - -
          2.68618  4.42225  2.77519  2.73123  3.46354  2.40513  3.72494  3.29354  2.67741  2.69355  4.24690  2.90347  2.73739  3.18146  2.89801  2.37887  2.77519  2.98518  4.58477  3.61503
          0.02391  4.14108  4.86342  0.61958  0.77255  0.48576  0.95510
     42   2.93930  5.12686  2.92212  2.57745  4.11713  3.52378  2.92053  3.89961  2.33728  3.39523  4.27785  3.06907  3.99290  1.32943  2.64768  2.93096  3.17407  3.57135  5.36326  3.95757     42 q - - -
          2.68618  4.42225  2.77519  2.73123  3.46354  2.40513  3.72494  3.29354  2.67741  2.69355  4.24690  2.90347  2.73739  3.18146  2.89801  2.37887  2.77519  2.98518  4.58477  3.61503
          0.02391  4.14108  4.86342  0.61958  0.77255  0.48576  0.95510
     43   0.93111  4.21693  3.70922  3.42897  4.28570  3.06263  4.41246  3.40706  3.41583  3.29835  4.22127  3.50236  3.82034  3.72140  3.67828  2.52942  2.32306  2.98609  5.70703  4.51372     43 a - - -
          2.68618  4.42225  2.77519  2.73123  3.46354  2.40513  3.72494  3.29354  2.67741  2.69355  4.24690  2.90347  2.73739  3.18146  2.89801  2.37887  2.77519  2.98518  4.58477  3.61503
          0.02391  4.14108  4.86342  0.61958  0.77255  0.48576  0.95510
     44   2.37208  4.37169  3.22384  2.95990  4.44547  1.58772  4.16502  3.89845  3.10527  3.53829  4.35043  3.24730  2.01535  3.39400  3.47676  2.13125  2.83273  3.34766  5.74414  4.49085     44 g - - -
          2.68618  4.42225  2.77519  2.73123  3.46354  2.40513  3.72494  3.29354  2.67741  2.69355  4.24690  2.90347  2.73739  3.18146  2.89801  2.37887  2.77519  2.98518  4.58477  3.61503
          0.02391  4.14108  4.86342  0.61958  0.77255  0.48576  0.95510
     45   2.55965  4.46463  3.25147  2.73122  3.73614  2.97440  2.76995  3.11294  2.70228  2.79887  3.66533  3.16846  3.87823  3.03995  3.09679  2.42023  2.51545  2.12849  5.11978  3.85342     45 v - - -
          2.68618  4.42225  2.77519  2.73123  3.46354  2.40513  3.72494  3.29354  2.67741  2.69355  4.24690  2.90347  2.73739  3.18146  2.89801  2.37887  2.77519  2.98518  4.58477  3.61503
          0.02391  4.14108  4.86342  0.61958  0.77255  0.48576  0.95510
     46   1.95985  4.30533  3.44029  3.29104  4.54187  0.95635  4.43663  3.93144  3.46398  3.66550  4.52349  3.43772  3.81865  3.73467  3.74734  2.55221  2.88641  3.35788  5.85929  4.67725     46 g - - -
          2.68618  4.42225  2.77519  2.73123  3.46354  2.40513  3.72494  3.29354  2.67741  2.69355  4.24690  2.90347  2.73739  3.18146  2.89801  2.37887  2.77519  2.98518  4.58477  3.61503
          0.02391  4.14108  4.86342  0.61958  0.77255  0.48576  0.95510
     47   2.57723  4.66021  3.09595  2.58187  4.02425  2.15571  3.73319  3.43022  2.52975  2.71242  3.88867  3.05553  3.16675  2.91065  2.59121  2.37743  2.85150  3.10111  5.31413  4.01229     47 g - - -
          2.68618  4.42225  2.77519  2.73123  3.46354  2.40513  3.72494  3.29354  2.67741  2.69355  4.24690  2.90347  2.73739  3.18146  2.89801  2.37887  2.77519  2.98518  4.58477  3.61503
          0.02391  4.14108  4.86342  0.61958  0.77255  0.48576  0.95510
     48   2.64071  4.92421  2.88495  2.40459  4.23712  2.60555  3.14032  3.67398  2.40836  3.23842  4.03656  2.92963  3.20615  2.15082  2.86009  2.64856  2.58290  3.31258  5.43978  4.08594     48 q - - -
          2.68618  4.42225  2.77519  2.73123  3.46354  2.40513  3.72494  3.29354  2.67741  2.69355  4.24690  2.90347  2.73739  3.18146  2.89801  2.37887  2.77519  2.98518  4.58477  3.61503
          0.02391  4.14108  4.86342  0.61958  0.77255  0.48576  0.95510
     49   2.77852  4.40452  3.75558  3.21666  3.21214  3.75728  2.70732  2.67134  3.03835  1.48032  3.35165  3.56171  4.13740  3.40132  3.31495  3.05101  3.01753  2.27492  4.80973  3.47487     49 l - - -
          2.68618  4.42225  2.77519  2.73123  3.46354  2.40513  3.72494  3.29354  2.67741  2.69355  4.24690  2.90347  2.73739  3.18146  2.89801  2.37887  2.77519  2.98518  4.58477  3.61503
          0.02391  4.14108  4.86342  0.61958  0.77255  0.48576  0.95510
     50   2.57085  3.41627  3.25173  2.70918  3.78910  3.43509  3.78101  3.14272  2.64560  2.82905  3.70217  3.15446  2.80192  2.05389  3.04041  2.70093  2.83890  2.54332  5.15991  3.88706     50 q - - -
          2.68618  4.42225  2.77519  2.73123  3.46354  2.40513  3.72494  3.29354  2.67741  2.69355  4.24690  2.90347  2.73739  3.18146  2.89801  2.37887  2.77519  2.98518  4.58477  3.61503
          0.02391  4.14108  4.86342  0.61958  0.77255  0.48576  0.95510
     51   2.96151  4.98363  3.50862  2.83421  4.26960  3.69040  3.68740  3.62108  1.87072  2.35419  4.06186  3.24752  4.05189  2.84704  1.45411  3.00994  3.14694  3.35035  5.35653  4.14674     51 r - - -
          2.68618  4.42225  2.77519  2.73123  3.46354  2.40513  3.72494  3.29354  2.67741  2.69355  4.24690  2.90347  2.73739  3.18146  2.89801  2.37887  2.77519  2.98518  4.58477  3.61503
          0.02391  4.14108  4.86342  0.61958  0.77255  0.48576  0.95510
     52   2.80685  4.76121  3.27789  2.78613  3.78007  3.59792  3.83069  3.17098  2.53488  2.64657  2.59484  3.24094  4.01922  1.59872  2.85727  2.91095  3.05015  3.00189  5.23106  3.93682     52 q - - -
          2.68618  4.42225  2.77519  2.73123  3.46354  2.40513  3.72494  3.29354  2.67741  2.69355  4.24690  2.90347  2.73739  3.18146  2.89801  2.37887  2.77519  2.98518  4.58477  3.61503
          0.02391  4.14108  4.86342  0.61958  0.77255  0.48576  0.95510
     53   2.54699  4.48685  3.31724  3.13576  4.56824  1.04168  4.34300  4.06508  3.32069  3.70569  4.56003  3.41228  2.10452  3.61536  3.64901  2.69975  3.02184  3.51789  5.79559  4.63482     53 g - - -
          2.68618  4.42225  2.77519  2.73123  3.46354  2.40513  3.72494  3.29354  2.67741  2.69355  4.24690  2.90347  2.73739  3.18146  2.89801  2.37887  2.77519  2.98518  4.58477  3.61503
          0.02391  4.14108  4.86342  0.61958  0.77255  0.48576  0.95510
     54   2.39147  4.37124  3.29696  3.02651  4.38550  3.08534  4.18846  3.85107  3.11402  3.50783  4.34310  3.29345  2.29594  3.43234  3.45979  1.14513  2.85381  3.32492  5.70142  4.44412     54 s - - -
          2.68618  4.42225  2.77519  2.73123  3.46354  2.40513  3.72494  3.29354  2.67741  2.69355  4.24690  2.90347  2.73739  3.18146  2.89801  2.37887  2.77519  2.98518  4.58477  3.61503
          0.02391  4.14108  4.86342  0.61958  0.77255  0.48576  0.95510
     55   3.24350  4.59155  4.59960  4.11995  1.79960  4.25698  3.85962  2.77052  3.96989  1.36811  3.37531  4.11674  4.55649  4.04827  4.05998  3.58265  3.46590  2.74868  4.09495  1.88115     55 l - - -
          2.68618  4.42225  2.77519  2.73123  3.46354  2.40513  3.72494  3.29354  2.67741  2.69355  4.24690  2.90347  2.73739  3.18146  2.89801  2.37887  2.77519  2.98518  4.58477  3.61503
          0.02391  4.14108  4.86342  0.61958  0.77255  0.48576  0.95510
     56   1.97134  4.26034  3.50790  3.12903  4.29277  2.12028  4.19526  3.69954  3.15561  3.37691  4.19674  3.33498  3.76499  3.44625  3.50196  2.08900  1.57923  3.19111  5.63106  4.40846     56 t - - -
          2.68618  4.42225  2.77519  2.73123  3.46354  2.40513  3.72494  3.29354  2.67741  2.69355  4.24690  2.90347  2.73739  3.18146  2.89801  2.37887  2.77519  2.98518  4.58477  3.61503
          0.02391  4.14108  4.86342  0.61958  0.77255  0.48576  0.95510
     57   2.86997  4.46041  4.06688  3.60607  3.40899  3.83076  4.38546  2.43151  3.42714  1.14693  3.31862  3.87450  4.29691  3.77415  3.66077  3.21425  2.26813  2.35620  5.17605  3.97033     57 l - - -
          2.68618  4.42225  2.77519  2.73123  3.46354  2.40513  3.72494  3.29354  2.67741  2.69355  4.24690  2.90347  2.73739  3.18146  2.89801  2.37887  2.77519  2.98518  4.58477  3.61503
          0.02391  4.14108  4.86342  0.61958  0.77255  0.48576  0.95510
     58   3.14912  4.85234  3.78662  3.67049  4.62877  3.52509  4.71842  4.25293  3.75273  3.84643  4.91323  3.94623  0.45167  4.13293  3.96036  3.32685  3.61326  3.86584  5.73246  4.75571     58 P - - -
          2.68618  4.42225  2.77519  2.73123  3.46354  2.40513  3.72494  3.29354  2.67741  2.69355  4.24690  2.90347  2.73739  3.18146  2.89801  2.37887  2.77519  2.98518  4.58477  3.61503
          0.02391  4.14108  4.86342  0.61958  0.77255  0.48576  0.95510
     59   2.67331  4.50987  3.39666  2.81818  3.65691  3.58107  3.79443  2.38918  2.60408  2.37724  3.58058  3.25186  3.20669  3.04638  2.03192  2.83632  2.90432  2.73651  5.06788  3.81871     59 r - - -
          2.68618  4.42225  2.77519  2.73123  3.46354  2.40513  3.72494  3.29354  2.67741  2.69355  4.24690  2.90347  2.73739  3.18146  2.89801  2.37887  2.77519  2.98518  4.58477  3.61503
          0.02391  4.14108  4.86342  0.61958  0.77255  0.48576  0.95510
     60   2.43478  4.37236  3.40009  3.07602  4.23286  3.15635  4.17152  3.55751  3.07768  3.28358  4.17354  3.34355  1.71686  3.42736  3.40529  2.60053  1.58187  3.14155  5.58702  4.35327     60 t - - -
          2.68618  4.42225  2.77519  2.73123  3.46354  2.40513  3.72494  3.29354  2.67741  2.69355  4.24690  2.90347  2.73739  3.18146  2.89801  2.37887  2.77519  2.98518  4.58477  3.61503
          0.02391  4.14108  4.86342  0.61958  0.77255  0.48576  0.95510
     61   3.16666  4.60591  4.33208  3.84982  2.69990  4.16270  4.05691  2.63263  3.64759  1.08301  3.28545  4.03161  4.49112  3.89821  3.82063  3.50982  3.40076  2.63312  4.43241  2.10963     61 l - - -
          2.68618  4.42225  2.77519  2.73123  3.46354  2.40513  3.72494  3.29354  2.67741  2.69355  4.24690  2.90347  2.73739  3.18146  2.89801  2.37887  2.77519  2.98518  4.58477  3.61503
          0.02391  4.14108  4.86342  0.61958  0.77255  0.48576  0.95510
     62   2.31196  2.92955  3.66401  3.22714  4.11773  3.08768  4.19682  3.50828  3.17934  3.21215  4.05766  3.39669  2.36829  3.48160  3.49800  1.34641  2.76201  3.06355  5.49581  4.27915     62 s - - -
          2.68618  4.42225  2.77519  2.73123  3.46354  2.40513  3.72494  3.29354  2.67741  2.69355  4.24690  2.90347  2.73739  3.18146  2.89801  2.37887  2.77519  2.98518  4.58477  3.61503
          0.02391  4.14108  4.86342  0.61958  0.77255  0.48576  0.95510
     63   2.71023  4.85316  3.11555  2.55432  4.08896  3.50377  3.12262  3.51144  2.31225  3.09947  3.93534  3.04581  3.89337  1.96313  2.40249  2.74926  2.93168  2.52671  5.31024  4.00631     63 q - - -
          2.68618  4.42225  2.77519  2.73123  3.46354  2.40513  3.72494  3.29354  2.67741  2.69355  4.24690  2.90347  2.73739  3.18146  2.89801  2.37887  2.77519  2.98518  4.58477  3.61503
          0.02391  4.14108  4.86342  0.61958  0.77255  0.48576  0.95510
     64   2.87748  4.99848  3.30352  2.69138  4.18285  3.61405  3.65573  3.69034  1.42665  3.22744  4.08081  3.14536  3.98732  2.81590  2.15868  2.90232  3.07551  3.38451  5.32408  2.71801     64 k - - -
          2.68618  4.42225  2.77519  2.73123  3.46354  2.40513  3.72494  3.29354  2.67741  2.69355  4.24690  2.90347  2.73739  3.18146  2.89801  2.37887  2.77519  2.98518  4.58477  3.61503
          0.02391  4.14108  4.86342  0.61958  0.77255  0.48576  0.95510
     65   2.60364  4.66293  3.08399  2.64558  4.12929  3.35505  3.80300  3.50600  2.26775  3.14862  3.99438  3.09692  2.64563  2.98720  2.94007  2.68877  1.70861  3.16325  5.40410  4.11575     65 t - - -
          2.68618  4.42225  2.77519  2.73123  3.46354  2.40513  3.72494  3.29354  2.67741  2.69355  4.24690  2.90347  2.73739  3.18146  2.89801  2.37887  2.77519  2.98518  4.58477  3.61503
          0.02391  4.14108  4.86342  0.61958  0.77255  0.48576  0.95510
     66   2.64006  4.33636  3.84473  3.44570  3.73867  3.51148  4.32858  2.54850  3.36638  2.61870  3.69401  3.67751  2.48336  3.69816  3.63437  2.92984  3.00696  1.20231  5.31685  4.08611     66 v - - -
          2.68618  4.42225  2.77519  2.73123  3.46354  2.40513  3.72494  3.29354  2.67741  2.69355  4.24690  2.90347  2.73739  3.18146  2.89801  2.37887  2.77519  2.98518  4.58477  3.61503
          0.02391  4.14108  4.86342  0.61958  0.77255  0.48576  0.95510
     67   2.96982  5.54447  1.46611  1.69698  4.85531  2.29800  3.81177  4.37489  2.80764  3.86235  4.69373  2.75470  3.89787  2.96967  3.40134  2.86092  3.25440  3.93621  6.01925  4.51692     67 d - - -
          2.68618  4.42225  2.77519  2.73123  3.46354  2.40513  3.72494  3.29354  2.67741  2.69355  4.24690  2.90347  2.73739  3.18146  2.89801  2.37887  2.77519  2.98518  4.58477  3.61503
          0.02391  4.14108  4.86342  0.61958  0.77255  0.48576  0.95510
     68   2.85474  5.27561  2.46645  1.40546  4.61044  2.40283  3.75123  4.08485  2.59355  3.60361  4.42217  2.83717  3.88388  2.51283  3.07789  2.79753  3.12029  3.68522  5.76786  4.35188     68 e - - -
          2.68618  4.42225  2.77519  2.73123  3.46354  2.40513  3.72494  3.29354  2.67741  2.69355  4.24690  2.90347  2.73739  3.18146  2.89801  2.37887  2.77519  2.98518  4.58477  3.61503
          0.02391  4.14108  4.86342  0.61958  0.77255  0.48576  0.95510
     69   3.05712  4.45087  4.62263  4.10501  3.43743  4.25981  4.76074  1.99353  3.95578  1.98321  2.33240  4.32645  4.60978  4.21371  4.14468  3.62620  3.32407  1.09974  5.32444  4.14425     69 v - - -
          2.68618  4.42225  2.77519  2.73123  3.46354  2.40513  3.72494  3.29354  2.67741  2.69355  4.24690  2.90347  2.73739  3.18146  2.89801  2.37887  2.77519  2.98518  4.58477  3.61503
          0.02391  4.14108  4.86342  0.61958  0.77255  0.48576  0.95510
     70   3.69486  4.96303  4.61740  4.27905  2.03771  4.40387  3.54430  3.52236  4.03366  2.86981  4.09527  4.09682  4.73244  4.12482  4.10334  3.79369  3.91771  3.41337  1.22792  1.48707     70 w - - -
          2.68618  4.42225  2.77519  2.73123  3.46354  2.40513  3.72494  3.29354  2.67741  2.69355  4.24690  2.90347  2.73739  3.18146  2.89801  2.37887  2.77519  2.98518  4.58477  3.61503
          0.02391  4.14108  4.86342  0.61958  0.77255  0.48576  0.95510
     71   2.01334  4.83046  3.14211  2.58626  4.18303  3.46805  3.68411  3.57024  2.13260  3.16166  3.99114  3.06342  3.88827  2.83782  2.01541  2.73594  2.57070  3.24089  5.37321  4.08582     71 a - - -
          2.68618  4.42225  2.77519  2.73123  3.46354  2.40513  3.72494  3.29354  2.67741  2.69355  4.24690  2.90347  2.73739  3.18146  2.89801  2.37887  2.77519  2.98518  4.58477  3.61503
          0.02391  4.14108  4.86342  0.61958  0.77255  0.48576  0.95510
     72   2.89831  5.44727  1.57394  1.75687  4.71936  3.31833  2.52892  4.24271  2.67111  3.73107  4.54150  2.77491  3.87766  2.89916  3.22238  2.80675  3.16330  3.81781  5.87587  4.40115     72 d - - -
          2.68618  4.42225  2.77519  2.73123  3.46354  2.40513  3.72494  3.29354  2.67741  2.69355  4.24690  2.90347  2.73739  3.18146  2.89801  2.37887  2.77519  2.98518  4.58477  3.61503
          0.02391  4.14108  4.86342  0.61958  0.77255  0.48576  0.95510
     73   2.81431  4.30233  4.13637  3.56265  3.23036  3.92231  4.22551  1.92883  3.45176  1.66866  2.41929  3.84404  2.79388  3.69196  3.67615  3.21295  3.04693  2.27897  4.92056  3.75228     73 l - - -
          2.68618  4.42225  2.77519  2.73123  3.46354  2.40513  3.72494  3.29354  2.67741  2.69355  4.24690  2.90347  2.73739  3.18146  2.89801  2.37887  2.77519  2.98518  4.58477  3.61503
          0.02391  4.14108  4.86342  0.61958  0.77255  0.48576  0.95510
     74   2.55772  4.50774  3.20397  2.73809  3.85673  3.37089  3.83623  3.24948  2.71049  2.93061  2.64565  2.68933  3.87254  3.06883  3.09714  1.68928  2.85950  2.94913  5.22797  3.94132     74 s - - -
          2.68618  4.42225  2.77519  2.73123  3.46354  2.40513  3.72494  3.29354  2.67741  2.69355  4.24690  2.90347  2.73739  3.18146  2.89801  2.37887  2.77519  2.98518  4.58477  3.61503
          0.09631  4.14108  2.57823  0.61958  0.77255  0.48576  0.95510
     75   1.93536  4.27093  4.09145  3.68937  3.76957  3.55771  4.52556  2.23151  3.60555  2.53592  3.66220  3.83762  4.16450  3.91076  3.84929  2.98179  3.01238  1.20105  5.44042  4.22249     75 v - - -
          2.68618  4.42225  2.77519  2.73123  3.46354  2.40513  3.72494  3.29354  2.67741  2.69355  4.24690  2.90347  2.73739  3.18146  2.89801  2.37887  2.77519  2.98518  4.58477  3.61503
          0.02569  4.07046  4.79280  0.61958  0.77255  0.56406  0.84140
     76   1.77774  4.37355  3.29537  2.82794  3.88960  2.75334  3.90105  3.24141  2.81406  2.49785  3.81066  3.19960  2.57371  3.14500  3.19390  2.60000  2.79249  2.91262  5.26505  4.00757     76 a - - -
          2.68618  4.42225  2.77519  2.73123  3.46354  2.40513  3.72494  3.29354  2.67741  2.69355  4.24690  2.90347  2.73739  3.18146  2.89801  2.37887  2.77519  2.98518  4.58477  3.61503
          0.02569  4.07046  4.79280  0.61958  0.77255  0.56406  0.84140
     77   2.30831  4.56899  3.14547  2.63959  3.91851  3.38134  3.76215  3.22885  2.58102  2.92963  3.80028  3.09553  3.84804  2.11513  2.98034  2.66658  2.27839  2.60899  5.25603  3.97124     77 q - - -
          2.68618  4.42225  2.77519  2.73123  3.46354  2.40513  3.72494  3.29354  2.67741  2.69355  4.24690  2.90347  2.73739  3.18146  2.89801  2.37887  2.77519  2.98518  4.58477  3.61503
          0.02569  4.07046  4.79280  0.61958  0.77255  0.43974  1.03340
     78   3.33465  5.13790  3.85517  3.32030  4.56217  3.75965  4.05588  4.13014  2.39517  3.59734  4.59772  3.65559  4.25573  3.26920  0.63581  3.41042  3.58645  3.84419  5.53994  4.43917     78 R - - -
          2.68618  4.42225  2.77519  2.73123  3.46354  2.40513  3.72494  3.29354  2.67741  2.69355  4.24690  2.90347  2.73739  3.18146  2.89801  2.37887  2.77519  2.98518  4.58477  3.61503
          0.02391  4.14108  4.86342  0.61958  0.77255  0.48576  0.95510
     79   2.87558  5.15284  2.68174  2.43915  4.45792  3.40594  3.76719  4.00836  2.46629  3.52921  4.37934  2.19676  3.93313  1.44843  2.83824  2.85321  3.14388  3.63167  5.62442  4.24874     79 q - - -
          2.68618  4.42225  2.77519  2.73123  3.46354  2.40513  3.72494  3.29354  2.67741  2.69355  4.24690  2.90347  2.73739  3.18146  2.89801  2.37887  2.77519  2.98518  4.58477  3.61503
          0.02391  4.14108  4.86342  0.61958  0.77255  0.48576  0.95510
     80   2.32714  4.66783  3.07793  2.58342  4.01641  3.39115  3.74483  3.38900  2.54902  3.03462  3.88359  3.05973  2.46353  2.17350  2.96522  2.66984  2.86530  2.67250  5.32004  4.01722     80 q - - -
          2.68618  4.42225  2.77519  2.73123  3.46354  2.40513  3.72494  3.29354  2.67741  2.69355  4.24690  2.90347  2.73739  3.18146  2.89801  2.37887  2.77519  2.98518  4.58477  3.61503
          0.02391  4.14108  4.86342  0.61958  0.77255  0.48576  0.95510
     81   2.50227  4.46343  3.18277  2.92125  4.21686  3.19297  4.09166  3.57603  2.96973  3.31749  4.19909  2.63181  3.86193  3.33974  3.30663  2.64710  1.16218  3.17355  5.56612  4.28469     81 t - - -
          2.68618  4.42225  2.77519  2.73123  3.46354  2.40513  3.72494  3.29354  2.67741  2.69355  4.24690  2.90347  2.73739  3.18146  2.89801  2.37887  2.77519  2.98518  4.58477  3.61503
          0.16523  4.14108  1.99222  0.61958  0.77255  0.48576  0.95510
     82   3.30441  4.72881  4.39914  4.04120  3.18972  4.14732  4.65597  2.40263  3.80765  0.72939  3.17470  4.30392  4.56121  4.14458  3.96165  3.73584  3.59330  2.47364  5.11482  3.86782     82 l - - -
          2.68618  4.42225  2.77519  2.73123  3.46354  2.40513  3.72494  3.29354  2.67741  2.69355  4.24690  2.90347  2.73739  3.18146  2.89801  2.37887  2.77519  2.98518  4.58477  3.61503
          0.02749  4.00334  4.72569  0.61958  0.77255  0.62873  0.76200
     83   2.83506  4.59592  3.53550  3.45234  4.58922  0.55298  4.56318  4.22205  3.65131  3.85935  4.83726  3.70002  3.99119  3.96525  3.87160  3.01098  3.32650  3.72513  5.64834  4.69605     83 G - - -
          2.68618  4.42225  2.77519  2.73123  3.46354  2.40513  3.72494  3.29354  2.67741  2.69355  4.24690  2.90347  2.73739  3.18146  2.89801  2.37887  2.77519  2.98518  4.58477  3.61503
          0.02749  4.00334  4.72569  0.61958  0.77255  0.62873  0.76200
     84   3.06974  5.20265  2.54964  0.85270  4.56604  3.36194  3.96224  4.04616  2.85960  3.64300  4.61297  3.01396  3.97326  3.17626  3.28074  3.03985  3.37553  3.71714  5.71297  4.43730     84 e - - -
          2.68618  4.42225  2.77519  2.73123  3.46354  2.40513  3.72494  3.29354  2.67741  2.69355  4.24690  2.90347  2.73739  3.18146  2.89801  2.37887  2.77519  2.98518  4.58477  3.61503
          0.02749  4.00334  4.72569  0.61958  0.77255  0.62873  0.76200
     85   3.05004  4.39823  4.66232  4.10979  3.30971  4.32670  4.72642  1.58230  3.99261  1.81313  2.20529  4.34458  4.60307  4.19196  4.16526  3.66552  3.29060  1.51458  5.22452  4.08454     85 v - - -
          2.68618  4.42225  2.77519  2.73123  3.46354  2.40513  3.72494  3.29354  2.67741  2.69355  4.24690  2.90347  2.73739  3.18146  2.89801  2.37887  2.77519  2.98518  4.58477  3.61503
          0.02749  4.00334  4.72569  0.61958  0.77255  0.62873  0.76200
     86   2.48754  4.33229  3.54892  3.30909  4.08899  3.16672  4.31583  3.23225  3.25464  3.09105  4.13453  3.49607  3.88142  3.64329  3.50592  2.69045  0.96793  2.91305  5.51523  4.30615     86 t - - -
          2.68618  4.42225  2.77519  2.73123  3.46354  2.40513  3.72494  3.29354  2.67741  2.69355  4.24690  2.90347  2.73739  3.18146  2.89801  2.37887  2.77519  2.98518  4.58477  3.61503
          0.02749  4.00334  4.72569  0.61958  0.77255  0.62873  0.76200
     87   3.30441  4.72881  4.39914  4.04120  3.18972  4.14732  4.65597  2.40263  3.80765  0.72939  3.17470  4.30392  4.56121  4.14458  3.96165  3.73584  3.59330  2.47364  5.11482  3.86782     87 l - - -
          2.68618  4.42225  2.77519  2.73123  3.46354  2.40513  3.72494  3.29354  2.67741  2.69355  4.24690  2.90347  2.73739  3.18146  2.89801  2.37887  2.77519  2.98518  4.58477  3.61503
          0.02749  4.00334  4.72569  0.61958  0.77255  0.62873  0.76200
     88   3.06974  5.20265  2.54964  0.85270  4.56604  3.36194  3.96224  4.04616  2.85960  3.64300  4.61297  3.01396  3.97326  3.17626  3.28074  3.03985  3.37553  3.71714  5.71297  4.43730     88 e - - -
          2.68618  4.42225  2.77519  2.73123  3.46354  2.40513  3.72494  3.29354  2.67741  2.69355  4.24690  2.90347  2.73739  3.18146  2.89801  2.37887  2.77519  2.98518  4.58477  3.61503
          0.02749  4.00334  4.72569  0.61958  0.77255  0.62873  0.76200
     89   2.95255  5.51242  1.63774  1.33054  4.80014  3.23155  3.77246  4.31566  2.78366  3.82120  4.67559  2.69754  3.85100  2.93898  3.37370  2.83749  3.24043  3.89200  5.97146  4.47373     89 e - - -
          2.68618  4.42225  2.77519  2.73123  3.46354  2.40513  3.72494  3.29354  2.67741  2.69355  4.24690  2.90347  2.73739  3.18146  2.89801  2.37887  2.77519  2.98518  4.58477  3.61503
          0.02749  4.00334  4.72569  0.61958  0.77255  0.62873  0.76200
     90   3.42873  4.79265  4.41817  4.15898  0.81965  4.08488  3.94110  2.93794  4.06309  2.27854  3.64971  4.16857  4.54165  4.19537  4.15042  3.69094  3.73049  2.93799  4.15412  2.50586     90 f - - -
          2.68618  4.42225  2.77519  2.73123  3.46354  2.40513  3.72494  3.29354  2.67741  2.69355  4.24690  2.90347  2.73739  3.18146  2.89801  2.37887  2.77519  2.98518  4.58477  3.61503
          0.02749  4.00334  4.72569  0.61958  0.77255  0.62873  0.76200
     91   3.30441  4.72881  4.39914  4.04120  3.18972  4.14732  4.65597  2.40263  3.80765  0.72939  3.17470  4.30392  4.56121  4.14458  3.96165  3.73584  3.59330  2.47364  5.11482  3.86782     91 l - - -
          2.68618  4.42225  2.77519  2.73123  3.46354  2.40513  3.72494  3.29354  2.67741  2.69355  4.24690  2.90347  2.73739  3.18146  2.89801  2.37887  2.77519  2.98518  4.58477  3.61503
          0.02749  4.00334  4.72569  0.61958  0.77255  0.62873  0.76200
     92   2.91220  4.42039  4.30500  3.97375  3.64851  3.85757  4.75373  2.05203  3.84352  2.31385  3.59533  4.14212  4.41193  4.19461  4.04317  3.37057  3.27129  0.87471  5.45454  4.19359     92 v - - -
          2.68618  4.42225  2.77519  2.73123  3.46354  2.40513  3.72494  3.29354  2.67741  2.69355  4.24690  2.90347  2.73739  3.18146  2.89801  2.37887  2.77519  2.98518  4.58477  3.61503
          0.02749  4.00334  4.72569  0.61958  0.77255  0.62873  0.76200
     93   3.07594  5.16745  3.50661  2.82876  4.62621  3.68237  3.61883  3.97025  1.48986  3.41101  4.28801  3.22086  4.05020  2.75554  1.36203  3.07401  3.23937  3.65692  5.44846  4.29066     93 r - - -
          2.68618  4.42225  2.77519  2.73123  3.46354  2.40513  3.72494  3.29354  2.67741  2.69355  4.24690  2.90347  2.73739  3.18146  2.89801  2.37887  2.77519  2.98518  4.58477  3.61503
          0.02749  4.00334  4.72569  0.61958  0.77255  0.62873  0.76200
     94   0.84044  4.26161  3.59921  3.39845  4.18628  3.08227  4.40451  3.33166  3.41816  3.20706  4.22591  3.51378  3.83404  3.74764  3.65855  2.61148  2.89800  2.96334  5.60034  4.41566     94 a - - -
          2.68618  4.42225  2.77519  2.73123  3.46354  2.40513  3.72494  3.29354  2.67741  2.69355  4.24690  2.90347  2.73739  3.18146  2.89801  2.37887  2.77519  2.98518  4.58477  3.61503
          0.02749  4.00334  4.72569  0.61958  0.77255  0.62873  0.76200
     95   2.83506  4.59592  3.53550  3.45234  4.58922  0.55298  4.56318  4.22205  3.65131  3.85935  4.83726  3.70002  3.99119  3.96525  3.87160  3.01098  3.32650  3.72513  5.64834  4.69605     95 G - - -
          2.68618  4.42225  2.77519  2.73123  3.46354  2.40513  3.72494  3.29354  2.67741  2.69355  4.24690  2.90347  2.73739  3.18146  2.89801  2.37887  2.77519  2.98518  4.58477  3.61503
          0.02749  4.00334  4.72569  0.61958  0.77255  0.62873  0.76200
     96   2.91220  4.42039  4.30500  3.97375  3.64851  3.85757  4.75373  2.05203  3.84352  2.31385  3.59533  4.14212  4.41193  4.19461  4.04317  3.37057  3.27129  0.87471  5.45454  4.19359     96 v - - -
          2.68618  4.42225  2.77519  2.73123  3.46354  2.40513  3.72494  3.29354  2.67741  2.69355  4.24690  2.90347  2.73739  3.18146  2.89801  2.37887  2.77519  2.98518  4.58477  3.61503
          0.02749  4.00334  4.72569  0.61958  0.77255  0.62873  0.76200
     97   2.91220  4.42039  4.30500  3.97375  3.64851  3.85757  4.75373  2.05203  3.84352  2.31385  3.59533  4.14212  4.41193  4.19461  4.04317  3.37057  3.27129  0.87471  5.45454  4.19359     97 v - - -
          2.68618  4.42225  2.77519  2.73123  3.46354  2.40513  3.72494  3.29354  2.67741  2.69355  4.24690  2.90347  2.73739  3.18146  2.89801  2.37887  2.77519  2.98518  4.58477  3.61503
          0.02749  4.00334  4.72569  0.61958  0.77255  0.40574  1.09807
     98   3.19478  5.28838  3.66154  2.93270  4.78768  3.78441  3.67380  4.11325  1.39677  3.52137  4.39877  3.31060  4.13792  2.80549  1.25684  3.18327  3.34279  3.79753  5.53096  4.39515     98 r - - -
          2.68618  4.42225  2.77519  2.73123  3.46354  2.40513  3.72494  3.29354  2.67741  2.69355  4.24690  2.90347  2.73739  3.18146  2.89801  2.37887  2.77519  2.98518  4.58477  3.61503
          0.02391  4.14108  4.86342  0.61958  0.77255  0.48576  0.95510
     99   2.81436  5.21809  2.60203  1.62630  4.56087  2.42275  3.70444  4.01698  1.99699  3.52887  4.33411  2.87264  3.87692  2.84102  2.89920  2.76891  3.06364  3.62223  5.68106  4.29495     99 e - - -
          2.68618  4.42225  2.77519  2.73123  3.46354  2.40513  3.72494  3.29354  2.67741  2.69355  4.24690  2.90347  2.73739  3.18146  2.89801  2.37887  2.77519  2.98518  4.58477  3.61503
          0.17233  4.14108  1.94918  0.61958  0.77255  0.48576  0.95510
    100   1.21934  4.17649  3.40487  3.16841  4.31246  1.91985  4.25957  3.66486  3.26446  3.40961  4.26205  3.32109  3.70627  3.54626  3.56432  2.42824  2.74007  3.14294  5.65723  4.45897    100 a - - -
          2.68618  4.42225  2.77519  2.73123  3.46354  2.40513  3.72494  3.29354  2.67741  2.69355  4.24690  2.90347  2.73739  3.18146  2.89801  2.37887  2.77519  2.98518  4.58477  3.61503
          0.11487  3.99643  2.40644  0.61958  0.77255  0.63493  0.75497
    101   2.47426  4.50302  2.75656  2.61510  4.31749  1.46725  3.96349  3.84359  2.89353  3.47776  4.33417  2.31429  3.74305  3.19775  3.27891  2.57535  2.89881  3.36080  5.59587  4.29212    101 g - - -
          2.68618  4.42225  2.77519  2.73123  3.46354  2.40513  3.72494  3.29354  2.67741  2.69355  4.24690  2.90347  2.73739  3.18146  2.89801  2.37887  2.77519  2.98518  4.58477  3.61503
          0.03017  3.91174  4.63408  0.61958  0.77255  0.70474  0.68169
    102   2.70416  4.81468  2.54821  1.98237  4.38442  1.52068  3.85111  3.83086  2.75023  3.45125  4.32815  2.92022  3.81315  3.05693  3.17459  2.73856  3.05023  3.43924  5.60377  4.29910    102 g - - -
          2.68618  4.42225  2.77519  2.73123  3.46354  2.40513  3.72494  3.29354  2.67741  2.69355  4.24690  2.90347  2.73739  3.18146  2.89801  2.37887  2.77519  2.98518  4.58477  3.61503
          0.03017  3.91174  4.63408  0.61958  0.77255  0.46407  0.99080
    103   2.55806  4.57866  2.86778  2.74757  4.46908  1.15053  4.10683  4.01189  3.05652  3.64102  4.49538  2.39703  3.83743  3.34760  3.43766  2.66510  2.99948  3.49801  5.73978  4.44624    103 g - - -
          2.68618  4.42225  2.77519  2.73123  3.46354  2.40513  3.72494  3.29354  2.67741  2.69355  4.24690  2.90347  2.73739  3.18146  2.89801  2.37887  2.77519  2.98518  4.58477  3.61503
          0.17775  4.07409  1.92524  0.61958  0.77255  0.44182  1.02965
    104   3.07760  4.47129  4.56498  4.06159  3.31961  4.26823  4.73520  1.96579  3.90254  1.35252  3.17599  4.30913  4.60115  4.16788  4.09736  3.64455  3.34291  1.36250  5.26597  4.06888    104 l - - -
          2.68618  4.42225  2.77519  2.73123  3.46354  2.40513  3.72494  3.29354  2.67741  2.69355  4.24690  2.90347  2.73739  3.18146  2.89801  2.37887  2.77519  2.98518  4.58477  3.61503
          0.02749  4.00334  4.72569  0.61958  0.77255  0.62873  0.76200
    105   2.58071  4.61448  2.84513  2.65123  4.25966  3.17648  3.94864  3.78478  2.81852  3.41757  4.29038  2.38565  1.45575  3.17561  3.19203  2.67233  2.97111  3.35974  5.54757  4.23016    105 p - - -
          2.68618  4.42225  2.77519  2.73123  3.46354  2.40513  3.72494  3.29354  2.67741  2.69355  4.24690  2.90347  2.73739  3.18146  2.89801  2.37887  2.77519  2.98518  4.58477  3.61503
          0.10172  4.00334  2.54509  0.61958  0.77255  0.62873  0.76200
    106   2.44953  4.38097  3.13626  2.93318  4.31951  2.20170  4.12950  3.79842  3.07453  3.45154  4.32612  3.24489  1.33515  3.39971  3.40365  2.59656  2.90039  3.31489  5.55906  4.38307    106 p - - -
          2.68618  4.42225  2.77519  2.73123  3.46354  2.40513  3.72494  3.29354  2.67741  2.69355  4.24690  2.90347  2.73739  3.18146  2.89801  2.37887  2.77519  2.98518  4.58477  3.61503
          0.02958  3.93120  4.65355  0.61958  0.77255  0.68963  0.69667
    107   2.50835  4.52348  3.04838  2.58186  3.89357  3.30467  3.72288  3.27885  2.55414  2.93644  3.79153  3.03567  2.61507  2.57597  2.95437  2.31115  2.79838  2.55157  5.22321  3.93312    107 s - - -
          2.68618  4.42225  2.77519  2.73123  3.46354  2.40513  3.72494  3.29354  2.67741  2.69355  4.24690  2.90347  2.73739  3.18146  2.89801  2.37887  2.77519  2.98518  4.58477  3.61503
          0.02958  3.93120  4.65355  0.61958  0.77255  0.68963  0.69667
    108   2.56371  4.67863  2.96162  2.45522  3.93867  3.37324  3.63091  3.34557  2.43283  2.96905  3.13627  2.61388  3.16752  2.54250  2.86344  2.37213  2.80805  3.03579  5.22899  3.91498    108 s - - -
          2.68618  4.42225  2.77519  2.73123  3.46354  2.40513  3.72494  3.29354  2.67741  2.69355  4.24690  2.90347  2.73739  3.18146  2.89801  2.37887  2.77519  2.98518  4.58477  3.61503
          0.02958  3.93120  4.65355  0.61958  0.77255  0.68963  0.69667
    109   2.52589  4.33381  3.34025  2.82121  3.55919  2.85324  3.81421  2.48164  2.76025  2.33309  3.51241  3.22432  2.66934  3.10146  3.11962  2.71708  2.79935  2.59457  5.00415  3.75016    109 l - - -
          2.68618  4.42225  2.77519  2.73123  3.46354  2.40513  3.72494  3.29354  2.67741  2.69355  4.24690  2.90347  2.73739  3.18146  2.89801  2.37887  2.77519  2.98518  4.58477  3.61503
          0.02958  3.93120  4.65355  0.61958  0.77255  0.68963  0.69667
    110   2.63012  4.64580  3.03490  2.55556  3.82609  3.42864  3.66878  3.23569  2.43005  2.86200  2.62299  2.63105  3.85100  2.29966  2.79875  2.71344  2.87003  2.96683  5.15984  3.85810    110 q - - -
          2.68618  4.42225  2.77519  2.73123  3.46354  2.40513  3.72494  3.29354  2.67741  2.69355  4.24690  2.90347  2.73739  3.18146  2.89801  2.37887  2.77519  2.98518  4.58477  3.61503
          0.02958  3.93120  4.65355  0.61958  0.77255  0.68963  0.69667
    111   2.79637  4.76693  3.13716  2.70896  3.71284  3.51582  3.75219  3.19469  2.42228  2.29187  3.77575  3.16073  3.96333  1.70760  2.72298  2.88214  3.04546  3.01431  5.15009  3.80244    111 q - - -
          2.68618  4.42225  2.77519  2.73123  3.46354  2.40513  3.72494  3.29354  2.67741  2.69355  4.24690  2.90347  2.73739  3.18146  2.89801  2.37887  2.77519  2.98518  4.58477  3.61503
          0.02958  3.93120  4.65355  0.61958  0.77255  0.37660  1.15897
    112   2.40122  4.99044  2.86343  2.39144  4.32945  2.60811  3.64117  3.77170  2.37208  3.31253  4.10194  2.38268  3.82756  2.31705  2.52184  2.65674  2.90438  3.39295  5.49136  4.13177    112 q - - -
          2.68618  4.42225  2.77519  2.73123  3.46354  2.40513  3.72494  3.29354  2.67741  2.69355  4.24690  2.90347  2.73739  3.18146  2.89801  2.37887  2.77519  2.98518  4.58477  3.61503
          0.02391  4.14108  4.86342  0.61958  0.77255  0.48576  0.95510
    113   2.59978  4.78933  2.93761  2.49142  4.22466  2.82804  3.72448  3.65065  2.50887  3.23936  4.04971  2.98721  2.67893  2.12779  2.94662  2.64105  2.30579  3.27800  5.45794  4.12531    113 q - - -
          2.68618  4.42225  2.77519  2.73123  3.46354  2.40513  3.72494  3.29354  2.67741  2.69355  4.24690  2.90347  2.73739  3.18146  2.89801  2.37887  2.77519  2.98518  4.58477  3.61503
          0.02391  4.14108  4.86342  0.61958  0.77255  0.48576  0.95510
    114   2.68220  4.98270  2.75634  2.38744  4.36739  3.35748  3.69839  3.81967  2.47762  3.37013  4.17048  2.31339  2.36531  2.29952  2.93129  2.39662  2.94725  3.43241  5.55424  4.18682    114 q - - -
          2.68618  4.42225  2.77519  2.73123  3.46354  2.40513  3.72494  3.29354  2.67741  2.69355  4.24690  2.90347  2.73739  3.18146  2.89801  2.37887  2.77519  2.98518  4.58477  3.61503
          0.02391  4.14108  4.86342  0.61958  0.77255  0.48576  0.95510
    115   2.62830  4.67134  3.08445  2.56552  3.85986  3.46253  2.79058  3.28966  2.51901  2.92928  2.76893  2.72510  2.59688  2.89427  2.93337  2.70801  2.86656  3.00300  5.19156  3.87952    115 k - - -
          2.68618  4.42225  2.77519  2.73123  3.46354  2.40513  3.72494  3.29354  2.67741  2.69355  4.24690  2.90347  2.73739  3.18146  2.89801  2.37887  2.77519  2.98518  4.58477  3.61503
          0.02391  4.14108  4.86342  0.61958  0.77255  0.48576  0.95510
    116   2.72912  4.29666  3.84864  2.52398  3.35122  3.79531  4.07917  2.04537  3.20127  2.01587  2.47585  3.62618  4.15115  3.48049  3.49199  3.06587  2.96156  2.07828  4.94335  3.74397    116 l - - -
          2.68618  4.42225  2.77519  2.73123  3.46354  2.40513  3.72494  3.29354  2.67741  2.69355  4.24690  2.90347  2.73739  3.18146  2.89801  2.37887  2.77519  2.98518  4.58477  3.61503
          0.02391  4.14108  4.86342  0.61958  0.77255  0.48576  0.95510
    117   3.21035  4.57831  4.52346  4.04252  1.21215  4.20917  3.82448  2.80678  3.89534  2.18997  2.74083  4.05962  4.52204  3.99627  4.00460  3.53202  3.43556  2.76017  4.07600  2.09462    117 f - - -
          2.68618  4.42225  2.77519  2.73123  3.46354  2.40513  3.72494  3.29354  2.67741  2.69355  4.24690  2.90347  2.73739  3.18146  2.89801  2.37887  2.77519  2.98518  4.58477  3.61503
          0.02391  4.14108  4.86342  0.61958  0.77255  0.48576  0.95510
    118   2.60702  4.72127  2.91845  2.58239  4.27331  3.29200  3.83541  3.71820  2.63455  3.31855  4.15058  3.04613  1.83090  2.53714  3.03764  2.08511  2.93547  3.32525  5.52986  4.20961    118 p - - -
          2.68618  4.42225  2.77519  2.73123  3.46354  2.40513  3.72494  3.29354  2.67741  2.69355  4.24690  2.90347  2.73739  3.18146  2.89801  2.37887  2.77519  2.98518  4.58477  3.61503
          0.02391  4.14108  4.86342  0.61958  0.77255  0.48576  0.95510
    119   2.61196  4.63373  3.16062  2.62311  3.91971  3.44830  3.73378  3.25408  1.98438  2.93994  3.79626  3.09474  3.20706  2.92576  2.92004  2.70575  2.34223  2.36222  5.23929  3.95320    119 k - - -
          2.68618  4.42225  2.77519  2.73123  3.46354  2.40513  3.72494  3.29354  2.67741  2.69355  4.24690  2.90347  2.73739  3.18146  2.89801  2.37887  2.77519  2.98518  4.58477  3.61503
          0.09258  4.14108  2.62395  0.61958  0.77255  0.48576  0.95510
    120   2.64522  4.76616  3.00364  2.56969  4.21852  3.36570  3.73677  3.60273  1.96734  3.21191  4.05163  3.03938  2.07809  2.90186  2.78591  2.70086  2.51705  3.25234  5.43305  4.13727    120 k - - -
          2.68618  4.42225  2.77519  2.73123  3.46354  2.40513  3.72494  3.29354  2.67741  2.69355  4.24690  2.90347  2.73739  3.18146  2.89801  2.37887  2.77519  2.98518  4.58477  3.61503
          0.02559  4.07409  4.79644  0.61958  0.77255  0.56031  0.84637
    121   3.26235  4.66025  4.64262  4.10312  3.10338  4.40753  4.70717  2.25898  3.89287  1.25093  1.50593  4.38502  4.65595  4.11891  4.05614  3.76584  3.49678  2.36640  5.13161  3.99735    121 l - - -
          2.68618  4.42225  2.77519  2.73123  3.46354  2.40513  3.72494  3.29354  2.67741  2.69355  4.24690  2.90347  2.73739  3.18146  2.89801  2.37887  2.77519  2.98518  4.58477  3.61503
          0.19252  4.07409  1.84442  0.61958  0.77255  0.56031  0.84637
    122   2.91164  4.89887  2.92860  2.68371  4.07268  3.39179  3.84244  3.70923  2.50174  3.20771  4.23424  3.14387  3.94566  1.16586  2.78524  2.95763  3.20847  3.43639  5.33764  4.03391    122 q - - -
          2.68618  4.42225  2.77519  2.73123  3.46354  2.40513  3.72494  3.29354  2.67741  2.69355  4.24690  2.90347  2.73739  3.18146  2.89801  2.37887  2.77519  2.98518  4.58477  3.61503
          0.03017  3.91174  4.63408  0.61958  0.77255  0.46407  0.99080
    123   2.69333  4.37919  3.58034  3.04511  3.37926  3.65905  3.93253  2.66261  2.92704  1.79156  2.47979  2.55972  4.04815  3.27708  3.24245  2.94048  2.93471  2.51097  4.93447  3.68138    123 l - - -
          2.68618  4.42225  2.77519  2.73123  3.46354  2.40513  3.72494  3.29354  2.67741  2.69355  4.24690  2.90347  2.73739  3.18146  2.89801  2.37887  2.77519  2.98518  4.58477  3.61503
          0.02559  4.07409  4.79644  0.61958  0.77255  0.56031  0.84637
    124   2.42552  4.44933  3.03420  2.75981  4.31112  1.65806  4.00167  3.73350  2.90206  3.38333  4.21171  2.56689  3.77707  3.21547  3.29396  2.54763  2.05191  3.26570  5.61034  4.32859    124 g - - -
          2.68618  4.42225  2.77519  2.73123  3.46354  2.40513  3.72494  3.29354  2.67741  2.69355  4.24690  2.90347  2.73739  3.18146  2.89801  2.37887  2.77519  2.98518  4.58477  3.61503
          0.02559  4.07409  4.79644  0.61958  0.77255  0.56031  0.84637
    125   2.58112  4.39474  3.31474  2.79829  3.49280  3.48496  3.78346  2.95147  2.76239  2.65854  3.54825  2.78760  3.90856  3.09061  3.13326  2.28722  2.83483  2.22975  4.93429  2.64576    125 v - - -
          2.68618  4.42225  2.77519  2.73123  3.46354  2.40513  3.72494  3.29354  2.67741  2.69355  4.24690  2.90347  2.73739  3.18146  2.89801  2.37887  2.77519  2.98518  4.58477  3.61503
          0.02559  4.07409  4.79644  0.61958  0.77255  0.56031  0.84637
    126   2.13063  4.76645  2.88204  2.46594  4.12563  3.34190  3.01809  3.56420  2.51353  3.16672  3.98976  2.58732  2.42721  2.87198  2.95154  2.64826  2.87835  3.21463  5.39053  4.05524    126 a - - -
          2.68618  4.42225  2.77519  2.73123  3.46354  2.40513  3.72494  3.29354  2.67741  2.69355  4.24690  2.90347  2.73739  3.18146  2.89801  2.37887  2.77519  2.98518  4.58477  3.61503
          0.02559  4.07409  4.79644  0.61958  0.77255  0.56031  0.84637
    127   2.93518  4.68592  3.64988  3.57720  4.70690  0.47625  4.68080  4.35984  3.78563  3.98721  4.96783  3.81482  4.08323  4.09416  3.99535  3.11360  3.43211  3.84921  5.74434  4.81714    127 G - - -
          2.68618  4.42225  2.77519  2.73123  3.46354  2.40513  3.72494  3.29354  2.67741  2.69355  4.24690  2.90347  2.73739  3.18146  2.89801  2.37887  2.77519  2.98518  4.58477  3.61503
          0.10333  4.07409  2.51125  0.61958  0.77255  0.56031  0.84637
    128   2.82825  4.58977  3.52769  3.44381  4.58109  0.55879  4.55511  4.21258  3.64212  3.85054  4.82830  3.69218  3.98488  3.95643  3.86310  3.00399  3.31930  3.71661  5.64168  4.68771    128 G - - -
          2.68618  4.42225  2.77519  2.73123  3.46354  2.40513  3.72494  3.29354  2.67741  2.69355  4.24690  2.90347  2.73739  3.18146  2.89801  2.37887  2.77519  2.98518  4.58477  3.61503
          0.02763  3.99839  4.72073  0.61958  0.77255  0.51469  0.91052
    129   3.13665  4.44840  4.81765  4.29567  3.51663  4.49096  4.98153  1.63054  4.17901  1.81536  3.32685  4.53032  4.77137  4.42490  4.37310  3.85923  3.39019  1.05248  5.47959  4.28999    129 v - - -
          2.68618  4.42225  2.77519  2.73123  3.46354  2.40513  3.72494  3.29354  2.67741  2.69355  4.24690  2.90347  2.73739  3.18146  2.89801  2.37887  2.77519  2.98518  4.58477  3.61503
          0.02569  4.07046  4.79280  0.61958  0.77255  0.56406  0.84140
    130   2.34423  4.34330  3.18557  2.90082  4.35812  2.48227  4.09442  3.80471  3.02125  3.44752  4.26431  3.20017  1.71216  3.32141  3.39381  1.83636  2.79417  3.27932  5.66075  4.40375    130 p - - -
          2.68618  4.42225  2.77519  2.73123  3.46354  2.40513  3.72494  3.29354  2.67741  2.69355  4.24690  2.90347  2.73739  3.18146  2.89801  2.37887  2.77519  2.98518  4.58477  3.61503
          0.02569  4.07046  4.79280  0.61958  0.77255  0.56406  0.84140
    131   2.61349  4.71638  2.28203  2.49650  4.06528  3.34449  3.76230  3.38064  2.63166  3.08710  3.95017  2.99468  2.32184  2.94519  3.08617  2.67757  2.89736  2.35815  5.38647  4.05694    131 d - - -
          2.68618  4.42225  2.77519  2.73123  3.46354  2.40513  3.72494  3.29354  2.67741  2.69355  4.24690  2.90347  2.73739  3.18146  2.89801  2.37887  2.77519  2.98518  4.58477  3.61503
          0.02569  4.07046  4.79280  0.61958  0.77255  0.56406  0.84140
    132   2.67892  4.66899  3.09718  2.66885  3.87177  3.44004  3.78120  3.29397  2.54565  2.50722  3.83403  3.12580  1.88379  2.59881  2.89714  2.77529  2.94991  3.03395  5.24033  3.93272    132 p - - -
          2.68618  4.42225  2.77519  2.73123  3.46354  2.40513  3.72494  3.29354  2.67741  2.69355  4.24690  2.90347  2.73739  3.18146  2.89801  2.37887  2.77519  2.98518  4.58477  3.61503
          0.02569  4.07046  4.79280  0.61958  0.77255  0.43974  1.03340
    133   1.37969  4.26937  3.99276  3.59007  3.85618  3.41509  4.45181  2.50867  3.51691  2.69424  3.76887  3.72705  4.06152  3.81673  3.77443  2.84020  2.95566  1.58207  5.45592  4.24233    133 a - - -
          2.68618  4.42225  2.77519  2.73123  3.46354  2.40513  3.72494  3.29354  2.67741  2.69355  4.24690  2.90347  2.73739  3.18146  2.89801  2.37887  2.77519  2.98518  4.58477  3.61503
          0.02391  4.14108  4.86342  0.61958  0.77255  0.48576  0.95510
    134   2.46920  4.38858  3.46480  3.30220  4.35770  3.11471  4.39979  3.92139  3.39472  3.62359  4.53228  3.47662  3.87750  3.72391  3.66591  0.74777  2.97106  3.39589  5.70984  4.44534    134 s - - -
          2.68618  4.42225  2.77519  2.73123  3.46354  2.40513  3.72494  3.29354  2.67741  2.69355  4.24690  2.90347  2.73739  3.18146  2.89801  2.37887  2.77519  2.98518  4.58477  3.61503
          0.02391  4.14108  4.86342  0.61958  0.77255  0.48576  0.95510
    135   3.14912  4.85234  3.78662  3.67049  4.62877  3.52509  4.71842  4.25293  3.75273  3.84643  4.91323  3.94623  0.45167  4.13293  3.96036  3.32685  3.61326  3.86584  5.73246  4.75571    135 P - - -
          2.68618  4.42225  2.77519  2.73123  3.46354  2.40513  3.72494  3.29354  2.67741  2.69355  4.24690  2.90347  2.73739  3.18146  2.89801  2.37887  2.77519  2.98518  4.58477  3.61503
          0.17886  4.14108  1.91141  0.61958  0.77255  0.48576  0.95510
    136   1.76962  4.17329  3.55141  3.14503  3.90016  2.15604  4.11802  3.05083  3.12566  2.93094  3.83816  3.35556  3.78187  3.42494  3.43950  2.52774  2.73961  1.99384  5.33459  4.11567    136 a - - -
          2.68618  4.42225  2.77519  2.73123  3.46354  2.40513  3.72494  3.29354  2.67741  2.69355  4.24690  2.90347  2.73739  3.18146  2.89801  2.37887  2.77519  2.98518  4.58477  3.61503
          0.02787  3.99008  4.71243  0.61958  0.77255  0.64055  0.74867
    137   2.46823  4.46473  3.17511  2.66211  3.90991  2.45464  3.76611  3.29532  2.60577  2.95577  3.80009  3.08854  3.78919  2.97236  2.60278  2.29270  2.46472  2.60343  5.23951  3.96333    137 s - - -
          2.68621  4.42228  2.77523  2.73126  3.46357  2.40516  3.72498  3.29357  2.67727  2.69358  4.24693  2.90350  2.73709  3.18150  2.89804  2.37890  2.77523  2.98522  4.58480  3.61506
          0.29124  1.41190  4.71243  0.23878  1.54923  0.39987  1.10989
    138   2.58150  4.48266  3.24467  2.69434  3.68503  2.66629  3.75524  3.05146  2.66416  2.51068  3.08211  2.54669  3.88634  2.99715  3.06898  2.49827  2.82625  2.53608  5.07265  3.80400    139 s - - -
          2.68618  4.42225  2.77519  2.73123  3.46354  2.40513  3.72494  3.29354  2.67741  2.69355  4.24690  2.90347  2.73739  3.18146  2.89801  2.37887  2.77519  2.98518  4.58477  3.61503
          0.02391  4.14108  4.86342  0.61958  0.77255  0.48576  0.95510
    139   2.33971  4.30763  3.35173  3.14410  4.50921  2.01005  4.31255  3.99050  3.29913  3.65119  4.46775  3.34335  3.78230  3.57575  3.62557  1.07152  2.83685  3.38438  5.82009  4.59110    140 s - - -
          2.68618  4.42225  2.77519  2.73123  3.46354  2.40513  3.72494  3.29354  2.67741  2.69355  4.24690  2.90347  2.73739  3.18146  2.89801  2.37887  2.77519  2.98518  4.58477  3.61503
          0.02391  4.14108  4.86342  0.61958  0.77255  0.48576  0.95510
    140   2.38588  4.35769  3.31817  3.06547  4.39717  3.07551  4.22151  3.86781  3.15696  3.52960  4.36832  3.31401  2.73346  3.47401  3.49206  1.01340  2.85693  3.33231  5.71775  4.46451    141 s - - -
          2.68618  4.42225  2.77519  2.73123  3.46354  2.40513  3.72494  3.29354  2.67741  2.69355  4.24690  2.90347  2.73739  3.18146  2.89801  2.37887  2.77519  2.98518  4.58477  3.61503
          0.02391  4.14108  4.86342  0.61958  0.77255  0.48576  0.95510
    141   2.77676  5.17630  1.72823  2.07967  4.44482  3.35462  3.70511  3.90254  2.56550  2.54102  4.26260  2.49599  3.85372  2.84884  3.07710  2.73509  3.02811  3.52687  5.64549  4.23406    142 d - - -
          2.68618  4.42225  2.77519  2.73123  3.46354  2.40513  3.72494  3.29354  2.67741  2.69355  4.24690  2.90347  2.73739  3.18146  2.89801  2.37887  2.77519  2.98518  4.58477  3.61503
          0.02391  4.14108  4.86342  0.61958  0.77255  0.48576  0.95510
    142   2.70451  4.76476  3.08411  2.63800  4.10407  1.84481  3.76587  3.48871  1.99948  2.65323  3.98852  3.10353  3.91356  2.94925  2.80457  2.77466  2.97196  3.17804  5.36524  4.07428    143 g - - -
          2.68618  4.42225  2.77519  2.73123  3.46354  2.40513  3.72494  3.29354  2.67741  2.69355  4.24690  2.90347  2.73739  3.18146  2.89801  2.37887  2.77519  2.98518  4.58477  3.61503
          0.02391  4.14108  4.86342  0.61958  0.77255  0.48576  0.95510
    143   3.07081  4.40511  4.82337  4.24403  2.66219  4.32460  4.66126  1.74523  4.10854  1.57104  2.21173  4.40024  4.58401  4.22015  4.19452  3.65377  3.29827  1.72932  5.06174  3.94730    144 l - - -
          2.68618  4.42225  2.77519  2.73123  3.46354  2.40513  3.72494  3.29354  2.67741  2.69355  4.24690  2.90347  2.73739  3.18146  2.89801  2.37887  2.77519  2.98518  4.58477  3.61503
          0.02391  4.14108  4.86342  0.61958  0.77255  0.48576  0.95510
    144   2.52772  4.63067  3.12176  2.63961  4.21594  2.22129  3.80290  3.63537  2.57285  3.24047  4.05465  3.08091  3.81956  2.97063  2.29628  2.05946  2.47746  3.23919  5.46288  4.16329    145 s - - -
          2.68618  4.42225  2.77519  2.73123  3.46354  2.40513  3.72494  3.29354  2.67741  2.69355  4.24690  2.90347  2.73739  3.18146  2.89801  2.37887  2.77519  2.98518  4.58477  3.61503
          0.02391  4.14108  4.86342  0.61958  0.77255  0.48576  0.95510
    145   2.19100  5.03931  3.00812  2.52108  4.40475  3.48625  3.66457  3.80950  1.62417  3.34015  4.16056  3.01803  3.90975  2.23595  2.57765  2.78668  3.01491  3.45517  5.49541  4.19340    146 k - - -
          2.68618  4.42225  2.77519  2.73123  3.46354  2.40513  3.72494  3.29354  2.67741  2.69355  4.24690  2.90347  2.73739  3.18146  2.89801  2.37887  2.77519  2.98518  4.58477  3.61503
          0.16523  4.14108  1.99222  0.61958  0.77255  0.48576  0.95510
    146   2.99334  5.54124  1.15680  1.80941  4.82908  3.22350  3.80404  4.34869  2.85468  3.86645  4.74262  2.69671  3.86384  2.98061  3.45962  2.87212  3.29153  3.92936  6.01430  4.51107    147 d - - -
          2.68618  4.42225  2.77519  2.73123  3.46354  2.40513  3.72494  3.29354  2.67741  2.69355  4.24690  2.90347  2.73739  3.18146  2.89801  2.37887  2.77519  2.98518  4.58477  3.61503
          0.02749  4.00334  4.72569  0.61958  0.77255  0.40574  1.09807
    147   2.57073  4.50958  3.18553  2.73667  3.84505  3.38468  3.84557  2.37993  2.73572  2.91548  3.79273  2.41827  3.88389  3.08227  3.12726  1.83622  2.86935  2.89573  5.22649  3.93809    148 s - - -
          2.68618  4.42225  2.77519  2.73123  3.46354  2.40513  3.72494  3.29354  2.67741  2.69355  4.24690  2.90347  2.73739  3.18146  2.89801  2.37887  2.77519  2.98518  4.58477  3.61503
          0.02391  4.14108  4.86342  0.61958  0.77255  0.48576  0.95510
    148   2.57442  4.50902  3.32087  3.13418  4.55293  1.87628  4.33645  4.04974  3.30465  3.69108  4.55205  3.42030  1.12481  3.60971  3.63120  2.72576  3.04313  3.51947  5.77641  4.61814    149 p - - -
          2.68618  4.42225  2.77519  2.73123  3.46354  2.40513  3.72494  3.29354  2.67741  2.69355  4.24690  2.90347  2.73739  3.18146  2.89801  2.37887  2.77519  2.98518  4.58477  3.61503
          0.02391  4.14108  4.86342  0.61958  0.77255  0.48576  0.95510
    149   1.77036  4.32530  3.34756  3.03673  4.37443  2.05557  4.18110  3.78936  3.12704  3.45649  4.27747  3.29109  1.77189  3.41968  3.48616  2.50580  2.80851  3.26729  5.69167  4.45589    150 a - - -
          2.68618  4.42225  2.77519  2.73123  3.46354  2.40513  3.72494  3.29354  2.67741  2.69355  4.24690  2.90347  2.73739  3.18146  2.89801  2.37887  2.77519  2.98518  4.58477  3.61503
          0.02391  4.14108  4.86342  0.61958  0.77255  0.48576  0.95510
    150   2.16377  4.29453  3.52380  2.98264  3.40446  2.98745  3.86327  2.80712  2.91872  2.52830  2.92189  3.35592  3.96225  3.22870  3.24884  2.82376  2.84116  2.58289  4.87366  2.24995    151 a - - -
          2.68618  4.42225  2.77519  2.73123  3.46354  2.40513  3.72494  3.29354  2.67741  2.69355  4.24690  2.90347  2.73739  3.18146  2.89801  2.37887  2.77519  2.98518  4.58477  3.61503
          0.02391  4.14108  4.86342  0.61958  0.77255  0.48576  0.95510
    151   2.44829  4.31693  4.31440  3.78080  3.46670  3.97216  4.47187  2.09660  3.66375  2.18664  2.41298  4.01432  4.37461  3.92983  3.88504  3.31212  3.11934  1.28500  5.18086  3.99167    152 v - - -
          2.68618  4.42225  2.77519  2.73123  3.46354  2.40513  3.72494  3.29354  2.67741  2.69355  4.24690  2.90347  2.73739  3.18146  2.89801  2.37887  2.77519  2.98518  4.58477  3.61503
          0.02391  4.14108  4.86342  0.61958  0.77255  0.48576  0.95510
    152   3.06642  4.39758  4.79267  4.24130  2.11691  4.33821  4.67338  1.63210  4.11684  1.90789  3.18977  4.39941  4.62405  4.27468  4.23838  3.67880  3.30575  1.44911  5.09748  3.86461    153 v - - -
          2.68618  4.42225  2.77519  2.73123  3.46354  2.40513  3.72494  3.29354  2.67741  2.69355  4.24690  2.90347  2.73739  3.18146  2.89801  2.37887  2.77519  2.98518  4.58477  3.61503
          0.02391  4.14108  4.86342  0.61958  0.77255  0.48576  0.95510
    153   2.70507  5.10799  2.82982  2.16159  4.43510  3.41703  3.62009  3.88591  2.13363  3.39207  4.17124  2.19327  2.81119  2.73789  2.46060  2.67686  2.93464  3.49286  5.54048  4.17170    154 k - - -
          2.68618  4.42225  2.77519  2.73123  3.46354  2.40513  3.72494  3.29354  2.67741  2.69355  4.24690  2.90347  2.73739  3.18146  2.89801  2.37887  2.77519  2.98518  4.58477  3.61503
          0.09631  4.14108  2.57823  0.61958  0.77255  0.48576  0.95510
    154   2.58917  4.65584  2.77126  2.63503  4.47404  1.39934  4.02512  4.00476  2.95705  3.61648  4.46320  1.98355  3.83424  3.24435  3.36728  2.67297  3.00497  3.51019  5.73367  4.41464    155 g - - -
          2.68618  4.42225  2.77519  2.73123  3.46354  2.40513  3.72494  3.29354  2.67741  2.69355  4.24690  2.90347  2.73739  3.18146  2.89801  2.37887  2.77519  2.98518  4.58477  3.61503
          0.02569  4.07046  4.79280  0.61958  0.77255  0.56406  0.84140
    155   2.32961  4.26893  3.37570  3.14342  4.36410  1.29448  4.26400  3.72946  3.23177  3.45955  4.31649  3.33922  3.76796  3.53873  3.53949  2.50346  1.90315  3.21724  5.69632  4.48677    156 g - - -
          2.68618  4.42225  2.77519  2.73123  3.46354  2.40513  3.72494  3.29354  2.67741  2.69355  4.24690  2.90347  2.73739  3.18146  2.89801  2.37887  2.77519  2.98518  4.58477  3.61503
          0.02569  4.07046  4.79280  0.61958  0.77255  0.56406  0.84140
    156   2.35753  4.25945  4.02075  3.48487  3.48452  3.77034  4.26119  2.19763  3.38858  1.90712  3.39580  3.76230  4.20147  3.67664  3.65445  3.09634  2.54259  1.56870  5.10282  3.89727    157 v - - -
          2.68618  4.42225  2.77519  2.73123  3.46354  2.40513  3.72494  3.29354  2.67741  2.69355  4.24690  2.90347  2.73739  3.18146  2.89801  2.37887  2.77519  2.98518  4.58477  3.61503
          0.02569  4.07046  4.79280  0.61958  0.77255  0.43974  1.03340
    157   2.88999  4.78123  3.57410  2.94866  3.90276  3.67785  3.80867  3.24749  2.31967  2.77961  2.56115  3.34529  4.07356  3.01455  1.40335  3.00778  3.11424  3.05665  5.24229  4.00428    158 r - - -
          2.68618  4.42225  2.77519  2.73123  3.46354  2.40513  3.72494  3.29354  2.67741  2.69355  4.24690  2.90347  2.73739  3.18146  2.89801  2.37887  2.77519  2.98518  4.58477  3.61503
          0.02391  4.14108  4.86342  0.61958  0.77255  0.48576  0.95510
    158   2.79260  4.87389  2.96385  2.68985  4.49043  1.36728  3.91826  3.93322  1.86166  3.51502  4.37342  3.14486  3.95064  3.10318  2.92197  2.84791  3.12228  3.53511  5.63826  4.37740    159 g - - -
          2.68618  4.42225  2.77519  2.73123  3.46354  2.40513  3.72494  3.29354  2.67741  2.69355  4.24690  2.90347  2.73739  3.18146  2.89801  2.37887  2.77519  2.98518  4.58477  3.61503
          0.02391  4.14108  4.86342  0.61958  0.77255  0.48576  0.95510
    159   3.33465  5.13790  3.85517  3.32030  4.56217  3.75965  4.05588  4.13014  2.39517  3.59734  4.59772  3.65559  4.25573  3.26920  0.63581  3.41042  3.58645  3.84419  5.53994  4.43917    160 R - - -
          2.68618  4.42225  2.77519  2.73123  3.46354  2.40513  3.72494  3.29354  2.67741  2.69355  4.24690  2.90347  2.73739  3.18146  2.89801  2.37887  2.77519  2.98518  4.58477  3.61503
          0.02391  4.14108  4.86342  0.61958  0.77255  0.48576  0.95510
    160   2.84003  5.35920  1.99572  1.82117  4.67537  3.34832  3.70667  4.16262  1.71377  3.64580  4.43904  2.80897  3.86465  2.83876  3.02473  2.76531  3.09159  3.73960  5.78609  4.34983    161 k - - -
          2.68618  4.42225  2.77519  2.73123  3.46354  2.40513  3.72494  3.29354  2.67741  2.69355  4.24690  2.90347  2.73739  3.18146  2.89801  2.37887  2.77519  2.98518  4.58477  3.61503
          0.02391  4.14108  4.86342  0.61958  0.77255  0.48576  0.95510
    161   3.03817  5.62234  1.72541  1.12632  4.91193  3.29764  3.84826  4.43867  2.87063  3.93237  4.78782  2.76059  3.92335  3.01504  3.47006  2.91592  3.32810  4.00587  6.07589  4.56793    162 e - - -
          2.68618  4.42225  2.77519  2.73123  3.46354  2.40513  3.72494  3.29354  2.67741  2.69355  4.24690  2.90347  2.73739  3.18146  2.89801  2.37887  2.77519  2.98518  4.58477  3.61503
          0.02391  4.14108  4.86342  0.61958  0.77255  0.48576  0.95510
    162   3.04526  5.25031  3.18780  2.69349  4.65956  3.63245  3.68498  4.05431  1.17720  3.50067  4.36132  3.14756  4.04340  2.13329  2.29663  3.02269  3.23622  3.71583  5.56089  4.33403    163 k - - -
          2.68618  4.42225  2.77519  2.73123  3.46354  2.40513  3.72494  3.29354  2.67741  2.69355  4.24690  2.90347  2.73739  3.18146  2.89801  2.37887  2.77519  2.98518  4.58477  3.61503
          0.02391  4.14108  4.86342  0.61958  0.77255  0.48576  0.95510
    163   2.56502  4.19005  3.72694  3.17268  3.34759  2.99060  3.94056  2.68322  3.07933  2.43811  3.35605  3.47816  3.98736  3.36813  3.35862  2.85491  2.26285  1.93746  3.01309  3.60782    164 v - - -
          2.68618  4.42225  2.77519  2.73123  3.46354  2.40513  3.72494  3.29354  2.67741  2.69355  4.24690  2.90347  2.73739  3.18146  2.89801  2.37887  2.77519  2.98518  4.58477  3.61503
          0.02391  4.14108  4.86342  0.61958  0.77255  0.48576  0.95510
    164   3.02630  4.50430  4.49113  4.17072  3.76223  3.99499  4.93121  2.07771  4.04302  2.40741  3.69401  4.31540  4.54653  4.38716  4.22864  3.52198  3.38503  0.74230  5.58938  4.33440    165 v - - -
          2.68618  4.42225  2.77519  2.73123  3.46354  2.40513  3.72494  3.29354  2.67741  2.69355  4.24690  2.90347  2.73739  3.18146  2.89801  2.37887  2.77519  2.98518  4.58477  3.61503
          0.02391  4.14108  4.86342  0.61958  0.77255  0.48576  0.95510
    165   2.95935  5.41235  2.34911  1.19596  4.73262  3.32604  3.81700  4.24369  2.72111  3.76292  4.60994  2.08710  3.91825  2.98085  3.22517  2.87785  3.24266  3.83455  5.89994  4.45024    166 e - - -
          2.68618  4.42225  2.77519  2.73123  3.46354  2.40513  3.72494  3.29354  2.67741  2.69355  4.24690  2.90347  2.73739  3.18146  2.89801  2.37887  2.77519  2.98518  4.58477  3.61503
          0.02391  4.14108  4.86342  0.61958  0.77255  0.48576  0.95510
    166   3.19983  5.27547  3.66594  2.94652  4.76851  3.78468  3.68252  4.09801  1.54401  3.51371  4.39617  3.32060  4.14317  2.81711  1.13797  3.19301  3.35030  3.78635  5.52667  4.39211    167 r - - -
          2.68618  4.42225  2.77519  2.73123  3.46354  2.40513  3.72494  3.29354  2.67741  2.69355  4.24690  2.90347  2.73739  3.18146  2.89801  2.37887  2.77519  2.98518  4.58477  3.61503
          0.02391  4.14108  4.86342  0.61958  0.77255  0.48576  0.95510
    167   3.33465  5.13790  3.85517  3.32030  4.56217  3.75965  4.05588  4.13014  2.39517  3.59734  4.59772  3.65559  4.25573  3.26920  0.63581  3.41042  3.58645  3.84419  5.53994  4.43917    168 R - - -
          2.68618  4.42225  2.77519  2.73123  3.46354  2.40513  3.72494  3.29354  2.67741  2.69355  4.24690  2.90347  2.73739  3.18146  2.89801  2.37887  2.77519  2.98518  4.58477  3.61503
          0.02391  4.14108  4.86342  0.61958  0.77255  0.48576  0.95510
    168   3.12643  5.10154  3.11219  2.88047  4.30474  3.56462  4.03786  3.98638  2.68437  3.46067  4.48985  3.33924  4.12757  0.82202  2.95931  3.16693  3.42738  3.70179  5.53218  4.24809    169 q - - -
          2.68618  4.42225  2.77519  2.73123  3.46354  2.40513  3.72494  3.29354  2.67741  2.69355  4.24690  2.90347  2.73739  3.18146  2.89801  2.37887  2.77519  2.98518  4.58477  3.61503
          0.02391  4.14108  4.86342  0.61958  0.77255  0.48576  0.95510
    169   3.19478  5.28838  3.66154  2.93270  4.78768  3.78441  3.67380  4.11325  1.39677  3.52137  4.39877  3.31060  4.13792  2.80549  1.25684  3.18327  3.34279  3.79753  5.53096  4.39515    170 r - - -
          2.68618  4.42225  2.77519  2.73123  3.46354  2.40513  3.72494  3.29354  2.67741  2.69355  4.24690  2.90347  2.73739  3.18146  2.89801  2.37887  2.77519  2.98518  4.58477  3.61503
          0.02391  4.14108  4.86342  0.61958  0.77255  0.48576  0.95510
    170   3.33465  5.13790  3.85517  3.32030  4.56217  3.75965  4.05588  4.13014  2.39517  3.59734  4.59772  3.65559  4.25573  3.26920  0.63581  3.41042  3.58645  3.84419  5.53994  4.43917    171 R - - -
          2.68618  4.42225  2.77519  2.73123  3.46354  2.40513  3.72494  3.29354  2.67741  2.69355  4.24690  2.90347  2.73739  3.18146  2.89801  2.37887  2.77519  2.98518  4.58477  3.61503
          0.02391  4.14108  4.86342  0.61958  0.77255  0.48576  0.95510
    171   2.82967  4.61826  3.52391  2.99503  3.69236  3.67174  3.89966  2.96272  2.04803  2.55883  1.66628  3.39262  4.08311  3.15614  2.84056  3.00654  3.06910  2.79852  5.15323  3.91659    172 m - - -
          2.68618  4.42225  2.77519  2.73123  3.46354  2.40513  3.72494  3.29354  2.67741  2.69355  4.24690  2.90347  2.73739  3.18146  2.89801  2.37887  2.77519  2.98518  4.58477  3.61503
          0.02391  4.14108  4.86342  0.61958  0.77255  0.48576  0.95510
    172   2.86894  4.51470  3.68620  3.22578  3.50197  3.80007  4.11466  1.39971  2.99789  2.30655  3.46424  3.60054  4.21155  2.44778  3.26914  3.14835  3.12182  2.40112  5.12175  3.86505    173 i - - -
          2.68618  4.42225  2.77519  2.73123  3.46354  2.40513  3.72494  3.29354  2.67741  2.69355  4.24690  2.90347  2.73739  3.18146  2.89801  2.37887  2.77519  2.98518  4.58477  3.61503
          0.02391  4.14108  4.86342  0.61958  0.77255  0.48576  0.95510
    173   2.80577  4.95791  3.06387  2.64789  4.46307  3.45032  3.76058  3.88060  1.28119  3.42727  4.27189  3.10415  3.94561  2.91456  2.59170  2.14886  3.07987  3.50687  5.55254  4.27416    174 k - - -
          2.68618  4.42225  2.77519  2.73123  3.46354  2.40513  3.72494  3.29354  2.67741  2.69355  4.24690  2.90347  2.73739  3.18146  2.89801  2.37887  2.77519  2.98518  4.58477  3.61503
          0.02391  4.14108  4.86342  0.61958  0.77255  0.48576  0.95510
    174   2.97226  4.96258  2.89604  2.81319  4.37133  3.38552  4.17489  4.14955  3.10682  3.76760  4.72786  0.75778  4.05428  3.45534  3.46450  3.03365  3.36738  3.74375  5.64628  4.30599    175 n - - -
          2.68618  4.42225  2.77519  2.73123  3.46354  2.40513  3.72494  3.29354  2.67741  2.69355  4.24690  2.90347  2.73739  3.18146  2.89801  2.37887  2.77519  2.98518  4.58477  3.61503
          0.02391  4.14108  4.86342  0.61958  0.77255  0.48576  0.95510
    175   3.33465  5.13790  3.85517  3.32030  4.56217  3.75965  4.05588  4.13014  2.39517  3.59734  4.59772  3.65559  4.25573  3.26920  0.63581  3.41042  3.58645  3.84419  5.53994  4.43917    176 R - - -
          2.68618  4.42225  2.77519  2.73123  3.46354  2.40513  3.72494  3.29354  2.67741  2.69355  4.24690  2.90347  2.73739  3.18146  2.89801  2.37887  2.77519  2.98518  4.58477  3.61503
          0.02391  4.14108  4.86342  0.61958  0.77255  0.48576  0.95510
    176   3.21237  5.35260  2.63752  0.69564  4.73699  3.46849  4.09032  4.24639  3.00729  3.82378  4.79536  3.12217  4.08867  3.30629  3.43747  3.17253  3.52168  3.90580  5.85714  4.59121    177 e - - -
          2.68618  4.42225  2.77519  2.73123  3.46354  2.40513  3.72494  3.29354  2.67741  2.69355  4.24690  2.90347  2.73739  3.18146  2.89801  2.37887  2.77519  2.98518  4.58477  3.61503
          0.02391  4.14108  4.86342  0.61958  0.77255  0.48576  0.95510
    177   2.46920  4.38858  3.46480  3.30220  4.35770  3.11471  4.39979  3.92139  3.39472  3.62359  4.53228  3.47662  3.87750  3.72391  3.66591  0.74777  2.97106  3.39589  5.70984  4.44534    178 s - - -
          2.68618  4.42225  2.77519  2.73123  3.46354  2.40513  3.72494  3.29354  2.67741  2.69355  4.24690  2.90347  2.73739  3.18146  2.89801  2.37887  2.77519  2.98518  4.58477  3.61503
          0.02391  4.14108  4.86342  0.61958  0.77255  0.48576  0.95510
    178   0.68659  4.34896  3.75736  3.57143  4.34149  3.16445  4.55853  3.50888  3.59525  3.37725  4.38622  3.64606  3.92994  3.91285  3.82090  2.70042  2.99692  3.11552  5.74095  4.57458    179 A - - -
          2.68618  4.42225  2.77519  2.73123  3.46354  2.40513  3.72494  3.29354  2.67741  2.69355  4.24690  2.90347  2.73739  3.18146  2.89801  2.37887  2.77519  2.98518  4.58477  3.61503
          0.02391  4.14108  4.86342  0.61958  0.77255  0.48576  0.95510
    179   1.30826  4.55613  3.36336  2.91205  4.16638  3.32804  3.94236  3.50945  2.62617  3.18350  4.07086  3.26958  3.90473  3.15379  2.13967  2.72126  2.94563  3.15788  5.44877  4.20316    180 a - - -
          2.68618  4.42225  2.77519  2.73123  3.46354  2.40513  3.72494  3.29354  2.67741  2.69355  4.24690  2.90347  2.73739  3.18146  2.89801  2.37887  2.77519  2.98518  4.58477  3.61503
          0.02391  4.14108  4.86342  0.61958  0.77255  0.48576  0.95510
    180   3.33465  5.13790  3.85517  3.32030  4.56217  3.75965  4.05588  4.13014  2.39517  3.59734  4.59772  3.65559  4.25573  3.26920  0.63581  3.41042  3.58645  3.84419  5.53994  4.43917    181 R - - -
          2.68618  4.42225  2.77519  2.73123  3.46354  2.40513  3.72494  3.29354  2.67741  2.69355  4.24690  2.90347  2.73739  3.18146  2.89801  2.37887  2.77519  2.98518  4.58477  3.61503
          0.02391  4.14108  4.86342  0.61958  0.77255  0.48576  0.95510
    181   2.46920  4.38858  3.46480  3.30220  4.35770  3.11471  4.39979  3.92139  3.39472  3.62359  4.53228  3.47662  3.87750  3.72391  3.66591  0.74777  2.97106  3.39589  5.70984  4.44534    182 s - - -
          2.68618  4.42225  2.77519  2.73123  3.46354  2.40513  3.72494  3.29354  2.67741  2.69355  4.24690  2.90347  2.73739  3.18146  2.89801  2.37887  2.77519  2.98518  4.58477  3.61503
          0.02391  4.14108  4.86342  0.61958  0.77255  0.48576  0.95510
    182   3.33465  5.13790  3.85517  3.32030  4.56217  3.75965  4.05588  4.13014  2.39517  3.59734  4.59772  3.65559  4.25573  3.26920  0.63581  3.41042  3.58645  3.84419  5.53994  4.43917    183 R - - -
          2.68618  4.42225  2.77519  2.73123  3.46354  2.40513  3.72494  3.29354  2.67741  2.69355  4.24690  2.90347  2.73739  3.18146  2.89801  2.37887  2.77519  2.98518  4.58477  3.61503
          0.02391  4.14108  4.86342  0.61958  0.77255  0.48576  0.95510
    183   1.65299  4.49115  3.33842  2.85688  3.70311  3.49431  3.88318  2.99232  2.75062  2.15323  3.64475  3.27164  3.95788  2.70678  3.09627  2.80775  2.91792  2.76821  5.14849  3.88767    184 a - - -
          2.68618  4.42225  2.77519  2.73123  3.46354  2.40513  3.72494  3.29354  2.67741  2.69355  4.24690  2.90347  2.73739  3.18146  2.89801  2.37887  2.77519  2.98518  4.58477  3.61503
          0.02391  4.14108  4.86342  0.61958  0.77255  0.48576  0.95510
    184   3.33465  5.13790  3.85517  3.32030  4.56217  3.75965  4.05588  4.13014  2.39517  3.59734  4.59772  3.65559  4.25573  3.26920  0.63581  3.41042  3.58645  3.84419  5.53994  4.43917    185 R - - -
          2.68618  4.42225  2.77519  2.73123  3.46354  2.40513  3.72494  3.29354  2.67741  2.69355  4.24690  2.90347  2.73739  3.18146  2.89801  2.37887  2.77519  2.98518  4.58477  3.61503
          0.02391  4.14108  4.86342  0.61958  0.77255  0.48576  0.95510
    185   3.24004  5.19493  3.43260  3.01446  4.64372  3.69022  3.93924  4.09242  0.72111  3.60284  4.55795  3.42381  4.17827  3.12131  2.52274  3.26926  3.47722  3.78806  5.59354  4.44946    186 k - - -
          2.68618  4.42225  2.77519  2.73123  3.46354  2.40513  3.72494  3.29354  2.67741  2.69355  4.24690  2.90347  2.73739  3.18146  2.89801  2.37887  2.77519  2.98518  4.58477  3.61503
          0.02391  4.14108  4.86342  0.61958  0.77255  0.48576  0.95510
    186   3.12643  5.10154  3.11219  2.88047  4.30474  3.56462  4.03786  3.98638  2.68437  3.46067  4.48985  3.33924  4.12757  0.82202  2.95931  3.16693  3.42738  3.70179  5.53218  4.24809    187 q - - -
          2.68618  4.42225  2.77519  2.73123  3.46354  2.40513  3.72494  3.29354  2.67741  2.69355  4.24690  2.90347  2.73739  3.18146  2.89801  2.37887  2.77519  2.98518  4.58477  3.61503
          0.02391  4.14108  4.86342  0.61958  0.77255  0.48576  0.95510
    187   0.68659  4.34896  3.75736  3.57143  4.34149  3.16445  4.55853  3.50888  3.59525  3.37725  4.38622  3.64606  3.92994  3.91285  3.82090  2.70042  2.99692  3.11552  5.74095  4.57458    188 A - - -
          2.68618  4.42225  2.77519  2.73123  3.46354  2.40513  3.72494  3.29354  2.67741  2.69355  4.24690  2.90347  2.73739  3.18146  2.89801  2.37887  2.77519  2.98518  4.58477  3.61503
          0.02391  4.14108  4.86342  0.61958  0.77255  0.48576  0.95510
    188   2.93100  4.85249  3.02190  2.06561  3.24361  3.59425  3.76291  3.42452  2.79897  3.02253  3.98950  3.20167  4.06687  3.17052  3.16226  2.99918  3.18083  3.18306  4.77256  1.47133    189 y - - -
          2.68618  4.42225  2.77519  2.73123  3.46354  2.40513  3.72494  3.29354  2.67741  2.69355  4.24690  2.90347  2.73739  3.18146  2.89801  2.37887  2.77519  2.98518  4.58477  3.61503
          0.02391  4.14108  4.86342  0.61958  0.77255  0.48576  0.95510
    189   2.54532  2.70652  3.91134  3.37869  3.49155  3.49848  4.12853  2.61032  3.26419  2.47324  2.85467  3.60252  4.01528  3.55180  3.52074  2.84599  1.66579  2.39812  5.01779  3.81313    190 t - - -
          2.68618  4.42225  2.77519  2.73123  3.46354  2.40513  3.72494  3.29354  2.67741  2.69355  4.24690  2.90347  2.73739  3.18146  2.89801  2.37887  2.77519  2.98518  4.58477  3.61503
          0.02391  4.14108  4.86342  0.61958  0.77255  0.48576  0.95510
    190   2.71606  4.39335  3.58410  2.40783  3.51841  3.70245  3.99812  2.52384  2.98621  2.41082  2.60759  3.46062  4.08963  3.31991  3.32157  2.98050  2.95717  1.68389  5.05534  3.82468    191 v - - -
          2.68618  4.42225  2.77519  2.73123  3.46354  2.40513  3.72494  3.29354  2.67741  2.69355  4.24690  2.90347  2.73739  3.18146  2.89801  2.37887  2.77519  2.98518  4.58477  3.61503
          0.02391  4.14108  4.86342  0.61958  0.77255  0.48576  0.95510
    191   3.21237  5.35260  2.63752  0.69564  4.73699  3.46849  4.09032  4.24639  3.00729  3.82378  4.79536  3.12217  4.08867  3.30629  3.43747  3.17253  3.52168  3.90580  5.85714  4.59121    192 e - - -
          2.68618  4.42225  2.77519  2.73123  3.46354  2.40513  3.72494  3.29354  2.67741  2.69355  4.24690  2.90347  2.73739  3.18146  2.89801  2.37887  2.77519  2.98518  4.58477  3.61503
          0.02391  4.14108  4.86342  0.61958  0.77255  0.48576  0.95510
    192   3.47081  4.85825  4.62009  4.26953  3.26072  4.32027  4.84200  2.48747  4.03502  0.60310  3.21450  4.51918  4.71472  4.33793  4.16366  3.93562  3.75572  2.59299  5.22852  4.01107    193 L - - -
          2.68618  4.42225  2.77519  2.73123  3.46354  2.40513  3.72494  3.29354  2.67741  2.69355  4.24690  2.90347  2.73739  3.18146  2.89801  2.37887  2.77519  2.98518  4.58477  3.61503
          0.02391  4.14108  4.86342  0.61958  0.77255  0.48576  0.95510
    193   2.93494  5.35222  2.48179  1.26635  4.65153  3.37971  3.76613  4.13459  2.54868  3.63605  4.48148  2.86537  3.92272  2.17443  2.98415  2.86715  3.19282  3.75011  5.78135  4.37863    194 e - - -
          2.68618  4.42225  2.77519  2.73123  3.46354  2.40513  3.72494  3.29354  2.67741  2.69355  4.24690  2.90347  2.73739  3.18146  2.89801  2.37887  2.77519  2.98518  4.58477  3.61503
          0.02391  4.14108  4.86342  0.61958  0.77255  0.48576  0.95510
    194   0.99972  4.24148  3.56431  3.33461  4.44255  1.98874  4.40221  3.80748  3.42765  3.54759  4.39202  3.44340  3.78938  3.69786  3.71357  2.50118  2.81982  3.25671  5.78543  4.60092    195 a - - -
          2.68618  4.42225  2.77519  2.73123  3.46354  2.40513  3.72494  3.29354  2.67741  2.69355  4.24690  2.90347  2.73739  3.18146  2.89801  2.37887  2.77519  2.98518  4.58477  3.61503
          0.02391  4.14108  4.86342  0.61958  0.77255  0.48576  0.95510
    195   2.90356  5.20454  2.79962  1.35002  4.55422  3.47242  3.72461  3.99380  2.33608  3.50088  4.33944  2.98982  3.94665  2.86736  2.07513  2.87286  3.13841  3.63046  5.62082  4.30090    196 e - - -
          2.68618  4.42225  2.77519  2.73123  3.46354  2.40513  3.72494  3.29354  2.67741  2.69355  4.24690  2.90347  2.73739  3.18146  2.89801  2.37887  2.77519  2.98518  4.58477  3.61503
          0.02391  4.14108  4.86342  0.61958  0.77255  0.48576  0.95510
    196   3.14430  4.50408  4.73911  4.24550  3.47052  4.38770  4.90710  1.92712  4.09090  1.58518  3.32073  4.46584  4.72247  4.35826  4.27628  3.77634  3.41355  1.06046  5.41769  4.20874    197 v - - -
          2.68618  4.42225  2.77519  2.73123  3.46354  2.40513  3.72494  3.29354  2.67741  2.69355  4.24690  2.90347  2.73739  3.18146  2.89801  2.37887  2.77519  2.98518  4.58477  3.61503
          0.02391  4.14108  4.86342  0.61958  0.77255  0.48576  0.95510
    197   1.80035  5.02270  2.61766  1.92770  4.41278  3.33330  3.75451  3.84549  2.60021  3.42494  4.24478  2.20009  3.85881  2.90975  3.07674  2.72834  3.01450  3.46562  5.62972  4.25047    198 a - - -
          2.68618  4.42225  2.77519  2.73123  3.46354  2.40513  3.72494  3.29354  2.67741  2.69355  4.24690  2.90347  2.73739  3.18146  2.89801  2.37887  2.77519  2.98518  4.58477  3.61503
          0.02391  4.14108  4.86342  0.61958  0.77255  0.48576  0.95510
    198   2.68677  4.84629  3.07302  2.52296  4.04701  3.48468  3.06861  3.50695  1.77257  3.09809  3.92755  3.02250  3.87685  2.81136  2.73064  2.72288  2.38427  3.19321  5.29187  3.22906    199 k - - -
          2.68618  4.42225  2.77519  2.73123  3.46354  2.40513  3.72494  3.29354  2.67741  2.69355  4.24690  2.90347  2.73739  3.18146  2.89801  2.37887  2.77519  2.98518  4.58477  3.61503
          0.02391  4.14108  4.86342  0.61958  0.77255  0.48576  0.95510
    199   3.47081  4.85825  4.62009  4.26953  3.26072  4.32027  4.84200  2.48747  4.03502  0.60310  3.21450  4.51918  4.71472  4.33793  4.16366  3.93562  3.75572  2.59299  5.22852  4.01107    200 L - - -
          2.68618  4.42225  2.77519  2.73123  3.46354  2.40513  3.72494  3.29354  2.67741  2.69355  4.24690  2.90347  2.73739  3.18146  2.89801  2.37887  2.77519  2.98518  4.58477  3.61503
          0.02391  4.14108  4.86342  0.61958  0.77255  0.48576  0.95510
    200   2.94035  5.18445  2.92978  2.56565  4.58746  3.51015  3.72263  4.03024  1.24823  3.52442  4.36887  2.24576  3.98072  2.86719  2.52178  2.92113  3.17414  3.66438  5.60211  4.31199    201 k - - -
          2.68618  4.42225  2.77519  2.73123  3.46354  2.40513  3.72494  3.29354  2.67741  2.69355  4.24690  2.90347  2.73739  3.18146  2.89801  2.37887  2.77519  2.98518  4.58477  3.61503
          0.02391  4.14108  4.86342  0.61958  0.77255  0.48576  0.95510
    201   2.88890  5.37558  2.42668  1.40965  4.68172  3.34775  3.74025  4.17160  2.57358  3.66585  4.48002  2.16213  3.88793  2.45271  3.05880  2.81241  3.14701  3.76180  5.81149  4.37806    202 e - - -
          2.68618  4.42225  2.77519  2.73123  3.46354  2.40513  3.72494  3.29354  2.67741  2.69355  4.24690  2.90347  2.73739  3.18146  2.89801  2.37887  2.77519  2.98518  4.58477  3.61503
          0.02391  4.14108  4.86342  0.61958  0.77255  0.48576  0.95510
    202   2.73301  4.76604  3.04749  1.57287  3.93395  3.52265  3.80638  3.06408  2.61380  2.51344  3.82029  3.11415  3.95573  2.99311  3.02563  2.81828  2.98048  2.50196  5.33885  4.02096    203 e - - -
          2.68618  4.42225  2.77519  2.73123  3.46354  2.40513  3.72494  3.29354  2.67741  2.69355  4.24690  2.90347  2.73739  3.18146  2.89801  2.37887  2.77519  2.98518  4.58477  3.61503
          0.02391  4.14108  4.86342  0.61958  0.77255  0.48576  0.95510
    203   2.97226  4.96258  2.89604  2.81319  4.37133  3.38552  4.17489  4.14955  3.10682  3.76760  4.72786  0.75778  4.05428  3.45534  3.46450  3.03365  3.36738  3.74375  5.64628  4.30599    204 n - - -
          2.68618  4.42225  2.77519  2.73123  3.46354  2.40513  3.72494  3.29354  2.67741  2.69355  4.24690  2.90347  2.73739  3.18146  2.89801  2.37887  2.77519  2.98518  4.58477  3.61503
          0.02391  4.14108  4.86342  0.61958  0.77255  0.48576  0.95510
    204   2.42488  5.18463  2.02164  1.91681  4.50213  3.36311  3.65268  3.97334  2.44436  3.47985  4.25717  2.83771  3.82690  2.77502  2.35447  2.67900  2.96767  3.56390  5.63645  4.22546    205 e - - -
          2.68618  4.42225  2.77519  2.73123  3.46354  2.40513  3.72494  3.29354  2.67741  2.69355  4.24690  2.90347  2.73739  3.18146  2.89801  2.37887  2.77519  2.98518  4.58477  3.61503
          0.02391  4.14108  4.86342  0.61958  0.77255  0.48576  0.95510
    205   2.74269  5.07538  2.81572  1.73053  4.42517  3.41744  3.66502  3.86542  2.35019  3.39175  4.19283  2.93188  3.86559  2.79658  2.19124  2.21024  2.98311  3.48648  5.54977  4.19822    206 e - - -
          2.68618  4.42225  2.77519  2.73123  3.46354  2.40513  3.72494  3.29354  2.67741  2.69355  4.24690  2.90347  2.73739  3.18146  2.89801  2.37887  2.77519  2.98518  4.58477  3.61503
          0.02391  4.14108  4.86342  0.61958  0.77255  0.48576  0.95510
    206   3.47081  4.85825  4.62009  4.26953  3.26072  4.32027  4.84200  2.48747  4.03502  0.60310  3.21450  4.51918  4.71472  4.33793  4.16366  3.93562  3.75572  2.59299  5.22852  4.01107    207 L - - -
          2.68618  4.42225  2.77519  2.73123  3.46354  2.40513  3.72494  3.29354  2.67741  2.69355  4.24690  2.90347  2.73739  3.18146  2.89801  2.37887  2.77519  2.98518  4.58477  3.61503
          0.02391  4.14108  4.86342  0.61958  0.77255  0.48576  0.95510
    207   3.00786  5.24363  3.32312  2.70243  4.67868  3.65765  3.64006  4.04719  1.51549  3.48014  4.31578  3.15035  4.02672  1.78110  1.99193  2.98417  3.18452  3.69904  5.53342  4.31712    208 k - - -
          2.68618  4.42225  2.77519  2.73123  3.46354  2.40513  3.72494  3.29354  2.67741  2.69355  4.24690  2.90347  2.73739  3.18146  2.89801  2.37887  2.77519  2.98518  4.58477  3.61503
          0.02391  4.14108  4.86342  0.61958  0.77255  0.48576  0.95510
    208   2.42343  5.12844  2.31617  2.13494  4.45518  3.39098  3.60979  3.92119  2.02765  3.41865  4.18404  2.86542  3.81288  2.72192  2.33187  2.64166  2.91016  3.51096  5.56373  4.17149    209 k - - -
          2.68618  4.42225  2.77519  2.73123  3.46354  2.40513  3.72494  3.29354  2.67741  2.69355  4.24690  2.90347  2.73739  3.18146  2.89801  2.37887  2.77519  2.98518  4.58477  3.61503
          0.02391  4.14108  4.86342  0.61958  0.77255  0.48576  0.95510
    209   2.44468  5.14991  2.76242  1.81007  4.49823  3.42743  3.67501  3.92095  1.66941  3.44455  4.25245  2.92553  3.88514  2.80674  2.73784  2.76593  3.03162  3.54385  5.59698  4.24548    210 k - - -
          2.68618  4.42225  2.77519  2.73123  3.46354  2.40513  3.72494  3.29354  2.67741  2.69355  4.24690  2.90347  2.73739  3.18146  2.89801  2.37887  2.77519  2.98518  4.58477  3.61503
          0.02391  4.14108  4.86342  0.61958  0.77255  0.48576  0.95510
    210   2.74585  4.96511  2.88953  2.02553  4.19108  3.46127  3.68275  3.60328  2.39427  2.46511  4.02840  2.98079  3.89047  1.94414  2.79093  2.75785  2.97713  3.29329  5.42159  4.08797    211 q - - -
          2.68618  4.42225  2.77519  2.73123  3.46354  2.40513  3.72494  3.29354  2.67741  2.69355  4.24690  2.90347  2.73739  3.18146  2.89801  2.37887  2.77519  2.98518  4.58477  3.61503
          0.02391  4.14108  4.86342  0.61958  0.77255  0.48576  0.95510
    211   2.25055  5.09504  2.54792  2.17790  4.41616  3.39973  3.61070  3.87387  1.87767  3.38261  4.15392  2.87996  3.81658  2.72556  2.51200  2.64475  2.90527  3.47472  5.53601  4.15395    212 k - - -
          2.68618  4.42225  2.77519  2.73123  3.46354  2.40513  3.72494  3.29354  2.67741  2.69355  4.24690  2.90347  2.73739  3.18146  2.89801  2.37887  2.77519  2.98518  4.58477  3.61503
          0.02391  4.14108  4.86342  0.61958  0.77255  0.48576  0.95510
    212   2.65532  4.93886  2.87026  1.90869  4.27217  3.39471  3.65826  3.70306  2.40918  3.26656  4.06649  2.93326  3.83161  2.79478  2.57541  2.21774  2.32879  3.33811  5.46483  4.11308    213 e - - -
          2.68618  4.42225  2.77519  2.73123  3.46354  2.40513  3.72494  3.29354  2.67741  2.69355  4.24690  2.90347  2.73739  3.18146  2.89801  2.37887  2.77519  2.98518  4.58477  3.61503
          0.02391  4.14108  4.86342  0.61958  0.77255  0.48576  0.95510
    213   3.13403  4.46154  4.88812  4.30537  2.60328  4.38725  4.70948  1.76253  4.16870  1.35541  2.23162  4.46633  4.62403  4.25266  4.24047  3.71864  3.35747  1.95179  5.06673  3.97471    214 l - - -
          2.68618  4.42225  2.77519  2.73123  3.46354  2.40513  3.72494  3.29354  2.67741  2.69355  4.24690  2.90347  2.73739  3.18146  2.89801  2.37887  2.77519  2.98518  4.58477  3.61503
          0.02391  4.14108  4.86342  0.61958  0.77255  0.48576  0.95510
    214   2.72369  4.30787  3.88592  3.33621  3.30058  3.74387  4.08970  2.54064  3.20914  1.54282  2.46142  3.64704  4.13802  3.50951  3.47162  2.36132  2.97595  2.41867  4.91656  3.70586    215 l - - -
          2.68618  4.42225  2.77519  2.73123  3.46354  2.40513  3.72494  3.29354  2.67741  2.69355  4.24690  2.90347  2.73739  3.18146  2.89801  2.37887  2.77519  2.98518  4.58477  3.61503
          0.02391  4.14108  4.86342  0.61958  0.77255  0.48576  0.95510
    215   2.84860  4.92588  2.88455  1.41584  4.02477  3.50892  3.83966  3.31439  2.64047  2.17634  3.96834  3.08949  3.98729  3.03386  3.03815  2.89800  3.10233  3.09428  5.41733  4.07921    216 e - - -
          2.68618  4.42225  2.77519  2.73123  3.46354  2.40513  3.72494  3.29354  2.67741  2.69355  4.24690  2.90347  2.73739  3.18146  2.89801  2.37887  2.77519  2.98518  4.58477  3.61503
          0.02391  4.14108  4.86342  0.61958  0.77255  0.48576  0.95510
    216   2.85761  5.24546  2.80107  1.98261  4.60291  3.46772  3.65998  4.03740  1.84507  3.51110  4.31661  2.94363  3.91187  1.84874  2.60942  2.81282  3.07890  3.65123  5.62258  4.28688    217 k - - -
          2.68618  4.42225  2.77519  2.73123  3.46354  2.40513  3.72494  3.29354  2.67741  2.69355  4.24690  2.90347  2.73739  3.18146  2.89801  2.37887  2.77519  2.98518  4.58477  3.61503
          0.02391  4.14108  4.86342  0.61958  0.77255  0.48576  0.95510
    217   2.94035  5.18445  2.92978  2.56565  4.58746  3.51015  3.72263  4.03024  1.24823  3.52442  4.36887  2.24576  3.98072  2.86719  2.52178  2.92113  3.17414  3.66438  5.60211  4.31199    218 k - - -
          2.68618  4.42225  2.77519  2.73123  3.46354  2.40513  3.72494  3.29354  2.67741  2.69355  4.24690  2.90347  2.73739  3.18146  2.89801  2.37887  2.77519  2.98518  4.58477  3.61503
          0.02391  4.14108  4.86342  0.61958  0.77255  0.48576  0.95510
    218   2.77477  5.12929  2.72453  2.37432  4.46956  3.40556  3.67989  3.91888  2.14503  3.43896  4.24280  1.78407  3.87245  2.46127  2.80205  2.42201  3.01745  3.53660  5.59461  4.23148    219 n - - -
          2.68618  4.42225  2.77519  2.73123  3.46354  2.40513  3.72494  3.29354  2.67741  2.69355  4.24690  2.90347  2.73739  3.18146  2.89801  2.37887  2.77519  2.98518  4.58477  3.61503
          0.02391  4.14108  4.86342  0.61958  0.77255  0.48576  0.95510
    219   2.64699  4.88903  2.97063  2.25558  4.15167  3.43962  3.63191  3.57097  2.19021  3.14978  2.86828  2.95728  2.87902  2.35533  2.79993  2.66461  2.87562  3.23548  5.36801  4.03285    220 k - - -
          2.68618  4.42225  2.77519  2.73123  3.46354  2.40513  3.72494  3.29354  2.67741  2.69355  4.24690  2.90347  2.73739  3.18146  2.89801  2.37887  2.77519  2.98518  4.58477  3.61503
          0.09631  4.14108  2.57823  0.61958  0.77255  0.48576  0.95510
    220   2.80561  4.29507  4.06126  2.93612  3.38278  3.93589  4.25726  1.80021  3.40350  1.78124  3.28565  3.81791  4.28104  3.68459  3.66463  3.22854  3.04269  1.70449  5.04163  3.84359    221 v - - -
          2.68618  4.42225  2.77519  2.73123  3.46354  2.40513  3.72494  3.29354  2.67741  2.69355  4.24690  2.90347  2.73739  3.18146  2.89801  2.37887  2.77519  2.98518  4.58477  3.61503
          0.02569  4.07046  4.79280  0.61958  0.77255  0.56406  0.84140
    221   2.65384  4.33639  3.57309  3.00536  3.49258  3.65243  3.91911  2.32290  2.34278  2.24045  3.42587  3.40302  4.02931  3.24269  3.22921  2.91218  2.59194  1.96176  4.98652  3.75601    222 v - - -
          2.68618  4.42225  2.77519  2.73123  3.46354  2.40513  3.72494  3.29354  2.67741  2.69355  4.24690  2.90347  2.73739  3.18146  2.89801  2.37887  2.77519  2.98518  4.58477  3.61503
          0.02569  4.07046  4.79280  0.61958  0.77255  0.43974  1.03340
    222   3.21237  5.35260  2.63752  0.69564  4.73699  3.46849  4.09032  4.24639  3.00729  3.82378  4.79536  3.12217  4.08867  3.30629  3.43747  3.17253  3.52168  3.90580  5.85714  4.59121    223 e - - -
          2.68618  4.42225  2.77519  2.73123  3.46354  2.40513  3.72494  3.29354  2.67741  2.69355  4.24690  2.90347  2.73739  3.18146  2.89801  2.37887  2.77519  2.98518  4.58477  3.61503
          0.02391  4.14108  4.86342  0.61958  0.77255  0.48576  0.95510
    223   2.63970  5.01845  2.61184  2.05799  4.32048  3.40823  3.60110  3.76851  2.01345  3.29862  3.03251  2.89663  3.80834  2.71869  2.54720  2.62482  2.86946  3.38617  5.47087  4.09954    224 k - - -
          2.68618  4.42225  2.77519  2.73123  3.46354  2.40513  3.72494  3.29354  2.67741  2.69355  4.24690  2.90347  2.73739  3.18146  2.89801  2.37887  2.77519  2.98518  4.58477  3.61503
          0.02391  4.14108  4.86342  0.61958  0.77255  0.48576  0.95510
    224   2.87895  4.42894  4.03301  3.44802  3.25284  3.91978  4.16531  2.52719  3.17996  1.50586  1.92891  3.77012  4.25706  3.55769  2.87413  3.21597  3.10756  2.49019  4.96104  3.78094    225 l - - -
          2.68618  4.42225  2.77519  2.73123  3.46354  2.40513  3.72494  3.29354  2.67741  2.69355  4.24690  2.90347  2.73739  3.18146  2.89801  2.37887  2.77519  2.98518  4.58477  3.61503
          0.02391  4.14108  4.86342  0.61958  0.77255  0.48576  0.95510
    225   2.60336  4.25149  3.61644  3.05298  3.39159  3.61063  3.90147  2.22256  2.98421  2.44009  2.58322  2.68883  3.99745  3.28051  3.30114  2.58566  2.84211  2.23486  4.87091  3.64789    226 i - - -
          2.68618  4.42225  2.77519  2.73123  3.46354  2.40513  3.72494  3.29354  2.67741  2.69355  4.24690  2.90347  2.73739  3.18146  2.89801  2.37887  2.77519  2.98518  4.58477  3.61503
          0.02391  4.14108  4.86342  0.61958  0.77255  0.48576  0.95510
    226   2.79091  4.94109  3.13464  2.09367  4.20106  3.54109  3.67184  3.58371  2.24973  2.47336  4.01442  3.07643  3.93545  2.82419  1.79098  2.81941  3.00634  3.28325  5.37555  4.09051    227 r - - -
          2.68618  4.42225  2.77519  2.73123  3.46354  2.40513  3.72494  3.29354  2.67741  2.69355  4.24690  2.90347  2.73739  3.18146  2.89801  2.37887  2.77519  2.98518  4.58477  3.61503
          0.09631  4.14108  2.57823  0.61958  0.77255  0.48576  0.95510
    227   2.72778  4.57150  3.37869  2.85258  3.62295  3.61008  3.86473  2.82407  2.67695  2.25506  3.55858  3.29236  4.01401  1.95819  3.01695  2.89290  2.97188  2.14384  5.12756  3.85130    228 q - - -
          2.68618  4.42225  2.77519  2.73123  3.46354  2.40513  3.72494  3.29354  2.67741  2.69355  4.24690  2.90347  2.73739  3.18146  2.89801  2.37887  2.77519  2.98518  4.58477  3.61503
          0.02569  4.07046  4.79280  0.61958  0.77255  0.56406  0.84140
    228   2.36381  4.56331  3.14377  2.59591  3.75223  3.46570  3.69259  3.14013  2.35677  2.80341  3.66055  3.07525  3.85887  2.64156  2.95585  2.44701  2.82384  2.59918  5.10686  2.86488    229 k - - -
          2.68618  4.42225  2.77519  2.73123  3.46354  2.40513  3.72494  3.29354  2.67741  2.69355  4.24690  2.90347  2.73739  3.18146  2.89801  2.37887  2.77519  2.98518  4.58477  3.61503
          0.02569  4.07046  4.79280  0.61958  0.77255  0.56406  0.84140
    229   2.76333  4.90750  3.02455  2.58746  4.34242  1.78702  3.70801  3.74963  2.02039  3.30463  4.14380  3.05677  3.90656  2.86403  2.25241  2.79491  3.01996  3.39862  5.46462  4.19085    230 g - - -
          2.68618  4.42225  2.77519  2.73123  3.46354  2.40513  3.72494  3.29354  2.67741  2.69355  4.24690  2.90347  2.73739  3.18146  2.89801  2.37887  2.77519  2.98518  4.58477  3.61503
          0.02569  4.07046  4.79280  0.61958  0.77255  0.43974  1.03340
    230   2.64112  4.80733  3.03791  2.52953  4.17364  2.88768  3.69567  3.57178  1.64126  3.17312  3.99526  3.02035  3.19906  2.84923  2.80610  2.68416  2.89895  2.77751  5.39522  4.08251    231 k - - -
          2.68618  4.42225  2.77519  2.73123  3.46354  2.40513  3.72494  3.29354  2.67741  2.69355  4.24690  2.90347  2.73739  3.18146  2.89801  2.37887  2.77519  2.98518  4.58477  3.61503
          0.02391  4.14108  4.86342  0.61958  0.77255  0.48576  0.95510
    231   2.64414  4.59294  3.23906  2.66700  3.78688  2.66841  3.71691  2.78041  2.31201  2.34219  3.68653  3.13296  3.90481  2.93087  2.38617  2.75741  2.87199  2.89223  5.12820  3.85975    232 k - - -
          2.68618  4.42225  2.77519  2.73123  3.46354  2.40513  3.72494  3.29354  2.67741  2.69355  4.24690  2.90347  2.73739  3.18146  2.89801  2.37887  2.77519  2.98518  4.58477  3.61503
          0.02391  4.14108  4.86342  0.61958  0.77255  0.48576  0.95510
    232   2.61978  4.83185  3.00526  2.45531  4.10373  2.71333  3.63939  3.06476  2.07922  3.11202  3.92265  2.96953  3.21519  2.78534  2.59628  2.41643  2.85427  3.18818  5.34023  4.00926    233 k - - -
          2.68618  4.42225  2.77519  2.73123  3.46354  2.40513  3.72494  3.29354  2.67741  2.69355  4.24690  2.90347  2.73739  3.18146  2.89801  2.37887  2.77519  2.98518  4.58477  3.61503
          0.02391  4.14108  4.86342  0.61958  0.77255  0.48576  0.95510
    233   2.58980  3.04531  3.48067  2.91342  3.43885  3.05107  3.82267  2.34253  2.59331  2.51418  3.40842  3.31296  3.94944  2.78658  3.18670  2.81786  2.82212  2.57489  4.88459  3.11007    234 i - - -
          2.68618  4.42225  2.77519  2.73123  3.46354  2.40513  3.72494  3.29354  2.67741  2.69355  4.24690  2.90347  2.73739  3.18146  2.89801  2.37887  2.77519  2.98518  4.58477  3.61503
          0.02391  4.14108  4.86342  0.61958  0.77255  0.48576  0.95510
    234   2.96390  4.67546  3.62210  3.16791  3.42209  3.81837  4.06402  2.80101  2.87542  1.21902  3.40788  3.56511  4.22022  2.37388  3.14027  3.17959  3.20712  2.76399  5.09040  3.81520    235 l - - -
          2.68618  4.42225  2.77519  2.73123  3.46354  2.40513  3.72494  3.29354  2.67741  2.69355  4.24690  2.90347  2.73739  3.18146  2.89801  2.37887  2.77519  2.98518  4.58477  3.61503
          0.02391  4.14108  4.86342  0.61958  0.77255  0.48576  0.95510
    235   2.77266  4.82611  3.32382  2.82126  4.37164  3.45511  3.80292  3.81197  2.28921  3.36849  4.22902  3.21813  3.96365  2.97256  1.31829  2.11922  3.06825  3.44212  5.48845  4.23947    236 r - - -
          2.68618  4.42225  2.77519  2.73123  3.46354  2.40513  3.72494  3.29354  2.67741  2.69355  4.24690  2.90347  2.73739  3.18146  2.89801  2.37887  2.77519  2.98518  4.58477  3.61503
          0.02391  4.14108  4.86342  0.61958  0.77255  0.48576  0.95510
    236   2.90939  4.71805  3.60266  3.04775  2.32343  3.70778  3.81570  3.20297  2.61659  2.73277  3.78302  3.42466  4.12020  3.18668  1.41198  3.04766  3.15059  3.01934  4.82213  3.35482    237 r - - -
          2.68618  4.42225  2.77519  2.73123  3.46354  2.40513  3.72494  3.29354  2.67741  2.69355  4.24690  2.90347  2.73739  3.18146  2.89801  2.37887  2.77519  2.98518  4.58477  3.61503
          0.02391  4.14108  4.86342  0.61958  0.77255  0.48576  0.95510
    237   2.60305  4.67778  2.45979  2.53217  3.91282  3.42239  3.70533  3.33338  2.55508  2.97363  3.81431  3.02797  3.84953  2.89315  2.99770  2.41850  2.03649  3.03226  3.67327  3.92070    238 t - - -
          2.68618  4.42225  2.77519  2.73123  3.46354  2.40513  3.72494  3.29354  2.67741  2.69355  4.24690  2.90347  2.73739  3.18146  2.89801  2.37887  2.77519  2.98518  4.58477  3.61503
          0.02391  4.14108  4.86342  0.61958  0.77255  0.48576  0.95510
    238   2.69098  5.04779  2.24011  2.14944  4.32444  2.56286  3.65578  3.77208  2.46642  2.56693  4.12131  2.87070  3.82770  2.52939  2.95645  2.67223  2.93190  3.40342  5.52304  4.13915    239 e - - -
          2.68618  4.42225  2.77519  2.73123  3.46354  2.40513  3.72494  3.29354  2.67741  2.69355  4.24690  2.90347  2.73739  3.18146  2.89801  2.37887  2.77519  2.98518  4.58477  3.61503
          0.02391  4.14108  4.86342  0.61958  0.77255  0.48576  0.95510
    239   2.31827  4.28893  3.43087  3.08503  4.35247  2.11104  4.18997  3.77273  3.13554  3.43912  4.25431  3.31111  3.76653  3.43159  3.48716  1.61572  1.75790  3.24421  5.67600  4.44458    240 s - - -
          2.68618  4.42225  2.77519  2.73123  3.46354  2.40513  3.72494  3.29354  2.67741  2.69355  4.24690  2.90347  2.73739  3.18146  2.89801  2.37887  2.77519  2.98518  4.58477  3.61503
          0.02391  4.14108  4.86342  0.61958  0.77255  0.48576  0.95510
    240   1.88922  2.78802  3.92552  3.57591  4.24766  1.21465  4.43767  3.57679  3.51964  3.34726  4.19852  3.53863  3.77037  3.78030  3.75896  2.45774  2.74802  3.07861  5.64474  4.47651    241 g - - -
          2.68618  4.42225  2.77519  2.73123  3.46354  2.40513  3.72494  3.29354  2.67741  2.69355  4.24690  2.90347  2.73739  3.18146  2.89801  2.37887  2.77519  2.98518  4.58477  3.61503
          0.02391  4.14108  4.86342  0.61958  0.77255  0.48576  0.95510
    241   2.64623  4.76029  2.35030  2.50020  4.01357  3.41157  3.73211  3.39576  2.57995  3.03043  2.72464  3.00746  2.27508  2.91095  3.03055  2.70261  2.90324  3.09738  5.33466  4.00810    242 p - - -
          2.68618  4.42225  2.77519  2.73123  3.46354  2.40513  3.72494  3.29354  2.67741  2.69355  4.24690  2.90347  2.73739  3.18146  2.89801  2.37887  2.77519  2.98518  4.58477  3.61503
          0.02391  4.14108  4.86342  0.61958  0.77255  0.48576  0.95510
    242   2.76366  4.48579  3.72684  3.31332  3.01375  3.55535  3.90064  3.22360  3.12870  2.84379  3.83591  3.55589  4.09551  3.51330  3.38033  2.09606  3.09647  2.97669  1.47909  3.03792    243 w - - -
          2.68618  4.42225  2.77519  2.73123  3.46354  2.40513  3.72494  3.29354  2.67741  2.69355  4.24690  2.90347  2.73739  3.18146  2.89801  2.37887  2.77519  2.98518  4.58477  3.61503
          0.01616  4.13332        *  0.61958  0.77255  0.00000        *
//
HMMER3/f [3.1b2 | February 2015]
NAME  ABI3-maft
LENG  525
ALPH  amino
RF    no
MM    no
CONS  yes
CS    no
MAP   yes
DATE  Thu Nov 16 14:54:44 2017
NSEQ  8
EFFN  0.808594
CKSUM 2240955372
STATS LOCAL MSV      -11.7788  0.69779
STATS LOCAL VITERBI  -12.8783  0.69779
STATS LOCAL FORWARD   -6.1754  0.69779
HMM          A        C        D        E        F        G        H        I        K        L        M        N        P        Q        R        S        T        V        W        Y   
            m->m     m->i     m->d     i->m     i->i     d->m     d->d
  COMPO   2.53403  4.33946  2.80580  2.63932  3.39721  2.87939  3.76461  3.01420  2.63189  2.54694  3.63755  2.94668  3.24782  2.97366  2.88612  2.53017  2.87431  2.79442  4.31566  3.56197
          2.68618  4.42225  2.77519  2.73123  3.46354  2.40513  3.72494  3.29354  2.67741  2.69355  4.24690  2.90347  2.73739  3.18146  2.89801  2.37887  2.77519  2.98518  4.58477  3.61503
          0.02545  4.07973  4.80207  0.61958  0.77255  0.00000        *
      1   3.14468  4.66330  4.27855  3.89253  3.31572  3.99239  4.57984  2.51281  3.64787  1.88326  1.02980  4.14295  4.45832  4.01846  3.82785  3.51319  3.45628  2.54204  5.18133  3.95915      1 m - - -
          2.68618  4.42225  2.77519  2.73123  3.46354  2.40513  3.72494  3.29354  2.67741  2.69355  4.24690  2.90347  2.73739  3.18146  2.89801  2.37887  2.77519  2.98518  4.58477  3.61503
          0.02545  4.07973  4.80207  0.61958  0.77255  0.48576  0.95510
      2   2.75854  5.21337  2.32449  2.05683  4.53133  2.58518  3.66126  4.00163  1.74601  3.50705  4.29763  2.81570  3.82925  2.79145  2.93866  2.70608  3.00562  3.59627  5.66294  4.25248      2 k - - -
          2.68618  4.42225  2.77519  2.73123  3.46354  2.40513  3.72494  3.29354  2.67741  2.69355  4.24690  2.90347  2.73739  3.18146  2.89801  2.37887  2.77519  2.98518  4.58477  3.61503
          0.02545  4.07973  4.80207  0.61958  0.77255  0.48576  0.95510
      3   2.62258  4.59941  3.16292  2.61020  3.70250  3.49017  2.50845  3.17611  2.36978  2.82773  2.89065  2.84446  3.87744  2.90480  2.90919  2.72340  2.85115  2.90776  5.06881  3.15701      3 k - - -
          2.68618  4.42225  2.77519  2.73123  3.46354  2.40513  3.72494  3.29354  2.67741  2.69355  4.24690  2.90347  2.73739  3.18146  2.89801  2.37887  2.77519  2.98518  4.58477  3.61503
          0.02545  4.07973  4.80207  0.61958  0.77255  0.48576  0.95510
      4   1.72712  4.24425  3.41333  3.22675  4.45013  1.16995  4.35391  3.82536  3.37002  3.56035  4.41139  3.37709  3.76237  3.64341  3.66392  2.48800  2.81432  3.26768  5.77880  4.58731      4 g - - -
          2.68618  4.42225  2.77519  2.73123  3.46354  2.40513  3.72494  3.29354  2.67741  2.69355  4.24690  2.90347  2.73739  3.18146  2.89801  2.37887  2.77519  2.98518  4.58477  3.61503
          0.02545  4.07973  4.80207  0.61958  0.77255  0.48576  0.95510
      5   2.78821  5.16037  2.53562  2.00191  4.49337  1.94499  3.70157  3.94768  2.22922  3.47989  4.29449  2.52962  3.85290  2.84750  2.95912  2.74892  3.04551  3.56341  5.65501  4.26542      5 g - - -
          2.68618  4.42225  2.77519  2.73123  3.46354  2.40513  3.72494  3.29354  2.67741  2.69355  4.24690  2.90347  2.73739  3.18146  2.89801  2.37887  2.77519  2.98518  4.58477  3.61503
          0.02545  4.07973  4.80207  0.61958  0.77255  0.48576  0.95510
      6   2.62451  4.96465  2.22578  2.33597  4.24109  3.37569  3.18226  3.69160  2.39562  3.24614  3.35199  2.59124  2.95216  2.73988  2.87662  2.61720  2.86100  3.32408  5.44022  4.06516      6 d - - -
          2.68618  4.42225  2.77519  2.73123  3.46354  2.40513  3.72494  3.29354  2.67741  2.69355  4.24690  2.90347  2.73739  3.18146  2.89801  2.37887  2.77519  2.98518  4.58477  3.61503
          0.02545  4.07973  4.80207  0.61958  0.77255  0.48576  0.95510
      7   2.60806  4.86430  2.52620  2.40584  4.12258  3.41367  3.20259  3.54870  2.19486  2.70665  3.93124  2.92912  3.80656  2.74528  2.50651  2.62466  2.83766  2.87136  5.34531  4.00156      7 k - - -
          2.68618  4.42225  2.77519  2.73123  3.46354  2.40513  3.72494  3.29354  2.67741  2.69355  4.24690  2.90347  2.73739  3.18146  2.89801  2.37887  2.77519  2.98518  4.58477  3.61503
          0.02545  4.07973  4.80207  0.61958  0.77255  0.48576  0.95510
      8   2.33622  5.04487  2.72325  2.12381  4.34263  2.69757  3.23470  3.79554  2.40080  3.33182  4.11833  2.56871  3.80492  2.37928  2.87767  2.64291  2.90386  3.41437  5.51279  4.12932      8 e - - -
          2.68618  4.42225  2.77519  2.73123  3.46354  2.40513  3.72494  3.29354  2.67741  2.69355  4.24690  2.90347  2.73739  3.18146  2.89801  2.37887  2.77519  2.98518  4.58477  3.61503
          0.02545  4.07973  4.80207  0.61958  0.77255  0.48576  0.95510
      9   3.01215  5.60739  1.42655  1.39169  4.89234  3.26162  3.81794  4.42058  2.85050  3.91290  4.77015  2.72196  3.89112  2.98555  3.45774  2.88655  3.30324  3.98632  6.05945  4.54418      9 e - - -
          2.68618  4.42225  2.77519  2.73123  3.46354  2.40513  3.72494  3.29354  2.67741  2.69355  4.24690  2.90347  2.73739  3.18146  2.89801  2.37887  2.77519  2.98518  4.58477  3.61503
          0.26715  4.07973  1.52542  0.61958  0.77255  0.48576  0.95510
     10   2.54688  4.52009  3.04271  2.72048  4.15506  1.62613  3.84369  3.62431  2.55848  3.24158  4.11976  3.11174  3.78028  3.06439  2.25113  2.65483  2.90950  3.23547  5.37193  4.14103     10 g - - -
          2.68618  4.42225  2.77519  2.73123  3.46354  2.40513  3.72494  3.29354  2.67741  2.69355  4.24690  2.90347  2.73739  3.18146  2.89801  2.37887  2.77519  2.98518  4.58477  3.61503
          0.03229  3.84487  4.56721  0.61958  0.77255  0.53758  0.87746
     11   2.71651  4.84743  2.02320  2.41637  4.50487  1.35031  3.92648  4.01096  2.93299  3.61532  4.48359  2.92522  3.82172  3.13767  3.42047  2.74565  3.08934  3.56983  5.71945  4.39957     11 g - - -
          2.68618  4.42225  2.77519  2.73123  3.46354  2.40513  3.72494  3.29354  2.67741  2.69355  4.24690  2.90347  2.73739  3.18146  2.89801  2.37887  2.77519  2.98518  4.58477  3.61503
          0.02879  3.95790  4.68025  0.61958  0.77255  0.60696  0.78747
     12   2.72820  4.27895  3.85243  3.30950  2.02611  3.76052  3.96403  2.11163  2.76220  2.13867  3.24089  3.61305  4.12755  3.47257  3.41887  3.05531  2.96516  2.32751  4.68517  3.33835     12 f - - -
          2.68618  4.42225  2.77519  2.73123  3.46354  2.40513  3.72494  3.29354  2.67741  2.69355  4.24690  2.90347  2.73739  3.18146  2.89801  2.37887  2.77519  2.98518  4.58477  3.61503
          0.02879  3.95790  4.68025  0.61958  0.77255  0.60696  0.78747
     13   2.68326  4.99227  2.00089  2.08890  4.26133  2.80475  3.65104  3.69144  2.50978  2.63787  4.09917  2.81317  3.79508  2.80429  3.00519  2.66777  2.93594  3.34049  5.49754  4.11405     13 d - - -
          2.68618  4.42225  2.77519  2.73123  3.46354  2.40513  3.72494  3.29354  2.67741  2.69355  4.24690  2.90347  2.73739  3.18146  2.89801  2.37887  2.77519  2.98518  4.58477  3.61503
          0.11543  3.95790  2.40892  0.61958  0.77255  0.60696  0.78747
     14   2.73945  5.18160  2.02528  1.71565  4.47873  3.25451  3.62582  3.94991  2.46231  3.47028  4.28166  2.73079  3.77491  2.76872  2.58209  2.67989  2.99420  3.55599  5.63546  4.21719     14 e - - -
          2.68618  4.42225  2.77519  2.73123  3.46354  2.40513  3.72494  3.29354  2.67741  2.69355  4.24690  2.90347  2.73739  3.18146  2.89801  2.37887  2.77519  2.98518  4.58477  3.61503
          0.03136  3.87383  4.59618  0.61958  0.77255  0.67560  0.71101
     15   2.24181  5.13814  2.07551  1.86814  4.44775  3.22597  3.64920  3.91010  2.55078  3.45530  4.27336  2.40716  3.76752  2.80101  3.07781  2.67296  2.99306  3.52088  5.64699  4.22100     15 e - - -
          2.68618  4.42225  2.77519  2.73123  3.46354  2.40513  3.72494  3.29354  2.67741  2.69355  4.24690  2.90347  2.73739  3.18146  2.89801  2.37887  2.77519  2.98518  4.58477  3.61503
          0.03136  3.87383  4.59618  0.61958  0.77255  0.67560  0.71101
     16   2.88245  5.40274  1.58444  1.53825  4.68894  3.17594  3.71378  4.19032  2.71790  3.71512  4.57427  2.64926  3.79212  2.88293  3.29651  2.77642  3.17020  3.78042  5.87306  4.38969     16 e - - -
          2.68618  4.42225  2.77519  2.73123  3.46354  2.40513  3.72494  3.29354  2.67741  2.69355  4.24690  2.90347  2.73739  3.18146  2.89801  2.37887  2.77519  2.98518  4.58477  3.61503
          0.03136  3.87383  4.59618  0.61958  0.77255  0.55307  0.85610
     17   2.84974  5.35716  1.52490  1.80857  4.66854  3.21709  3.71948  4.16569  2.69107  3.68243  4.51516  2.69219  3.81067  2.87882  3.26059  2.34632  3.13228  3.74847  5.85423  4.37679     17 d - - -
          2.68618  4.42225  2.77519  2.73123  3.46354  2.40513  3.72494  3.29354  2.67741  2.69355  4.24690  2.90347  2.73739  3.18146  2.89801  2.37887  2.77519  2.98518  4.58477  3.61503
          0.02879  3.95790  4.68025  0.61958  0.77255  0.60696  0.78747
     18   2.92338  5.46413  1.68770  1.35427  4.75234  3.21355  3.74963  4.26120  2.75321  3.77479  4.62980  2.68297  3.82954  2.91656  3.33568  2.81331  3.21042  3.84366  5.92767  4.43819     18 e - - -
          2.68618  4.42225  2.77519  2.73123  3.46354  2.40513  3.72494  3.29354  2.67741  2.69355  4.24690  2.90347  2.73739  3.18146  2.89801  2.37887  2.77519  2.98518  4.58477  3.61503
          0.02879  3.95790  4.68025  0.61958  0.77255  0.60696  0.78747
     19   3.14730  4.49259  4.65991  4.16590  3.30989  4.39924  4.82460  1.15105  3.98350  1.64115  3.17211  4.42002  4.69107  4.26383  4.16996  3.78879  3.40356  1.80261  5.29873  4.07765     19 i - - -
          2.68618  4.42225  2.77519  2.73123  3.46354  2.40513  3.72494  3.29354  2.67741  2.69355  4.24690  2.90347  2.73739  3.18146  2.89801  2.37887  2.77519  2.98518  4.58477  3.61503
          0.02879  3.95790  4.68025  0.61958  0.77255  0.60696  0.78747
     20   3.48028  4.82413  4.22358  3.95103  2.75741  3.82733  4.00778  3.50785  3.67156  2.88784  4.13764  4.08291  4.35228  4.05477  3.78477  3.68315  3.78508  3.40055  0.72932  2.75510     20 w - - -
          2.68618  4.42225  2.77519  2.73123  3.46354  2.40513  3.72494  3.29354  2.67741  2.69355  4.24690  2.90347  2.73739  3.18146  2.89801  2.37887  2.77519  2.98518  4.58477  3.61503
          0.02879  3.95790  4.68025  0.61958  0.77255  0.60696  0.78747
     21   3.25169  4.68887  4.32646  3.96711  3.16945  4.09028  4.59605  2.37863  3.73401  0.77679  3.16647  4.23427  4.51121  4.08189  3.89594  3.67169  3.54221  2.43806  5.07932  3.82223     21 l - - -
          2.68618  4.42225  2.77519  2.73123  3.46354  2.40513  3.72494  3.29354  2.67741  2.69355  4.24690  2.90347  2.73739  3.18146  2.89801  2.37887  2.77519  2.98518  4.58477  3.61503
          0.08155  3.95790  2.82661  0.61958  0.77255  0.60696  0.78747
     22   2.86301  5.30350  1.31959  2.11064  4.62152  3.17094  3.75511  4.18250  2.77949  3.72361  4.59025  2.21170  3.80392  2.93653  3.35251  2.77881  3.17275  3.76268  5.84800  4.36268     22 d - - -
          2.68618  4.42225  2.77519  2.73123  3.46354  2.40513  3.72494  3.29354  2.67741  2.69355  4.24690  2.90347  2.73739  3.18146  2.89801  2.37887  2.77519  2.98518  4.58477  3.61503
          0.03033  3.90668  4.62902  0.61958  0.77255  0.57239  0.83052
     23   2.84803  5.39433  1.67895  1.80674  4.69522  2.60802  3.70502  4.20240  2.66877  3.69881  4.52117  2.35734  3.80594  2.85838  3.24363  2.75130  3.12442  3.77580  5.86343  4.37920     23 d - - -
          2.68618  4.42225  2.77519  2.73123  3.46354  2.40513  3.72494  3.29354  2.67741  2.69355  4.24690  2.90347  2.73739  3.18146  2.89801  2.37887  2.77519  2.98518  4.58477  3.61503
          0.31757  3.95790  1.37443  0.61958  0.77255  0.41681  1.07630
     24   2.95743  4.78030  3.09241  2.84928  3.26091  3.41835  1.22026  3.65475  2.69337  3.15300  4.19359  3.25984  3.96919  3.21520  2.96096  3.02860  3.25980  3.39061  4.72635  3.21289     24 h - - -
          2.68618  4.42225  2.77519  2.73123  3.46354  2.40513  3.72494  3.29354  2.67741  2.69355  4.24690  2.90347  2.73739  3.18146  2.89801  2.37887  2.77519  2.98518  4.58477  3.61503
          0.03256  3.83669  4.55904  0.61958  0.77255  0.46882  0.98281
     25   2.86952  5.42195  1.58918  1.83898  4.70825  3.25539  3.71208  4.21461  2.64105  3.70485  4.52508  2.71198  3.82891  2.21353  3.19275  2.77219  3.13848  3.79142  5.86074  4.38442     25 d - - -
          2.68618  4.42225  2.77519  2.73123  3.46354  2.40513  3.72494  3.29354  2.67741  2.69355  4.24690  2.90347  2.73739  3.18146  2.89801  2.37887  2.77519  2.98518  4.58477  3.61503
          0.02743  4.00566  4.72801  0.61958  0.77255  0.56291  0.84292
     26   2.08780  4.89154  1.62021  2.32262  4.44884  3.19646  3.79113  3.87941  2.72242  3.48476  4.31310  2.84652  3.79355  2.96125  3.23065  2.34417  2.97776  3.45919  5.69368  4.30103     26 d - - -
          2.68618  4.42225  2.77519  2.73123  3.46354  2.40513  3.72494  3.29354  2.67741  2.69355  4.24690  2.90347  2.73739  3.18146  2.89801  2.37887  2.77519  2.98518  4.58477  3.61503
          0.02743  4.00566  4.72801  0.61958  0.77255  0.56291  0.84292
     27   3.28183  4.64801  4.69872  4.18781  3.11522  4.46269  4.78901  1.93056  3.98175  0.89336  2.96688  4.46213  4.70891  4.20991  4.14176  3.84591  3.52441  2.17359  5.17156  4.00005     27 l - - -
          2.68618  4.42225  2.77519  2.73123  3.46354  2.40513  3.72494  3.29354  2.67741  2.69355  4.24690  2.90347  2.73739  3.18146  2.89801  2.37887  2.77519  2.98518  4.58477  3.61503
          0.02743  4.00566  4.72801  0.61958  0.77255  0.56291  0.84292
     28   3.27220  4.61581  4.76143  4.23807  3.14507  4.50118  4.83716  1.74052  4.05516  0.97363  2.97577  4.50631  4.73037  4.25785  4.20942  3.87555  3.51038  2.09258  5.20634  4.05831     28 l - - -
          2.68618  4.42225  2.77519  2.73123  3.46354  2.40513  3.72494  3.29354  2.67741  2.69355  4.24690  2.90347  2.73739  3.18146  2.89801  2.37887  2.77519  2.98518  4.58477  3.61503
          0.02743  4.00566  4.72801  0.61958  0.77255  0.56291  0.84292
     29   2.81834  5.26504  1.53077  2.16691  4.64477  3.22440  3.74985  4.15676  2.71386  3.67887  4.50634  2.12643  3.82116  2.91088  3.27218  2.34722  3.11492  3.72666  5.84196  4.37606     29 d - - -
          2.68618  4.42225  2.77519  2.73123  3.46354  2.40513  3.72494  3.29354  2.67741  2.69355  4.24690  2.90347  2.73739  3.18146  2.89801  2.37887  2.77519  2.98518  4.58477  3.61503
          0.10428  4.00566  2.51558  0.61958  0.77255  0.56291  0.84292
     30   2.34400  4.26519  3.25747  3.07590  4.13462  2.99400  4.18416  3.66511  3.15360  3.38082  4.30201  3.29136  3.73761  3.49835  3.43787  1.00618  2.82851  3.18742  5.50243  4.21844     30 s - - -
          2.68618  4.42225  2.77519  2.73123  3.46354  2.40513  3.72494  3.29354  2.67741  2.69355  4.24690  2.90347  2.73739  3.18146  2.89801  2.37887  2.77519  2.98518  4.58477  3.61503
          0.02959  3.93097  4.65332  0.61958  0.77255  0.50758  0.92119
     31   2.60597  4.43472  3.29633  2.75085  3.57356  3.52114  3.75815  2.20204  2.64933  2.59702  3.13881  2.78836  3.91113  2.50730  3.01241  2.77407  2.83952  2.66299  4.99729  3.73783     31 i - - -
          2.68618  4.42225  2.77519  2.73123  3.46354  2.40513  3.72494  3.29354  2.67741  2.69355  4.24690  2.90347  2.73739  3.18146  2.89801  2.37887  2.77519  2.98518  4.58477  3.61503
          0.02729  4.01055  4.73290  0.61958  0.77255  0.55816  0.84924
     32   2.72716  4.39793  3.70383  3.34786  1.41076  2.29011  3.94817  3.00416  3.33620  2.64039  3.69653  3.58094  4.06506  3.60291  3.59160  2.95635  3.06675  2.79721  4.57495  3.05699     32 f - - -
          2.68618  4.42225  2.77519  2.73123  3.46354  2.40513  3.72494  3.29354  2.67741  2.69355  4.24690  2.90347  2.73739  3.18146  2.89801  2.37887  2.77519  2.98518  4.58477  3.61503
          0.16232  4.01055  2.02716  0.61958  0.77255  0.55816  0.84924
     33   2.99685  5.12653  0.90816  2.33888  4.50442  3.21574  3.93685  4.09412  3.02223  3.70116  4.67929  2.89565  3.86900  3.17592  3.53949  2.95833  3.33552  3.73252  5.67169  4.37601     33 d - - -
          2.68618  4.42225  2.77519  2.73123  3.46354  2.40513  3.72494  3.29354  2.67741  2.69355  4.24690  2.90347  2.73739  3.18146  2.89801  2.37887  2.77519  2.98518  4.58477  3.61503
          0.03118  3.87941  4.60176  0.61958  0.77255  0.67136  0.71542
     34   3.19332  4.58264  4.43991  3.97689  1.58431  4.21453  4.06842  2.39069  3.83193  1.43860  3.09125  4.12008  4.51670  3.98678  3.98017  3.58364  3.43493  2.44314  4.34857  2.79591     34 l - - -
          2.68618  4.42225  2.77519  2.73123  3.46354  2.40513  3.72494  3.29354  2.67741  2.69355  4.24690  2.90347  2.73739  3.18146  2.89801  2.37887  2.77519  2.98518  4.58477  3.61503
          0.03118  3.87941  4.60176  0.61958  0.77255  0.67136  0.71542
     35   2.33988  4.27495  3.18867  2.90106  4.07831  3.04212  4.02120  3.38217  2.90910  3.11676  4.03833  3.19209  1.70769  3.27822  3.23045  2.50124  2.21250  2.99268  5.44148  4.19767     35 p - - -
          2.68618  4.42225  2.77519  2.73123  3.46354  2.40513  3.72494  3.29354  2.67741  2.69355  4.24690  2.90347  2.73739  3.18146  2.89801  2.37887  2.77519  2.98518  4.58477  3.61503
          0.03118  3.87941  4.60176  0.61958  0.77255  0.67136  0.71542
     36   2.27553  4.24446  3.18075  2.82737  4.09267  3.01193  3.95169  3.47388  2.85238  3.16173  4.00619  3.13129  2.24298  3.18733  3.20977  2.05382  2.11771  3.03524  5.42834  4.17579     36 s - - -
          2.68618  4.42225  2.77519  2.73123  3.46354  2.40513  3.72494  3.29354  2.67741  2.69355  4.24690  2.90347  2.73739  3.18146  2.89801  2.37887  2.77519  2.98518  4.58477  3.61503
          0.03118  3.87941  4.60176  0.61958  0.77255  0.67136  0.71542
     37   3.16293  4.62307  4.20068  3.84043  3.13814  3.99104  4.49399  2.34243  3.60812  0.86670  3.15870  4.11525  4.42512  3.97479  3.78310  3.56253  3.45681  2.38159  5.02008  3.74504     37 l - - -
          2.68618  4.42225  2.77519  2.73123  3.46354  2.40513  3.72494  3.29354  2.67741  2.69355  4.24690  2.90347  2.73739  3.18146  2.89801  2.37887  2.77519  2.98518  4.58477  3.61503
          0.03118  3.87941  4.60176  0.61958  0.77255  0.67136  0.71542
     38   2.63700  4.68991  2.81657  2.54193  4.09967  3.25250  3.77235  3.58474  2.52695  3.16699  4.07637  3.00326  1.84215  2.38973  2.87483  2.70383  2.95708  3.24701  5.37715  4.06865     38 p - - -
          2.68618  4.42225  2.77519  2.73123  3.46354  2.40513  3.72494  3.29354  2.67741  2.69355  4.24690  2.90347  2.73739  3.18146  2.89801  2.37887  2.77519  2.98518  4.58477  3.61503
          0.03118  3.87941  4.60176  0.61958  0.77255  0.67136  0.71542
     39   2.99685  5.12653  0.90816  2.33888  4.50442  3.21574  3.93685  4.09412  3.02223  3.70116  4.67929  2.89565  3.86900  3.17592  3.53949  2.95833  3.33552  3.73252  5.67169  4.37601     39 d - - -
          2.68618  4.42225  2.77519  2.73123  3.46354  2.40513  3.72494  3.29354  2.67741  2.69355  4.24690  2.90347  2.73739  3.18146  2.89801  2.37887  2.77519  2.98518  4.58477  3.61503
          0.03118  3.87941  4.60176  0.61958  0.77255  0.48120  0.96244
     40   3.04244  4.47200  4.44092  3.96841  1.51860  4.09421  4.21588  2.30926  3.84650  1.90806  3.22057  4.10862  4.46601  4.02284  4.00575  3.46309  3.31126  1.81511  4.58037  3.08301     40 f - - -
          2.68618  4.42225  2.77519  2.73123  3.46354  2.40513  3.72494  3.29354  2.67741  2.69355  4.24690  2.90347  2.73739  3.18146  2.89801  2.37887  2.77519  2.98518  4.58477  3.61503
          0.02729  4.01055  4.73290  0.61958  0.77255  0.55816  0.84924
     41   2.94404  4.67646  3.56645  3.42675  4.40708  3.35625  4.49141  3.98982  3.49622  3.60096  4.65790  3.71870  0.60670  3.88079  3.72461  3.11625  3.39683  3.61914  5.55404  4.53021     41 P - - -
          2.68618  4.42225  2.77519  2.73123  3.46354  2.40513  3.72494  3.29354  2.67741  2.69355  4.24690  2.90347  2.73739  3.18146  2.89801  2.37887  2.77519  2.98518  4.58477  3.61503
          0.02729  4.01055  4.73290  0.61958  0.77255  0.55816  0.84924
     42   2.71320  1.70653  4.23684  3.75719  3.36906  3.65829  4.36400  2.35285  3.54974  1.75895  3.39555  3.89269  4.18847  3.86358  3.73698  3.07867  3.05203  2.21341  5.05436  3.79399     42 c - - -
          2.68618  4.42225  2.77519  2.73123  3.46354  2.40513  3.72494  3.29354  2.67741  2.69355  4.24690  2.90347  2.73739  3.18146  2.89801  2.37887  2.77519  2.98518  4.58477  3.61503
          0.02729  4.01055  4.73290  0.61958  0.77255  0.55816  0.84924
     43   2.75056  4.48100  3.49475  3.00182  3.24045  3.62571  2.68384  2.88553  2.77304  2.43356  1.85548  3.38045  4.04020  3.21652  3.05986  2.94870  2.99766  2.72534  4.78893  3.39664     43 m - - -
          2.68618  4.42225  2.77519  2.73123  3.46354  2.40513  3.72494  3.29354  2.67741  2.69355  4.24690  2.90347  2.73739  3.18146  2.89801  2.37887  2.77519  2.98518  4.58477  3.61503
          0.07746  4.01055  2.87507  0.61958  0.77255  0.44301  1.02750
     44   1.72350  4.18869  3.43620  3.17062  4.31121  2.96286  4.24939  3.67651  3.22775  3.41508  4.26346  3.32350  3.71609  3.52579  3.53234  1.20640  2.73831  3.15149  5.66856  4.44406     44 s - - -
          2.68618  4.42225  2.77519  2.73123  3.46354  2.40513  3.72494  3.29354  2.67741  2.69355  4.24690  2.90347  2.73739  3.18146  2.89801  2.37887  2.77519  2.98518  4.58477  3.61503
          0.02664  4.03428  4.75663  0.61958  0.77255  0.53447  0.88184
     45   2.28863  4.25680  3.25506  3.04254  4.40492  2.06693  4.21593  3.87964  3.19240  3.54449  4.36777  3.26181  3.72176  3.47723  3.52306  1.18844  2.77779  3.29874  5.72002  4.48326     45 s - - -
          2.68618  4.42225  2.77519  2.73123  3.46354  2.40513  3.72494  3.29354  2.67741  2.69355  4.24690  2.90347  2.73739  3.18146  2.89801  2.37887  2.77519  2.98518  4.58477  3.61503
          0.02664  4.03428  4.75663  0.61958  0.77255  0.53447  0.88184
     46   1.72350  4.18869  3.43620  3.17062  4.31121  2.96286  4.24939  3.67651  3.22775  3.41508  4.26346  3.32350  3.71609  3.52579  3.53234  1.20640  2.73831  3.15149  5.66856  4.44406     46 s - - -
          2.68618  4.42225  2.77519  2.73123  3.46354  2.40513  3.72494  3.29354  2.67741  2.69355  4.24690  2.90347  2.73739  3.18146  2.89801  2.37887  2.77519  2.98518  4.58477  3.61503
          0.02664  4.03428  4.75663  0.61958  0.77255  0.45647  1.00381
     47   1.93281  4.22573  3.39784  3.11811  4.41362  2.11830  4.23952  3.84432  3.21783  3.51433  4.32378  3.30204  3.72134  3.49316  3.55332  1.29040  2.74727  3.26330  5.73549  4.51530     47 s - - -
          2.68618  4.42225  2.77519  2.73123  3.46354  2.40513  3.72494  3.29354  2.67741  2.69355  4.24690  2.90347  2.73739  3.18146  2.89801  2.37887  2.77519  2.98518  4.58477  3.61503
          0.02545  4.07973  4.80207  0.61958  0.77255  0.48576  0.95510
     48   1.74330  4.20962  3.47583  3.21312  4.35472  2.98238  4.28923  3.72578  3.27155  3.46120  4.30639  3.35618  3.73989  3.56660  3.57375  1.13605  2.76222  3.18996  5.71009  4.48835     48 s - - -
          2.68618  4.42225  2.77519  2.73123  3.46354  2.40513  3.72494  3.29354  2.67741  2.69355  4.24690  2.90347  2.73739  3.18146  2.89801  2.37887  2.77519  2.98518  4.58477  3.61503
          0.02545  4.07973  4.80207  0.61958  0.77255  0.48576  0.95510
     49   2.33779  4.32355  3.30297  2.93812  4.26260  3.07244  4.06695  3.67123  2.97171  3.33632  4.16218  3.22703  2.48814  3.29348  3.33788  1.41847  2.30729  3.18919  5.58100  4.32917     49 s - - -
          2.68618  4.42225  2.77519  2.73123  3.46354  2.40513  3.72494  3.29354  2.67741  2.69355  4.24690  2.90347  2.73739  3.18146  2.89801  2.37887  2.77519  2.98518  4.58477  3.61503
          0.02545  4.07973  4.80207  0.61958  0.77255  0.48576  0.95510
     50   1.74330  4.20962  3.47583  3.21312  4.35472  2.98238  4.28923  3.72578  3.27155  3.46120  4.30639  3.35618  3.73989  3.56660  3.57375  1.13605  2.76222  3.18996  5.71009  4.48835     50 s - - -
          2.68618  4.42225  2.77519  2.73123  3.46354  2.40513  3.72494  3.29354  2.67741  2.69355  4.24690  2.90347  2.73739  3.18146  2.89801  2.37887  2.77519  2.98518  4.58477  3.61503
          0.08431  4.07973  2.74977  0.61958  0.77255  0.48576  0.95510
     51   1.91657  4.38417  3.16086  2.76375  4.16277  3.11707  3.92588  3.56693  2.81241  3.22188  4.04637  2.56041  3.74325  3.13383  3.21127  1.86511  2.23210  3.13348  5.47372  4.20113     51 s - - -
          2.68618  4.42225  2.77519  2.73123  3.46354  2.40513  3.72494  3.29354  2.67741  2.69355  4.24690  2.90347  2.73739  3.18146  2.89801  2.37887  2.77519  2.98518  4.58477  3.61503
          0.10782  4.02238  2.47340  0.61958  0.77255  0.54649  0.86507
     52   2.19696  2.89964  3.61979  3.17890  3.96711  2.15169  4.11390  3.34350  3.13047  3.05717  3.90542  3.32049  3.68254  3.41791  3.43668  1.92996  2.10764  2.91203  5.35874  4.15556     52 s - - -
          2.68618  4.42225  2.77519  2.73123  3.46354  2.40513  3.72494  3.29354  2.67741  2.69355  4.24690  2.90347  2.73739  3.18146  2.89801  2.37887  2.77519  2.98518  4.58477  3.61503
          0.02921  3.94377  4.66612  0.61958  0.77255  0.61925  0.77294
     53   2.34451  4.30731  3.12042  2.88937  4.19599  3.01821  4.06168  3.65589  2.97570  3.33416  4.20525  3.18140  1.51046  3.32040  3.30555  2.06656  2.79633  3.18367  5.53148  4.26102     53 p - - -
          2.68618  4.42225  2.77519  2.73123  3.46354  2.40513  3.72494  3.29354  2.67741  2.69355  4.24690  2.90347  2.73739  3.18146  2.89801  2.37887  2.77519  2.98518  4.58477  3.61503
          0.02921  3.94377  4.66612  0.61958  0.77255  0.61925  0.77294
     54   1.49332  4.13942  3.40045  3.07968  4.18907  2.08480  4.14392  3.52492  3.12078  3.26421  4.10630  3.25928  3.66951  3.41357  3.44237  2.38392  2.20283  3.03738  5.54611  4.33304     54 a - - -
          2.68618  4.42225  2.77519  2.73123  3.46354  2.40513  3.72494  3.29354  2.67741  2.69355  4.24690  2.90347  2.73739  3.18146  2.89801  2.37887  2.77519  2.98518  4.58477  3.61503
          0.02921  3.94377  4.66612  0.61958  0.77255  0.61925  0.77294
     55   2.84748  4.59286  3.46238  3.31177  4.30066  3.27634  4.38330  3.86448  3.37518  3.48357  4.53654  3.61125  0.70513  3.76180  3.61256  3.01723  3.29468  3.50171  5.46759  4.42233     55 p - - -
          2.68618  4.42225  2.77519  2.73123  3.46354  2.40513  3.72494  3.29354  2.67741  2.69355  4.24690  2.90347  2.73739  3.18146  2.89801  2.37887  2.77519  2.98518  4.58477  3.61503
          0.02921  3.94377  4.66612  0.61958  0.77255  0.61925  0.77294
     56   2.69591  4.39547  3.61403  3.04358  3.48229  3.64477  3.91516  2.56398  2.74830  2.12702  3.42657  3.42081  4.04117  3.21858  2.39577  2.94161  2.94162  1.83633  5.01243  3.76968     56 v - - -
          2.68618  4.42225  2.77519  2.73123  3.46354  2.40513  3.72494  3.29354  2.67741  2.69355  4.24690  2.90347  2.73739  3.18146  2.89801  2.37887  2.77519  2.98518  4.58477  3.61503
          0.02921  3.94377  4.66612  0.61958  0.77255  0.61925  0.77294
     57   2.68636  4.94463  2.72535  2.37321  4.31935  3.33140  3.64500  3.75724  1.97577  3.30964  4.13020  2.21270  2.71053  2.79323  2.74028  2.68653  2.94433  3.38876  5.48096  4.14090     57 k - - -
          2.68618  4.42225  2.77519  2.73123  3.46354  2.40513  3.72494  3.29354  2.67741  2.69355  4.24690  2.90347  2.73739  3.18146  2.89801  2.37887  2.77519  2.98518  4.58477  3.61503
          0.17457  3.94377  1.96038  0.61958  0.77255  0.61925  0.77294
     58   1.44591  4.09279  3.40107  3.10373  4.00754  2.94939  4.13119  3.07039  3.08678  2.98678  3.93982  3.27159  3.67100  3.42224  3.37336  2.40567  2.16341  2.70892  5.44327  4.22630     58 a - - -
          2.68618  4.42225  2.77519  2.73123  3.46354  2.40513  3.72494  3.29354  2.67741  2.69355  4.24690  2.90347  2.73739  3.18146  2.89801  2.37887  2.77519  2.98518  4.58477  3.61503
          0.03370  3.80290  4.52525  0.61958  0.77255  0.72608  0.66126
     59   2.97703  4.41735  4.23334  3.84789  3.32910  3.98846  4.59006  1.16864  3.67452  1.93144  3.27738  4.10306  4.42790  4.03104  3.87916  3.47844  3.27812  1.84918  5.20427  3.93536     59 i - - -
          2.68618  4.42225  2.77519  2.73123  3.46354  2.40513  3.72494  3.29354  2.67741  2.69355  4.24690  2.90347  2.73739  3.18146  2.89801  2.37887  2.77519  2.98518  4.58477  3.61503
          0.03370  3.80290  4.52525  0.61958  0.77255  0.72608  0.66126
     60   2.19780  4.13535  3.21665  2.94059  4.07898  2.91342  4.03561  3.41160  2.96105  3.17004  4.04901  3.16527  3.63255  3.30491  3.27143  1.52561  2.16165  2.96222  5.44871  4.19887     60 s - - -
          2.68618  4.42225  2.77519  2.73123  3.46354  2.40513  3.72494  3.29354  2.67741  2.69355  4.24690  2.90347  2.73739  3.18146  2.89801  2.37887  2.77519  2.98518  4.58477  3.61503
          0.03370  3.80290  4.52525  0.61958  0.77255  0.72608  0.66126
     61   2.19780  4.13535  3.21665  2.94059  4.07898  2.91342  4.03561  3.41160  2.96105  3.17004  4.04901  3.16527  3.63255  3.30491  3.27143  1.52561  2.16165  2.96222  5.44871  4.19887     61 s - - -
          2.68618  4.42225  2.77519  2.73123  3.46354  2.40513  3.72494  3.29354  2.67741  2.69355  4.24690  2.90347  2.73739  3.18146  2.89801  2.37887  2.77519  2.98518  4.58477  3.61503
          0.03370  3.80290  4.52525  0.61958  0.77255  0.72608  0.66126
     62   1.73082  4.08530  3.32453  2.99624  4.06501  2.90098  4.05124  3.35688  3.00802  3.12944  3.98922  3.19114  3.61780  3.32280  3.32414  1.87061  2.15166  2.90818  5.43452  4.21470     62 a - - -
          2.68618  4.42225  2.77519  2.73123  3.46354  2.40513  3.72494  3.29354  2.67741  2.69355  4.24690  2.90347  2.73739  3.18146  2.89801  2.37887  2.77519  2.98518  4.58477  3.61503
          0.03370  3.80290  4.52525  0.61958  0.77255  0.72608  0.66126
     63   2.19780  4.13535  3.21665  2.94059  4.07898  2.91342  4.03561  3.41160  2.96105  3.17004  4.04901  3.16527  3.63255  3.30491  3.27143  1.52561  2.16165  2.96222  5.44871  4.19887     63 s - - -
          2.68618  4.42225  2.77519  2.73123  3.46354  2.40513  3.72494  3.29354  2.67741  2.69355  4.24690  2.90347  2.73739  3.18146  2.89801  2.37887  2.77519  2.98518  4.58477  3.61503
          0.03370  3.80290  4.52525  0.61958  0.77255  0.72608  0.66126
     64   1.82201  4.10476  3.22334  2.97596  4.11617  2.87707  4.07853  3.45137  3.03585  3.21602  4.09157  3.17437  3.61508  3.35590  3.34217  1.48905  2.64576  2.97809  5.48878  4.24417     64 s - - -
          2.68618  4.42225  2.77519  2.73123  3.46354  2.40513  3.72494  3.29354  2.67741  2.69355  4.24690  2.90347  2.73739  3.18146  2.89801  2.37887  2.77519  2.98518  4.58477  3.61503
          0.03370  3.80290  4.52525  0.61958  0.77255  0.72608  0.66126
     65   2.19780  4.13535  3.21665  2.94059  4.07898  2.91342  4.03561  3.41160  2.96105  3.17004  4.04901  3.16527  3.63255  3.30491  3.27143  1.52561  2.16165  2.96222  5.44871  4.19887     65 s - - -
          2.68620  4.42106  2.77522  2.73126  3.46356  2.40515  3.72497  3.29356  2.67743  2.69357  4.24692  2.90349  2.73742  3.18149  2.89803  2.37877  2.77522  2.98521  4.58479  3.61505
          0.27207  1.48121  4.52525  0.28074  1.40742  0.43357  1.04466
     66   2.28314  4.25139  3.24447  3.03152  4.39399  2.06147  4.20559  3.86794  3.18110  3.53319  4.35713  3.25295  3.71525  3.46666  3.51227  1.20757  2.77143  3.28961  5.70952  4.47196     67 s - - -
          2.68618  4.42225  2.77519  2.73123  3.46354  2.40513  3.72494  3.29354  2.67741  2.69355  4.24690  2.90347  2.73739  3.18146  2.89801  2.37887  2.77519  2.98518  4.58477  3.61503
          0.02697  4.02238  4.74473  0.61958  0.77255  0.54649  0.86507
     67   1.67361  4.27854  3.42101  2.98197  3.85493  3.20258  3.99767  3.12382  2.93986  2.43182  3.80674  3.28305  3.81211  3.27542  3.28043  1.91473  2.77954  2.80458  5.27223  4.02264     68 a - - -
          2.68618  4.42225  2.77519  2.73123  3.46354  2.40513  3.72494  3.29354  2.67741  2.69355  4.24690  2.90347  2.73739  3.18146  2.89801  2.37887  2.77519  2.98518  4.58477  3.61503
          0.02697  4.02238  4.74473  0.61958  0.77255  0.54649  0.86507
     68   2.18040  4.78424  2.21819  2.39786  4.30954  3.23809  3.73235  3.75037  2.58753  3.33342  4.13786  2.90330  2.99505  2.88722  3.06789  2.01210  2.87246  3.34055  5.54318  4.18364     69 s - - -
          2.68618  4.42225  2.77519  2.73123  3.46354  2.40513  3.72494  3.29354  2.67741  2.69355  4.24690  2.90347  2.73739  3.18146  2.89801  2.37887  2.77519  2.98518  4.58477  3.61503
          0.02697  4.02238  4.74473  0.61958  0.77255  0.44958  1.01583
     69   1.51230  4.19980  3.54151  3.17968  4.26053  3.00786  4.21611  3.61597  3.18724  3.34048  4.17433  3.34368  3.73555  3.48238  3.51000  1.55558  2.24676  3.11739  5.61409  4.40183     70 a - - -
          2.68618  4.42225  2.77519  2.73123  3.46354  2.40513  3.72494  3.29354  2.67741  2.69355  4.24690  2.90347  2.73739  3.18146  2.89801  2.37887  2.77519  2.98518  4.58477  3.61503
          0.02545  4.07973  4.80207  0.61958  0.77255  0.48576  0.95510
     70   2.40978  5.11347  2.09200  2.03899  4.46886  3.30318  3.70495  3.92951  2.57601  3.47397  4.27765  2.81914  3.82327  2.84903  3.09220  1.86089  2.99975  3.53146  5.66287  4.25185     71 s - - -
          2.68618  4.42225  2.77519  2.73123  3.46354  2.40513  3.72494  3.29354  2.67741  2.69355  4.24690  2.90347  2.73739  3.18146  2.89801  2.37887  2.77519  2.98518  4.58477  3.61503
          0.02545  4.07973  4.80207  0.61958  0.77255  0.48576  0.95510
     71   2.02526  4.54755  3.03204  2.66890  4.19506  3.21583  3.87393  3.60909  2.70588  3.24426  4.08012  3.08811  3.80423  2.55960  3.10085  1.57678  2.85523  3.20770  5.48496  4.18967     72 s - - -
          2.68618  4.42225  2.77519  2.73123  3.46354  2.40513  3.72494  3.29354  2.67741  2.69355  4.24690  2.90347  2.73739  3.18146  2.89801  2.37887  2.77519  2.98518  4.58477  3.61503
          0.02545  4.07973  4.80207  0.61958  0.77255  0.48576  0.95510
     72   2.29983  4.24564  3.43161  3.14534  4.30454  3.01800  4.22751  3.67256  3.17152  3.40350  4.25685  3.33104  3.75510  3.49464  3.48201  1.13389  2.13110  3.16983  5.65785  4.42329     73 s - - -
          2.68618  4.42225  2.77519  2.73123  3.46354  2.40513  3.72494  3.29354  2.67741  2.69355  4.24690  2.90347  2.73739  3.18146  2.89801  2.37887  2.77519  2.98518  4.58477  3.61503
          0.02545  4.07973  4.80207  0.61958  0.77255  0.48576  0.95510
     73   2.63235  4.78136  2.22107  2.47460  4.42668  3.19352  3.91215  3.91342  2.86110  3.53190  4.37538  2.96191  3.83081  3.10723  3.33452  1.25838  3.00366  3.47113  5.70496  4.33296     74 s - - -
          2.68618  4.42225  2.77519  2.73123  3.46354  2.40513  3.72494  3.29354  2.67741  2.69355  4.24690  2.90347  2.73739  3.18146  2.89801  2.37887  2.77519  2.98518  4.58477  3.61503
          0.02545  4.07973  4.80207  0.61958  0.77255  0.48576  0.95510
     74   2.33416  4.31437  3.32478  2.95058  4.24378  3.07386  4.06833  3.64834  2.97650  3.31725  4.14448  3.23451  2.80721  3.29760  3.34091  1.42126  2.10346  3.17222  5.56682  4.31786     75 s - - -
          2.68618  4.42225  2.77519  2.73123  3.46354  2.40513  3.72494  3.29354  2.67741  2.69355  4.24690  2.90347  2.73739  3.18146  2.89801  2.37887  2.77519  2.98518  4.58477  3.61503
          0.02545  4.07973  4.80207  0.61958  0.77255  0.48576  0.95510
     75   1.59271  4.52816  3.08728  2.68897  3.99654  3.27271  2.69513  3.45327  2.69444  3.10275  3.95267  3.11080  3.82685  3.06034  3.08192  2.29597  2.85490  3.09900  5.33369  4.02577     76 a - - -
          2.68618  4.42225  2.77519  2.73123  3.46354  2.40513  3.72494  3.29354  2.67741  2.69355  4.24690  2.90347  2.73739  3.18146  2.89801  2.37887  2.77519  2.98518  4.58477  3.61503
          0.02545  4.07973  4.80207  0.61958  0.77255  0.48576  0.95510
     76   1.41211  4.42157  3.09348  2.79207  4.27444  3.11243  4.00672  3.68992  2.91180  3.35027  4.17891  2.29787  3.77392  3.22332  3.30256  2.16248  2.82302  3.22870  5.58476  4.30544     77 a - - -
          2.68618  4.42225  2.77519  2.73123  3.46354  2.40513  3.72494  3.29354  2.67741  2.69355  4.24690  2.90347  2.73739  3.18146  2.89801  2.37887  2.77519  2.98518  4.58477  3.61503
          0.02545  4.07973  4.80207  0.61958  0.77255  0.48576  0.95510
     77   1.48444  4.20593  3.46477  3.15556  4.36712  2.36905  4.24149  3.78766  3.22491  3.46534  4.27814  3.32162  3.72017  3.50102  3.55501  1.52321  2.73517  3.22398  5.69900  4.48513     78 a - - -
          2.68618  4.42225  2.77519  2.73123  3.46354  2.40513  3.72494  3.29354  2.67741  2.69355  4.24690  2.90347  2.73739  3.18146  2.89801  2.37887  2.77519  2.98518  4.58477  3.61503
          0.02545  4.07973  4.80207  0.61958  0.77255  0.48576  0.95510
     78   2.93323  4.66980  3.51024  3.13064  2.88548  3.65971  3.76873  3.33814  2.95672  2.91547  3.91983  2.34369  4.13896  3.38099  3.23031  3.07344  3.21297  3.10809  1.49574  2.86614     79 w - - -
          2.68618  4.42225  2.77519  2.73123  3.46354  2.40513  3.72494  3.29354  2.67741  2.69355  4.24690  2.90347  2.73739  3.18146  2.89801  2.37887  2.77519  2.98518  4.58477  3.61503
          0.02545  4.07973  4.80207  0.61958  0.77255  0.48576  0.95510
     79   0.75184  4.30828  3.68498  3.49174  4.27041  3.12617  4.48759  3.42782  3.51366  3.29938  4.31242  3.58511  3.88551  3.83657  3.74636  2.65884  2.95086  3.04584  5.67655  4.50167     80 a - - -
          2.68618  4.42225  2.77519  2.73123  3.46354  2.40513  3.72494  3.29354  2.67741  2.69355  4.24690  2.90347  2.73739  3.18146  2.89801  2.37887  2.77519  2.98518  4.58477  3.61503
          0.02545  4.07973  4.80207  0.61958  0.77255  0.48576  0.95510
     80   2.88841  4.32285  4.39062  3.86707  3.58421  4.07165  4.60876  1.67601  3.76360  2.27995  3.44416  4.11043  4.46503  4.04603  4.00137  3.42046  2.40883  1.23400  5.33199  4.12368     81 v - - -
          2.68618  4.42225  2.77519  2.73123  3.46354  2.40513  3.72494  3.29354  2.67741  2.69355  4.24690  2.90347  2.73739  3.18146  2.89801  2.37887  2.77519  2.98518  4.58477  3.61503
          0.02545  4.07973  4.80207  0.61958  0.77255  0.48576  0.95510
     81   2.68919  4.52483  3.30182  2.82373  3.61126  3.54394  3.83693  2.98133  2.68104  1.69432  3.56837  3.25443  2.83665  2.66390  3.01362  2.85098  2.94026  2.79000  5.07786  3.81219     82 l - - -
          2.68618  4.42225  2.77519  2.73123  3.46354  2.40513  3.72494  3.29354  2.67741  2.69355  4.24690  2.90347  2.73739  3.18146  2.89801  2.37887  2.77519  2.98518  4.58477  3.61503
          0.02545  4.07973  4.80207  0.61958  0.77255  0.48576  0.95510
     82   2.96648  5.16399  3.29322  2.68449  4.52503  3.62710  2.62330  3.94114  1.31554  3.40185  4.24441  3.13119  4.00035  2.75654  2.07590  2.95464  3.14790  3.60607  5.45983  4.22509     83 k - - -
          2.68618  4.42225  2.77519  2.73123  3.46354  2.40513  3.72494  3.29354  2.67741  2.69355  4.24690  2.90347  2.73739  3.18146  2.89801  2.37887  2.77519  2.98518  4.58477  3.61503
          0.02545  4.07973  4.80207  0.61958  0.77255  0.48576  0.95510
     83   2.42932  4.34983  3.40024  3.23079  4.28995  3.07654  4.33227  3.84319  3.31879  3.54905  4.46083  3.41841  3.83351  3.65255  3.59480  0.81648  2.92590  3.33211  5.64663  4.37604     84 s - - -
          2.68618  4.42225  2.77519  2.73123  3.46354  2.40513  3.72494  3.29354  2.67741  2.69355  4.24690  2.90347  2.73739  3.18146  2.89801  2.37887  2.77519  2.98518  4.58477  3.61503
          0.02545  4.07973  4.80207  0.61958  0.77255  0.48576  0.95510
     84   2.90068  5.47483  1.60864  1.69217  4.76477  3.28387  3.74108  4.27696  2.67332  3.75823  4.57379  2.73735  3.85763  2.24430  3.23213  2.79959  3.16965  3.84515  5.90905  4.42534     85 d - - -
          2.68618  4.42225  2.77519  2.73123  3.46354  2.40513  3.72494  3.29354  2.67741  2.69355  4.24690  2.90347  2.73739  3.18146  2.89801  2.37887  2.77519  2.98518  4.58477  3.61503
          0.02545  4.07973  4.80207  0.61958  0.77255  0.48576  0.95510
     85   1.63720  4.28750  3.41798  2.96887  4.01759  2.44363  4.02093  3.36942  2.96344  3.08195  3.93342  3.26260  2.57854  3.27319  3.32876  2.52513  2.75899  2.50555  5.38715  4.14669     86 a - - -
          2.68618  4.42225  2.77519  2.73123  3.46354  2.40513  3.72494  3.29354  2.67741  2.69355  4.24690  2.90347  2.73739  3.18146  2.89801  2.37887  2.77519  2.98518  4.58477  3.61503
          0.02545  4.07973  4.80207  0.61958  0.77255  0.48576  0.95510
     86   2.84602  5.34019  2.07590  1.42605  4.65238  3.29313  3.73274  4.14206  2.64574  3.65289  4.46611  2.76755  2.66507  2.87998  3.18942  2.76959  3.11481  3.72720  5.81760  4.36422     87 e - - -
          2.68618  4.42225  2.77519  2.73123  3.46354  2.40513  3.72494  3.29354  2.67741  2.69355  4.24690  2.90347  2.73739  3.18146  2.89801  2.37887  2.77519  2.98518  4.58477  3.61503
          0.02545  4.07973  4.80207  0.61958  0.77255  0.48576  0.95510
     87   2.78295  5.27017  1.98406  1.66307  4.58231  3.33120  3.67172  4.06393  2.48675  3.56031  4.35169  2.79885  3.83294  2.80276  2.38056  2.71984  3.03250  3.65020  5.70872  4.28347     88 e - - -
          2.68633  4.42240  2.77534  2.73116  3.46369  2.40528  3.72214  3.29369  2.67734  2.69370  4.24705  2.90318  2.73754  3.18144  2.89816  2.37892  2.77534  2.98533  4.58492  3.61484
          0.54889  1.47791  1.63839  1.26826  0.33034  0.48576  0.95510
     88   2.72442  4.72117  2.70883  2.59439  4.08488  3.18478  3.92188  3.79547  2.82563  3.44216  4.39734  1.15565  3.83667  3.19456  3.18040  2.79152  3.10629  3.41755  5.39063  4.03307     95 n - - -
          2.68618  4.42225  2.77519  2.73123  3.46354  2.40513  3.72494  3.29354  2.67741  2.69355  4.24690  2.90347  2.73739  3.18146  2.89801  2.37887  2.77519  2.98518  4.58477  3.61503
          0.03136  3.87383  4.59618  0.61958  0.77255  0.67560  0.71101
     89   2.74909  4.97915  2.53721  2.32836  4.26196  3.27111  3.68008  3.81865  2.42844  3.37016  4.23593  1.80716  3.81778  2.25492  2.81041  2.73969  3.03014  3.45605  5.48361  4.10059     96 n - - -
          2.68618  4.42225  2.77519  2.73123  3.46354  2.40513  3.72494  3.29354  2.67741  2.69355  4.24690  2.90347  2.73739  3.18146  2.89801  2.37887  2.77519  2.98518  4.58477  3.61503
          0.03136  3.87383  4.59618  0.61958  0.77255  0.55307  0.85610
     90   2.73081  5.18583  2.12814  2.19857  4.46024  3.28929  2.96674  3.95856  2.46559  3.47066  4.26823  2.12454  3.79022  2.41429  2.96659  2.67500  2.98092  3.55855  5.62395  4.19805     97 n - - -
          2.68618  4.42225  2.77519  2.73123  3.46354  2.40513  3.72494  3.29354  2.67741  2.69355  4.24690  2.90347  2.73739  3.18146  2.89801  2.37887  2.77519  2.98518  4.58477  3.61503
          0.02879  3.95790  4.68025  0.61958  0.77255  0.60696  0.78747
     91   2.77482  5.25227  1.79978  2.15621  4.56806  2.69913  3.67362  4.05946  2.57146  3.57015  4.37880  2.41740  3.79522  2.30367  3.10572  2.70560  3.04202  3.64618  5.73647  4.28991     98 d - - -
          2.68618  4.42225  2.77519  2.73123  3.46354  2.40513  3.72494  3.29354  2.67741  2.69355  4.24690  2.90347  2.73739  3.18146  2.89801  2.37887  2.77519  2.98518  4.58477  3.61503
          0.02879  3.95790  4.68025  0.61958  0.77255  0.60696  0.78747
     92   3.51340  4.79152  4.51079  4.16932  1.21097  4.29620  3.46713  3.20425  4.02355  2.55456  3.81130  3.99948  4.61322  4.03509  4.08854  3.65973  3.73880  3.12998  3.62486  1.37910     99 f - - -
          2.68618  4.42225  2.77519  2.73123  3.46354  2.40513  3.72494  3.29354  2.67741  2.69355  4.24690  2.90347  2.73739  3.18146  2.89801  2.37887  2.77519  2.98518  4.58477  3.61503
          0.02879  3.95790  4.68025  0.61958  0.77255  0.60696  0.78747
     93   2.28504  4.69058  2.61053  2.44183  3.88653  3.38926  3.63689  3.31018  2.47936  2.64656  3.78679  2.56780  3.80448  2.81749  2.92946  2.63848  2.81998  3.01134  5.20436  3.32019    100 a - - -
          2.68618  4.42225  2.77519  2.73123  3.46354  2.40513  3.72494  3.29354  2.67741  2.69355  4.24690  2.90347  2.73739  3.18146  2.89801  2.37887  2.77519  2.98518  4.58477  3.61503
          0.02879  3.95790  4.68025  0.61958  0.77255  0.60696  0.78747
     94   2.37757  4.40060  3.01332  2.70223  4.20088  3.08139  3.91508  3.62158  2.79246  3.27581  4.10713  2.51680  3.72704  3.12637  3.17948  1.58052  2.31302  3.17467  5.50430  4.21793    101 s - - -
          2.68625  4.42232  2.77471  2.73130  3.46361  2.40520  3.72501  3.29361  2.67748  2.69362  4.24696  2.90353  2.73707  3.18153  2.89807  2.37884  2.77526  2.98525  4.58484  3.61510
          0.42707  1.35609  2.40892  0.67100  0.71579  0.60696  0.78747
     95   2.31419  2.88417  4.03274  3.49566  3.38714  3.62551  4.20304  2.16842  3.38345  2.01763  3.31996  3.71315  4.09360  3.65549  3.62073  2.96938  2.88428  1.74772  4.99678  3.79237    104 v - - -
          2.68618  4.42225  2.77519  2.73123  3.46354  2.40513  3.72494  3.29354  2.67741  2.69355  4.24690  2.90347  2.73739  3.18146  2.89801  2.37887  2.77519  2.98518  4.58477  3.61503
          0.03136  3.87383  4.59618  0.61958  0.77255  0.67560  0.71101
     96   2.99093  5.11963  0.91610  2.33554  4.49679  3.21158  3.93205  4.08525  3.01639  3.69330  4.67135  2.89201  3.86446  3.17114  3.53286  2.95308  3.32950  3.72426  5.66515  4.36937    105 d - - -
          2.68618  4.42225  2.77519  2.73123  3.46354  2.40513  3.72494  3.29354  2.67741  2.69355  4.24690  2.90347  2.73739  3.18146  2.89801  2.37887  2.77519  2.98518  4.58477  3.61503
          0.03136  3.87383  4.59618  0.61958  0.77255  0.67560  0.71101
     97   2.51521  4.58743  2.87702  2.50856  3.97368  3.23223  2.94298  3.48137  2.53393  3.09869  3.94302  2.96967  3.06196  2.91340  2.93211  1.88061  2.82669  3.12548  5.28568  3.94671    106 s - - -
          2.68618  4.42225  2.77519  2.73123  3.46354  2.40513  3.72494  3.29354  2.67741  2.69355  4.24690  2.90347  2.73739  3.18146  2.89801  2.37887  2.77519  2.98518  4.58477  3.61503
          0.03136  3.87383  4.59618  0.61958  0.77255  0.67560  0.71101
     98   2.21864  4.45431  3.03394  2.60109  3.91253  3.22433  2.98637  3.31931  2.59181  2.97523  3.82331  3.03193  3.75434  2.95647  2.98504  2.16035  2.31887  2.98018  5.24205  3.95381    107 s - - -
          2.68618  4.42225  2.77519  2.73123  3.46354  2.40513  3.72494  3.29354  2.67741  2.69355  4.24690  2.90347  2.73739  3.18146  2.89801  2.37887  2.77519  2.98518  4.58477  3.61503
          0.03136  3.87383  4.59618  0.61958  0.77255  0.67560  0.71101
     99   1.55509  4.13849  3.25351  3.03150  4.23157  1.71101  4.15566  3.57715  3.14496  3.32564  4.18755  3.22240  3.64571  3.43625  3.45341  2.38032  2.69046  3.07293  5.57378  4.36470    108 a - - -
          2.68618  4.42225  2.77519  2.73123  3.46354  2.40513  3.72494  3.29354  2.67741  2.69355  4.24690  2.90347  2.73739  3.18146  2.89801  2.37887  2.77519  2.98518  4.58477  3.61503
          0.03136  3.87383  4.59618  0.61958  0.77255  0.67560  0.71101
    100   1.56007  4.46902  2.97574  2.67245  3.99952  3.18484  3.84460  3.34450  2.64966  3.02464  3.94908  3.07546  3.78248  2.50116  2.99034  2.61147  2.85054  3.01538  5.34923  4.06225    109 a - - -
          2.68618  4.42225  2.77519  2.73123  3.46354  2.40513  3.72494  3.29354  2.67741  2.69355  4.24690  2.90347  2.73739  3.18146  2.89801  2.37887  2.77519  2.98518  4.58477  3.61503
          0.03136  3.87383  4.59618  0.61958  0.77255  0.67560  0.71101
    101   2.80833  4.50895  3.49218  3.04106  3.02232  3.64585  2.88133  2.83680  2.78416  1.53444  3.47391  3.40258  4.06432  3.24738  3.05109  3.00409  3.05668  2.70983  4.61918  3.14727    110 l - - -
          2.68618  4.42225  2.77519  2.73123  3.46354  2.40513  3.72494  3.29354  2.67741  2.69355  4.24690  2.90347  2.73739  3.18146  2.89801  2.37887  2.77519  2.98518  4.58477  3.61503
          0.03136  3.87383  4.59618  0.61958  0.77255  0.67560  0.71101
    102   2.16646  4.53871  2.88642  2.54230  4.09801  3.18118  3.75928  3.50741  2.56396  3.14180  3.98912  2.98420  3.74826  2.34765  2.94948  1.94460  2.81526  3.13223  5.38321  4.08129    111 s - - -
          2.68618  4.42225  2.77519  2.73123  3.46354  2.40513  3.72494  3.29354  2.67741  2.69355  4.24690  2.90347  2.73739  3.18146  2.89801  2.37887  2.77519  2.98518  4.58477  3.61503
          0.03136  3.87383  4.59618  0.61958  0.77255  0.67560  0.71101
    103   2.22069  4.16187  3.26446  2.98645  4.13711  2.93630  4.08074  3.48247  3.01078  3.23131  4.10275  3.20272  3.66028  3.34868  3.32228  1.39223  2.18946  3.01783  5.50149  4.25478    112 s - - -
          2.68618  4.42225  2.77519  2.73123  3.46354  2.40513  3.72494  3.29354  2.67741  2.69355  4.24690  2.90347  2.73739  3.18146  2.89801  2.37887  2.77519  2.98518  4.58477  3.61503
          0.03136  3.87383  4.59618  0.61958  0.77255  0.67560  0.71101
    104   2.41330  4.25841  3.42915  3.18112  3.96993  3.09767  4.19836  3.09723  3.12412  2.96067  4.01104  3.39034  3.80150  3.51886  3.38280  2.61458  1.16960  2.79206  5.40761  4.18654    113 t - - -
          2.68618  4.42225  2.77519  2.73123  3.46354  2.40513  3.72494  3.29354  2.67741  2.69355  4.24690  2.90347  2.73739  3.18146  2.89801  2.37887  2.77519  2.98518  4.58477  3.61503
          0.03136  3.87383  4.59618  0.61958  0.77255  0.67560  0.71101
    105   1.35765  2.55302  3.87030  3.48519  3.85535  2.99370  4.28030  2.91024  3.37375  2.86331  3.82309  3.48015  3.72170  3.66059  3.59673  2.44410  2.67097  2.57804  5.33853  4.14905    114 a - - -
          2.68618  4.42225  2.77519  2.73123  3.46354  2.40513  3.72494  3.29354  2.67741  2.69355  4.24690  2.90347  2.73739  3.18146  2.89801  2.37887  2.77519  2.98518  4.58477  3.61503
          0.03136  3.87383  4.59618  0.61958  0.77255  0.67560  0.71101
    106   2.31554  4.23600  3.20747  3.02321  4.07758  2.96585  4.13307  3.60034  3.09707  3.32043  4.24635  3.24783  3.70475  3.44626  3.38313  1.08901  2.79576  3.13515  5.44994  4.16110    115 s - - -
          2.68618  4.42225  2.77519  2.73123  3.46354  2.40513  3.72494  3.29354  2.67741  2.69355  4.24690  2.90347  2.73739  3.18146  2.89801  2.37887  2.77519  2.98518  4.58477  3.61503
          0.03136  3.87383  4.59618  0.61958  0.77255  0.67560  0.71101
    107   3.02909  4.47040  4.35809  3.82542  3.13766  4.15921  4.51707  1.85837  3.64776  1.61433  1.77356  4.11893  4.46682  3.91826  3.85537  3.50601  3.27726  2.10138  5.08214  3.91679    116 l - - -
          2.68618  4.42225  2.77519  2.73123  3.46354  2.40513  3.72494  3.29354  2.67741  2.69355  4.24690  2.90347  2.73739  3.18146  2.89801  2.37887  2.77519  2.98518  4.58477  3.61503
          0.03136  3.87383  4.59618  0.61958  0.77255  0.67560  0.71101
    108   2.95331  5.06485  2.48795  1.02344  4.41121  3.27483  3.86165  3.86538  2.74233  3.48224  4.45612  2.93345  3.87946  3.07722  3.15138  2.93552  3.25753  3.54904  5.58252  4.30467    117 e - - -
          2.68618  4.42225  2.77519  2.73123  3.46354  2.40513  3.72494  3.29354  2.67741  2.69355  4.24690  2.90347  2.73739  3.18146  2.89801  2.37887  2.77519  2.98518  4.58477  3.61503
          0.03136  3.87383  4.59618  0.61958  0.77255  0.67560  0.71101
    109   3.00916  4.37779  4.56753  4.07695  3.43877  4.26128  4.81550  1.26694  3.94674  1.95003  3.26853  4.32069  4.60642  4.23046  4.16129  3.64628  3.28254  1.43488  5.38684  4.17584    118 i - - -
          2.68618  4.42225  2.77519  2.73123  3.46354  2.40513  3.72494  3.29354  2.67741  2.69355  4.24690  2.90347  2.73739  3.18146  2.89801  2.37887  2.77519  2.98518  4.58477  3.61503
          0.03136  3.87383  4.59618  0.61958  0.77255  0.67560  0.71101
    110   2.51482  4.58614  2.81849  2.51266  4.11150  3.18889  3.75463  3.55599  2.55535  3.17263  4.02491  2.96555  2.12409  2.59113  2.93694  2.28998  2.84899  3.18110  5.39361  4.08035    119 p - - -
          2.68618  4.42225  2.77519  2.73123  3.46354  2.40513  3.72494  3.29354  2.67741  2.69355  4.24690  2.90347  2.73739  3.18146  2.89801  2.37887  2.77519  2.98518  4.58477  3.61503
          0.03136  3.87383  4.59618  0.61958  0.77255  0.67560  0.71101
    111   2.77116  4.70048  3.16438  2.72711  3.62172  3.51704  3.75233  3.07618  2.44707  2.11860  3.67572  3.17291  3.95690  1.90730  2.74713  2.87569  3.01897  2.91498  5.09401  3.75465    120 q - - -
          2.68618  4.42225  2.77519  2.73123  3.46354  2.40513  3.72494  3.29354  2.67741  2.69355  4.24690  2.90347  2.73739  3.18146  2.89801  2.37887  2.77519  2.98518  4.58477  3.61503
          0.03136  3.87383  4.59618  0.61958  0.77255  0.67560  0.71101
    112   2.69253  5.03802  2.05698  2.21136  4.35947  3.24218  3.64935  3.82862  2.51204  3.38050  4.20441  2.76273  2.47169  2.41917  3.00445  2.66177  2.96178  3.44916  5.56931  4.16827    121 d - - -
          2.68618  4.42225  2.77519  2.73123  3.46354  2.40513  3.72494  3.29354  2.67741  2.69355  4.24690  2.90347  2.73739  3.18146  2.89801  2.37887  2.77519  2.98518  4.58477  3.61503
          0.03136  3.87383  4.59618  0.61958  0.77255  0.55307  0.85610
    113   2.58475  4.78381  2.76159  2.40052  4.21525  3.27432  3.68437  3.65538  2.48178  3.23860  4.05556  2.62420  2.88461  2.48709  2.91847  1.98018  2.87149  3.27966  5.44720  4.10487    122 s - - -
          2.68618  4.42225  2.77519  2.73123  3.46354  2.40513  3.72494  3.29354  2.67741  2.69355  4.24690  2.90347  2.73739  3.18146  2.89801  2.37887  2.77519  2.98518  4.58477  3.61503
          0.02879  3.95790  4.68025  0.61958  0.77255  0.60696  0.78747
    114   2.70761  5.08312  1.76047  2.22285  4.42699  3.26245  3.66962  3.88909  2.53809  3.43592  4.24758  2.77716  3.78896  2.44948  3.04500  2.43246  2.66124  3.49685  5.62444  4.21449    123 d - - -
          2.68618  4.42225  2.77519  2.73123  3.46354  2.40513  3.72494  3.29354  2.67741  2.69355  4.24690  2.90347  2.73739  3.18146  2.89801  2.37887  2.77519  2.98518  4.58477  3.61503
          0.18251  3.95790  1.91244  0.61958  0.77255  0.60696  0.78747
    115   2.83324  4.81425  2.86404  2.61943  3.97389  3.32561  3.77661  3.59635  2.44506  3.10489  4.13616  3.07798  3.87919  1.35174  2.72983  2.88444  3.13103  3.33049  5.25805  3.94804    124 q - - -
          2.68618  4.42225  2.77519  2.73123  3.46354  2.40513  3.72494  3.29354  2.67741  2.69355  4.24690  2.90347  2.73739  3.18146  2.89801  2.37887  2.77519  2.98518  4.58477  3.61503
          0.13528  3.80889  2.25991  0.61958  0.77255  0.60690  0.78754
    116   2.89558  4.98768  2.46364  1.12879  4.32570  3.23139  3.81444  3.76582  2.68640  3.39500  4.37392  2.89856  3.83322  3.03275  3.08660  2.88624  3.19990  3.45755  5.51059  4.23479    125 e - - -
          2.68618  4.42225  2.77519  2.73123  3.46354  2.40513  3.72494  3.29354  2.67741  2.69355  4.24690  2.90347  2.73739  3.18146  2.89801  2.37887  2.77519  2.98518  4.58477  3.61503
          0.03370  3.80290  4.52525  0.61958  0.77255  0.62917  0.76150
    117   2.59004  4.34270  3.44183  3.06968  3.52339  2.38258  4.00908  2.79928  2.97617  1.55554  3.59299  3.39372  3.93145  3.36076  3.26202  2.81046  2.92902  2.60471  5.05313  3.77282    126 l - - -
          2.68618  4.42225  2.77519  2.73123  3.46354  2.40513  3.72494  3.29354  2.67741  2.69355  4.24690  2.90347  2.73739  3.18146  2.89801  2.37887  2.77519  2.98518  4.58477  3.61503
          0.03136  3.87383  4.59618  0.61958  0.77255  0.67560  0.71101
    118   2.66643  4.44182  3.34050  3.24003  4.38248  0.72701  4.36030  3.98235  3.42149  3.63633  4.61202  3.50478  3.83301  3.74553  3.65746  2.83837  3.14777  3.51040  5.47734  4.48439    127 g - - -
          2.68618  4.42225  2.77519  2.73123  3.46354  2.40513  3.72494  3.29354  2.67741  2.69355  4.24690  2.90347  2.73739  3.18146  2.89801  2.37887  2.77519  2.98518  4.58477  3.61503
          0.03136  3.87383  4.59618  0.61958  0.77255  0.55307  0.85610
    119   2.92881  5.47998  1.58433  1.42409  4.76668  3.21050  3.75112  4.27867  2.76167  3.78899  4.64466  2.67790  3.82949  2.91834  3.34977  2.81564  3.21673  3.85842  5.94168  4.44676    128 e - - -
          2.68618  4.42225  2.77519  2.73123  3.46354  2.40513  3.72494  3.29354  2.67741  2.69355  4.24690  2.90347  2.73739  3.18146  2.89801  2.37887  2.77519  2.98518  4.58477  3.61503
          0.02879  3.95790  4.68025  0.61958  0.77255  0.60696  0.78747
    120   2.68591  0.78249  4.22443  3.98380  3.95591  3.29051  4.61213  3.11426  3.81130  3.02576  4.14997  3.94802  4.00418  4.15392  3.92042  2.95767  3.15988  2.85301  5.35366  4.24290    129 c - - -
          2.68618  4.42225  2.77519  2.73123  3.46354  2.40513  3.72494  3.29354  2.67741  2.69355  4.24690  2.90347  2.73739  3.18146  2.89801  2.37887  2.77519  2.98518  4.58477  3.61503
          0.02879  3.95790  4.68025  0.61958  0.77255  0.60696  0.78747
    121   3.14840  4.51582  4.63395  4.06991  3.11536  4.37291  4.68320  1.77566  3.92611  1.38408  1.86775  4.34543  4.60360  4.10502  4.09242  3.70494  3.37557  2.12015  5.11907  4.01511    130 l - - -
          2.68618  4.42225  2.77519  2.73123  3.46354  2.40513  3.72494  3.29354  2.67741  2.69355  4.24690  2.90347  2.73739  3.18146  2.89801  2.37887  2.77519  2.98518  4.58477  3.61503
          0.02879  3.95790  4.68025  0.61958  0.77255  0.60696  0.78747
    122   2.91334  5.49326  1.41785  1.83174  4.77537  3.20437  3.73527  4.29775  2.74433  3.79139  4.63492  2.23833  3.82030  2.89861  3.33904  2.79756  3.19904  3.86770  5.95115  4.44156    131 d - - -
          2.68618  4.42225  2.77519  2.73123  3.46354  2.40513  3.72494  3.29354  2.67741  2.69355  4.24690  2.90347  2.73739  3.18146  2.89801  2.37887  2.77519  2.98518  4.58477  3.61503
          0.11543  3.95790  2.40892  0.61958  0.77255  0.60696  0.78747
    123   2.91103  4.40381  4.23014  3.71393  3.22006  3.99016  4.44567  2.11360  3.55003  1.75122  1.87740  3.99310  4.36607  3.84180  3.77505  3.34647  3.18299  1.77194  5.10084  3.91887    132 l - - -
          2.68618  4.42225  2.77519  2.73123  3.46354  2.40513  3.72494  3.29354  2.67741  2.69355  4.24690  2.90347  2.73739  3.18146  2.89801  2.37887  2.77519  2.98518  4.58477  3.61503
          0.03136  3.87383  4.59618  0.61958  0.77255  0.67560  0.71101
    124   2.65417  4.51208  2.58719  2.71225  3.58737  3.45067  3.83840  2.84341  2.77207  2.51791  2.01976  3.16810  3.91985  3.10548  3.15326  2.80785  2.92463  2.65909  5.09505  3.79645    133 m - - -
          2.68618  4.42225  2.77519  2.73123  3.46354  2.40513  3.72494  3.29354  2.67741  2.69355  4.24690  2.90347  2.73739  3.18146  2.89801  2.37887  2.77519  2.98518  4.58477  3.61503
          0.03136  3.87383  4.59618  0.61958  0.77255  0.67560  0.71101
    125   2.86845  5.34409  1.87638  1.35240  4.63550  3.18753  3.71370  4.12448  2.69482  3.66448  4.52549  2.67124  3.79529  2.88380  3.25160  2.77431  3.15436  3.72632  5.82335  4.36105    134 e - - -
          2.68618  4.42225  2.77519  2.73123  3.46354  2.40513  3.72494  3.29354  2.67741  2.69355  4.24690  2.90347  2.73739  3.18146  2.89801  2.37887  2.77519  2.98518  4.58477  3.61503
          0.03136  3.87383  4.59618  0.61958  0.77255  0.67560  0.71101
    126   2.56742  4.67183  2.13813  2.41723  4.17450  3.17919  3.78988  3.49346  2.70445  3.21452  4.09577  2.90798  3.76907  2.98656  3.15777  2.62741  1.78874  3.14455  5.48700  4.14493    135 t - - -
          2.68618  4.42225  2.77519  2.73123  3.46354  2.40513  3.72494  3.29354  2.67741  2.69355  4.24690  2.90347  2.73739  3.18146  2.89801  2.37887  2.77519  2.98518  4.58477  3.61503
          0.03136  3.87383  4.59618  0.61958  0.77255  0.67560  0.71101
    127   3.25997  4.66131  4.24060  3.95528  1.00949  3.94956  3.87767  2.78342  3.86226  2.15312  3.51332  4.02066  4.40806  4.02984  3.98165  3.52988  3.56108  2.77423  4.12621  2.49300    136 f - - -
          2.68618  4.42225  2.77519  2.73123  3.46354  2.40513  3.72494  3.29354  2.67741  2.69355  4.24690  2.90347  2.73739  3.18146  2.89801  2.37887  2.77519  2.98518  4.58477  3.61503
          0.03136  3.87383  4.59618  0.61958  0.77255  0.67560  0.71101
    128   2.66643  4.44182  3.34050  3.24003  4.38248  0.72701  4.36030  3.98235  3.42149  3.63633  4.61202  3.50478  3.83301  3.74553  3.65746  2.83837  3.14777  3.51040  5.47734  4.48439    137 g - - -
          2.68618  4.42225  2.77519  2.73123  3.46354  2.40513  3.72494  3.29354  2.67741  2.69355  4.24690  2.90347  2.73739  3.18146  2.89801  2.37887  2.77519  2.98518  4.58477  3.61503
          0.03136  3.87383  4.59618  0.61958  0.77255  0.55307  0.85610
    129   2.93034  4.49187  3.90064  3.46063  2.57055  3.82119  3.76949  2.74417  3.30882  2.39406  3.54507  3.67509  4.24283  3.60664  3.54112  3.17708  3.19951  2.19079  4.22293  1.44170    138 y - - -
          2.68618  4.42225  2.77519  2.73123  3.46354  2.40513  3.72494  3.29354  2.67741  2.69355  4.24690  2.90347  2.73739  3.18146  2.89801  2.37887  2.77519  2.98518  4.58477  3.61503
          0.02879  3.95790  4.68025  0.61958  0.77255  0.60696  0.78747
    130   3.09108  4.48286  4.54322  4.00252  3.17779  4.28231  4.64500  1.62447  3.83897  1.63524  1.82603  4.27143  4.56248  4.06935  4.02127  3.62949  3.33320  2.04806  5.14251  4.00106    139 i - - -
          2.68618  4.42225  2.77519  2.73123  3.46354  2.40513  3.72494  3.29354  2.67741  2.69355  4.24690  2.90347  2.73739  3.18146  2.89801  2.37887  2.77519  2.98518  4.58477  3.61503
          0.02879  3.95790  4.68025  0.61958  0.77255  0.60696  0.78747
    131   2.96136  5.49008  1.20379  1.81989  4.77903  3.20370  3.77962  4.29199  2.82246  3.81797  4.69406  2.68070  3.84051  2.95644  3.41979  2.84549  3.25873  3.87838  5.96806  4.47314    140 d - - -
          2.68618  4.42225  2.77519  2.73123  3.46354  2.40513  3.72494  3.29354  2.67741  2.69355  4.24690  2.90347  2.73739  3.18146  2.89801  2.37887  2.77519  2.98518  4.58477  3.61503
          0.02879  3.95790  4.68025  0.61958  0.77255  0.60696  0.78747
    132   3.25169  4.68887  4.32646  3.96711  3.16945  4.09028  4.59605  2.37863  3.73401  0.77679  3.16647  4.23427  4.51121  4.08189  3.89594  3.67169  3.54221  2.43806  5.07932  3.82223    141 l - - -
          2.68618  4.42225  2.77519  2.73123  3.46354  2.40513  3.72494  3.29354  2.67741  2.69355  4.24690  2.90347  2.73739  3.18146  2.89801  2.37887  2.77519  2.98518  4.58477  3.61503
          0.02879  3.95790  4.68025  0.61958  0.77255  0.60696  0.78747
    133   3.21826  4.56079  4.73520  4.18270  2.54856  4.44241  4.65045  1.86889  4.05861  1.04539  2.89654  4.42386  4.65143  4.17646  4.19417  3.78145  3.44193  2.20056  4.97999  3.76155    142 l - - -
          2.68618  4.42225  2.77519  2.73123  3.46354  2.40513  3.72494  3.29354  2.67741  2.69355  4.24690  2.90347  2.73739  3.18146  2.89801  2.37887  2.77519  2.98518  4.58477  3.61503
          0.02879  3.95790  4.68025  0.61958  0.77255  0.60696  0.78747
    134   2.92958  5.48171  1.57131  1.43372  4.76825  3.21015  3.75145  4.28055  2.76289  3.79063  4.64650  2.67738  3.82955  2.91875  3.35162  2.81607  3.21765  3.86007  5.94330  4.44781    143 e - - -
          2.68618  4.42225  2.77519  2.73123  3.46354  2.40513  3.72494  3.29354  2.67741  2.69355  4.24690  2.90347  2.73739  3.18146  2.89801  2.37887  2.77519  2.98518  4.58477  3.61503
          0.02879  3.95790  4.68025  0.61958  0.77255  0.60696  0.78747
    135   1.87909  4.17059  3.29424  3.01721  4.30981  2.00371  4.14691  3.73159  3.12102  3.40738  4.22385  3.22041  3.65953  3.40079  3.45960  1.56171  2.68677  3.17435  5.63671  4.41145    144 s - - -
          2.68618  4.42225  2.77519  2.73123  3.46354  2.40513  3.72494  3.29354  2.67741  2.69355  4.24690  2.90347  2.73739  3.18146  2.89801  2.37887  2.77519  2.98518  4.58477  3.61503
          0.02879  3.95790  4.68025  0.61958  0.77255  0.60696  0.78747
    136   2.83596  5.20882  1.94550  2.18674  4.54694  3.20879  3.77242  4.10269  2.75089  3.65745  4.51628  1.46271  3.82498  2.95333  3.28637  2.77711  3.14481  3.69182  5.77943  4.32372    145 n - - -
          2.68618  4.42225  2.77519  2.73123  3.46354  2.40513  3.72494  3.29354  2.67741  2.69355  4.24690  2.90347  2.73739  3.18146  2.89801  2.37887  2.77519  2.98518  4.58477  3.61503
          0.02879  3.95790  4.68025  0.61958  0.77255  0.60696  0.78747
    137   2.92781  5.47758  1.60167  1.41157  4.76451  3.21098  3.75074  4.27605  2.76009  3.78676  4.64221  2.67862  3.82942  2.91786  3.34733  2.81511  3.21555  3.85615  5.93948  4.44535    146 e - - -
          2.68618  4.42225  2.77519  2.73123  3.46354  2.40513  3.72494  3.29354  2.67741  2.69355  4.24690  2.90347  2.73739  3.18146  2.89801  2.37887  2.77519  2.98518  4.58477  3.61503
          0.02879  3.95790  4.68025  0.61958  0.77255  0.60696  0.78747
    138   3.28339  4.65760  4.49796  4.07299  1.27457  4.25138  3.98803  2.52269  3.92062  1.65002  3.22470  4.15137  4.57145  4.05626  4.04782  3.63981  3.53149  2.56590  4.22659  2.62000    147 f - - -
          2.68618  4.42225  2.77519  2.73123  3.46354  2.40513  3.72494  3.29354  2.67741  2.69355  4.24690  2.90347  2.73739  3.18146  2.89801  2.37887  2.77519  2.98518  4.58477  3.61503
          0.02879  3.95790  4.68025  0.61958  0.77255  0.60696  0.78747
    139   3.27538  4.64728  4.51519  4.07666  1.33341  4.26622  4.02667  2.48916  3.92526  1.57235  3.18494  4.16820  4.57508  4.05919  4.05335  3.64740  3.51964  2.53955  4.27032  2.67884    148 f - - -
          2.68618  4.42225  2.77519  2.73123  3.46354  2.40513  3.72494  3.29354  2.67741  2.69355  4.24690  2.90347  2.73739  3.18146  2.89801  2.37887  2.77519  2.98518  4.58477  3.61503
          0.02879  3.95790  4.68025  0.61958  0.77255  0.60696  0.78747
    140   3.08259  5.22246  0.80286  2.39094  4.61124  3.27647  4.00809  4.21911  3.10866  3.81242  4.79280  2.95144  3.93535  3.24768  3.63616  3.03561  3.42313  3.84934  5.76315  4.47056    149 d - - -
          2.68618  4.42225  2.77519  2.73123  3.46354  2.40513  3.72494  3.29354  2.67741  2.69355  4.24690  2.90347  2.73739  3.18146  2.89801  2.37887  2.77519  2.98518  4.58477  3.61503
          0.02879  3.95790  4.68025  0.61958  0.77255  0.60696  0.78747
    141   2.36648  4.30296  3.24790  2.95316  4.13015  3.07301  4.06797  3.43958  2.96078  3.17206  4.08423  3.23641  1.60581  3.32454  3.28328  2.52907  2.11973  3.04035  5.48958  4.24918    150 p - - -
          2.68618  4.42225  2.77519  2.73123  3.46354  2.40513  3.72494  3.29354  2.67741  2.69355  4.24690  2.90347  2.73739  3.18146  2.89801  2.37887  2.77519  2.98518  4.58477  3.61503
          0.02879  3.95790  4.68025  0.61958  0.77255  0.60696  0.78747
    142   2.12665  4.28150  3.37791  2.90926  3.77069  3.23155  3.92307  3.04773  2.85321  2.79974  2.88941  3.24114  3.80474  3.19592  3.20110  1.71722  2.76402  2.75140  5.19166  3.94252    151 s - - -
          2.68618  4.42225  2.77519  2.73123  3.46354  2.40513  3.72494  3.29354  2.67741  2.69355  4.24690  2.90347  2.73739  3.18146  2.89801  2.37887  2.77519  2.98518  4.58477  3.61503
          0.02879  3.95790  4.68025  0.61958  0.77255  0.60696  0.78747
    143   2.00494  4.24542  3.43727  2.98496  3.77733  3.22077  3.98308  2.46359  2.94205  2.80043  3.72217  3.28806  3.81412  3.27081  3.28072  1.76130  2.76495  2.65952  5.21544  3.97156    152 s - - -
          2.68618  4.42225  2.77519  2.73123  3.46354  2.40513  3.72494  3.29354  2.67741  2.69355  4.24690  2.90347  2.73739  3.18146  2.89801  2.37887  2.77519  2.98518  4.58477  3.61503
          0.02879  3.95790  4.68025  0.61958  0.77255  0.60696  0.78747
    144   2.64871  4.27214  3.82304  3.40133  3.49240  3.59001  4.22626  1.40376  3.28220  2.37686  3.48566  3.65912  4.11129  3.63068  3.53773  2.46916  2.97435  2.11973  5.11852  3.84974    153 i - - -
          2.68618  4.42225  2.77519  2.73123  3.46354  2.40513  3.72494  3.29354  2.67741  2.69355  4.24690  2.90347  2.73739  3.18146  2.89801  2.37887  2.77519  2.98518  4.58477  3.61503
          0.02879  3.95790  4.68025  0.61958  0.77255  0.60696  0.78747
    145   3.36816  4.74503  4.35578  4.08689  0.88167  4.03717  3.91689  2.88175  3.99186  2.23233  3.59956  4.11598  4.49414  4.13641  4.09048  3.63345  3.66949  2.87865  4.14138  2.49799    154 f - - -
          2.68618  4.42225  2.77519  2.73123  3.46354  2.40513  3.72494  3.29354  2.67741  2.69355  4.24690  2.90347  2.73739  3.18146  2.89801  2.37887  2.77519  2.98518  4.58477  3.61503
          0.11543  3.95790  2.40892  0.61958  0.77255  0.60696  0.78747
    146   2.88907  5.41048  1.48750  1.62283  4.69623  3.17311  3.71812  4.19884  2.72990  3.72468  4.58703  2.64691  3.79325  2.88880  3.31218  2.78133  3.17855  3.78887  5.88240  4.39669    155 d - - -
          2.68618  4.42225  2.77519  2.73123  3.46354  2.40513  3.72494  3.29354  2.67741  2.69355  4.24690  2.90347  2.73739  3.18146  2.89801  2.37887  2.77519  2.98518  4.58477  3.61503
          0.03136  3.87383  4.59618  0.61958  0.77255  0.67560  0.71101
    147   2.72238  5.13787  2.16614  1.75484  4.44202  3.23494  3.64098  3.90378  2.52610  3.44603  4.26141  2.41676  3.76801  2.79018  3.04474  2.67013  2.54234  3.51539  5.63424  4.21162    156 e - - -
          2.68618  4.42225  2.77519  2.73123  3.46354  2.40513  3.72494  3.29354  2.67741  2.69355  4.24690  2.90347  2.73739  3.18146  2.89801  2.37887  2.77519  2.98518  4.58477  3.61503
          0.03136  3.87383  4.59618  0.61958  0.77255  0.67560  0.71101
    148   2.61141  4.85251  2.02683  2.27822  4.36998  2.44716  3.72694  3.83223  2.64363  3.41027  4.23605  2.80446  2.46644  2.89701  3.14318  2.61956  2.93113  3.41833  5.60042  4.22473    157 d - - -
          2.68618  4.42225  2.77519  2.73123  3.46354  2.40513  3.72494  3.29354  2.67741  2.69355  4.24690  2.90347  2.73739  3.18146  2.89801  2.37887  2.77519  2.98518  4.58477  3.61503
          0.03136  3.87383  4.59618  0.61958  0.77255  0.67560  0.71101
    149   2.76697  4.34369  3.89426  3.34885  3.26843  3.80087  4.16050  2.28879  3.20086  1.55327  2.71667  3.68508  4.17935  3.52571  3.47375  3.11075  2.42423  2.20769  4.99868  3.80569    158 l - - -
          2.68618  4.42225  2.77519  2.73123  3.46354  2.40513  3.72494  3.29354  2.67741  2.69355  4.24690  2.90347  2.73739  3.18146  2.89801  2.37887  2.77519  2.98518  4.58477  3.61503
          0.03136  3.87383  4.59618  0.61958  0.77255  0.67560  0.71101
    150   2.65117  4.29807  3.61777  3.05718  2.65117  3.65387  3.89733  2.55630  2.96886  2.10765  2.82276  3.43358  4.01938  2.65537  3.28327  2.91999  2.88479  2.20124  4.80979  3.55186    159 l - - -
          2.68618  4.42225  2.77519  2.73123  3.46354  2.40513  3.72494  3.29354  2.67741  2.69355  4.24690  2.90347  2.73739  3.18146  2.89801  2.37887  2.77519  2.98518  4.58477  3.61503
          0.03136  3.87383  4.59618  0.61958  0.77255  0.67560  0.71101
    151   2.84461  5.39055  1.71288  1.75509  4.67502  3.18157  3.68410  4.18485  2.66188  3.68778  4.52315  2.12379  3.78003  2.84369  3.23653  2.74164  3.12418  3.76439  5.85152  4.36211    160 d - - -
          2.68618  4.42225  2.77519  2.73123  3.46354  2.40513  3.72494  3.29354  2.67741  2.69355  4.24690  2.90347  2.73739  3.18146  2.89801  2.37887  2.77519  2.98518  4.58477  3.61503
          0.03136  3.87383  4.59618  0.61958  0.77255  0.67560  0.71101
    152   2.71585  5.15704  2.12902  1.89091  4.44971  3.24894  3.62193  3.92112  2.48219  3.44581  4.25193  2.72487  2.79329  2.45974  2.99415  2.66002  2.97121  3.52746  5.62306  4.20042    161 e - - -
          2.68618  4.42225  2.77519  2.73123  3.46354  2.40513  3.72494  3.29354  2.67741  2.69355  4.24690  2.90347  2.73739  3.18146  2.89801  2.37887  2.77519  2.98518  4.58477  3.61503
          0.03136  3.87383  4.59618  0.61958  0.77255  0.55307  0.85610
    153   2.83442  4.51523  3.51109  3.16023  1.50393  3.62948  3.72374  3.02103  3.15451  2.62906  3.69564  2.49000  4.10856  3.44212  3.44340  3.01514  3.12385  2.83145  4.29795  2.69023    162 f - - -
          2.68618  4.42225  2.77519  2.73123  3.46354  2.40513  3.72494  3.29354  2.67741  2.69355  4.24690  2.90347  2.73739  3.18146  2.89801  2.37887  2.77519  2.98518  4.58477  3.61503
          0.02879  3.95790  4.68025  0.61958  0.77255  0.60696  0.78747
    154   2.61843  4.69987  2.98378  2.50346  3.94102  3.40521  3.65539  3.33463  2.41231  2.50969  3.82341  2.62317  3.83158  2.26151  2.80228  2.68166  2.54736  3.03994  5.23373  3.92718    163 q - - -
          2.68618  4.42225  2.77519  2.73123  3.46354  2.40513  3.72494  3.29354  2.67741  2.69355  4.24690  2.90347  2.73739  3.18146  2.89801  2.37887  2.77519  2.98518  4.58477  3.61503
          0.02879  3.95790  4.68025  0.61958  0.77255  0.60696  0.78747
    155   2.39087  4.49280  3.26043  2.75352  3.63654  3.48779  3.78310  2.94517  2.60738  2.55901  2.38997  3.19050  3.91304  2.34373  2.95210  2.77841  2.87840  2.74141  5.08179  3.82550    164 q - - -
          2.68618  4.42225  2.77519  2.73123  3.46354  2.40513  3.72494  3.29354  2.67741  2.69355  4.24690  2.90347  2.73739  3.18146  2.89801  2.37887  2.77519  2.98518  4.58477  3.61503
          0.02879  3.95790  4.68025  0.61958  0.77255  0.60696  0.78747
    156   2.81916  5.34245  1.94262  1.67770  4.63248  3.25077  3.67609  4.12856  2.57238  3.62534  4.43911  2.71114  3.80517  2.15768  3.10471  2.73338  3.08232  3.71282  5.78281  4.32452    165 e - - -
          2.68618  4.42225  2.77519  2.73123  3.46354  2.40513  3.72494  3.29354  2.67741  2.69355  4.24690  2.90347  2.73739  3.18146  2.89801  2.37887  2.77519  2.98518  4.58477  3.61503
          0.02879  3.95790  4.68025  0.61958  0.77255  0.60696  0.78747
    157   2.85976  5.12099  2.59822  2.11302  4.40919  3.36475  3.69116  3.86917  2.36262  3.39825  4.27598  2.89249  3.88098  1.54272  2.71760  2.83099  3.10996  3.52999  5.55545  4.21428    166 q - - -
          2.68618  4.42225  2.77519  2.73123  3.46354  2.40513  3.72494  3.29354  2.67741  2.69355  4.24690  2.90347  2.73739  3.18146  2.89801  2.37887  2.77519  2.98518  4.58477  3.61503
          0.02879  3.95790  4.68025  0.61958  0.77255  0.60696  0.78747
    158   2.76563  5.11699  2.63101  1.93584  4.38363  3.36265  2.95180  3.86563  2.31797  3.38208  4.20067  2.84835  3.83213  1.99293  2.71656  2.72995  3.00009  3.49846  5.51967  4.15088    167 e - - -
          2.68618  4.42225  2.77519  2.73123  3.46354  2.40513  3.72494  3.29354  2.67741  2.69355  4.24690  2.90347  2.73739  3.18146  2.89801  2.37887  2.77519  2.98518  4.58477  3.61503
          0.02879  3.95790  4.68025  0.61958  0.77255  0.60696  0.78747
    159   2.86190  5.41678  1.62849  1.70382  4.69923  3.23070  3.70001  4.20667  2.64265  3.69889  4.52400  2.68706  3.81170  2.41545  3.20073  2.76156  3.13329  3.78449  5.85732  4.37645    168 d - - -
          2.68618  4.42225  2.77519  2.73123  3.46354  2.40513  3.72494  3.29354  2.67741  2.69355  4.24690  2.90347  2.73739  3.18146  2.89801  2.37887  2.77519  2.98518  4.58477  3.61503
          0.02879  3.95790  4.68025  0.61958  0.77255  0.60696  0.78747
    160   2.95006  4.93750  2.96090  2.71730  4.11728  3.42333  3.87625  3.76145  2.53228  3.25529  4.28109  3.17766  3.97823  1.08955  2.81464  2.99436  3.24713  3.48592  5.37435  4.07387    169 q - - -
          2.68618  4.42225  2.77519  2.73123  3.46354  2.40513  3.72494  3.29354  2.67741  2.69355  4.24690  2.90347  2.73739  3.18146  2.89801  2.37887  2.77519  2.98518  4.58477  3.61503
          0.02879  3.95790  4.68025  0.61958  0.77255  0.60696  0.78747
    161   2.77363  4.54024  3.46486  3.37530  4.51537  0.60866  4.49004  4.13606  3.56817  3.77940  4.75608  3.62919  3.93411  3.88559  3.79453  2.94805  3.26151  3.64790  5.58764  4.62027    170 G - - -
          2.68618  4.42225  2.77519  2.73123  3.46354  2.40513  3.72494  3.29354  2.67741  2.69355  4.24690  2.90347  2.73739  3.18146  2.89801  2.37887  2.77519  2.98518  4.58477  3.61503
          0.02879  3.95790  4.68025  0.61958  0.77255  0.60696  0.78747
    162   2.77479  5.09555  1.30254  2.21140  4.55601  3.17269  3.80387  4.06842  2.81114  3.65170  4.51320  2.76346  3.80900  2.98876  3.35744  2.26109  3.10943  3.64249  5.80650  4.35671    171 d - - -
          2.68618  4.42225  2.77519  2.73123  3.46354  2.40513  3.72494  3.29354  2.67741  2.69355  4.24690  2.90347  2.73739  3.18146  2.89801  2.37887  2.77519  2.98518  4.58477  3.61503
          0.02879  3.95790  4.68025  0.61958  0.77255  0.60696  0.78747
    163   2.94386  5.49992  1.37797  1.60450  4.78492  3.20557  3.76030  4.29996  2.78663  3.81119  4.67328  2.67317  3.83260  2.93051  3.38281  2.82660  3.23515  3.87909  5.96371  4.46300    172 d - - -
          2.68618  4.42225  2.77519  2.73123  3.46354  2.40513  3.72494  3.29354  2.67741  2.69355  4.24690  2.90347  2.73739  3.18146  2.89801  2.37887  2.77519  2.98518  4.58477  3.61503
          0.02879  3.95790  4.68025  0.61958  0.77255  0.60696  0.78747
    164   3.22501  4.62024  4.59158  4.04819  3.05139  4.38073  4.67015  2.19561  3.85015  1.00921  2.13301  4.34232  4.61681  4.06915  4.01923  3.73366  3.45613  2.30661  5.09291  3.96735    173 l - - -
          2.68618  4.42225  2.77519  2.73123  3.46354  2.40513  3.72494  3.29354  2.67741  2.69355  4.24690  2.90347  2.73739  3.18146  2.89801  2.37887  2.77519  2.98518  4.58477  3.61503
          0.02879  3.95790  4.68025  0.61958  0.77255  0.60696  0.78747
    165   1.15014  4.13141  3.43485  3.17853  4.20376  2.93231  4.22767  3.50953  3.21987  3.29728  4.16945  3.31131  3.68609  3.52253  3.50641  2.00032  2.70177  3.02706  5.58646  4.36598    174 a - - -
          2.68618  4.42225  2.77519  2.73123  3.46354  2.40513  3.72494  3.29354  2.67741  2.69355  4.24690  2.90347  2.73739  3.18146  2.89801  2.37887  2.77519  2.98518  4.58477  3.61503
          0.02879  3.95790  4.68025  0.61958  0.77255  0.60696  0.78747
    166   2.22877  4.35848  3.29548  2.75642  3.56477  3.44349  3.76317  2.89540  2.70191  2.36296  2.87702  2.78940  3.86575  3.03981  3.07518  2.48643  2.78745  2.65054  4.98247  3.72874    175 a - - -
          2.68618  4.42225  2.77519  2.73123  3.46354  2.40513  3.72494  3.29354  2.67741  2.69355  4.24690  2.90347  2.73739  3.18146  2.89801  2.37887  2.77519  2.98518  4.58477  3.61503
          0.02879  3.95790  4.68025  0.61958  0.77255  0.60696  0.78747
    167   2.94903  4.38552  4.40034  3.89014  3.38197  4.10328  4.61175  1.95308  3.73938  1.94382  2.61707  4.14215  4.47851  4.03015  3.95848  3.46896  3.22368  1.19552  5.25165  4.05238    176 v - - -
          2.68618  4.42225  2.77519  2.73123  3.46354  2.40513  3.72494  3.29354  2.67741  2.69355  4.24690  2.90347  2.73739  3.18146  2.89801  2.37887  2.77519  2.98518  4.58477  3.61503
          0.02879  3.95790  4.68025  0.61958  0.77255  0.41681  1.07630
    168   3.53397  4.87638  4.52370  4.28189  0.72503  4.16611  3.98631  3.03718  4.18494  2.36137  3.73931  4.25886  4.62331  4.29673  4.25319  3.79017  3.83687  3.04238  4.18204  2.52640    177 f - - -
          2.68618  4.42225  2.77519  2.73123  3.46354  2.40513  3.72494  3.29354  2.67741  2.69355  4.24690  2.90347  2.73739  3.18146  2.89801  2.37887  2.77519  2.98518  4.58477  3.61503
          0.02545  4.07973  4.80207  0.61958  0.77255  0.48576  0.95510
    169   2.84496  4.44105  4.01803  3.56028  3.38980  3.80094  4.35146  2.40395  3.37937  1.18179  3.30272  3.83545  4.26803  3.73408  3.61690  3.18528  2.34060  2.32658  5.15558  3.94391    178 l - - -
          2.68618  4.42225  2.77519  2.73123  3.46354  2.40513  3.72494  3.29354  2.67741  2.69355  4.24690  2.90347  2.73739  3.18146  2.89801  2.37887  2.77519  2.98518  4.58477  3.61503
          0.02545  4.07973  4.80207  0.61958  0.77255  0.48576  0.95510
    170   3.01806  5.61560  1.35149  1.45877  4.89971  3.26036  3.82147  4.42915  2.85959  3.92150  4.78109  2.72063  3.89265  2.99011  3.46981  2.89088  3.31029  3.99458  6.06809  4.55054    179 d - - -
          2.68618  4.42225  2.77519  2.73123  3.46354  2.40513  3.72494  3.29354  2.67741  2.69355  4.24690  2.90347  2.73739  3.18146  2.89801  2.37887  2.77519  2.98518  4.58477  3.61503
          0.02545  4.07973  4.80207  0.61958  0.77255  0.48576  0.95510
    171   3.70307  4.99974  4.42289  4.18368  2.90954  3.97498  4.17927  3.74085  3.90425  3.09776  4.36418  4.29222  4.51095  4.28100  3.99444  3.90460  4.01506  3.63674  0.55401  2.90160    180 W - - -
          2.68618  4.42225  2.77519  2.73123  3.46354  2.40513  3.72494  3.29354  2.67741  2.69355  4.24690  2.90347  2.73739  3.18146  2.89801  2.37887  2.77519  2.98518  4.58477  3.61503
          0.02545  4.07973  4.80207  0.61958  0.77255  0.48576  0.95510
    172   2.66829  4.37371  3.68769  3.27514  3.44704  3.53232  4.12018  2.72271  3.13847  1.32096  3.50947  3.56074  4.06503  3.51032  3.40291  2.23785  2.99824  2.56436  5.05223  3.75676    181 l - - -
          2.68618  4.42225  2.77519  2.73123  3.46354  2.40513  3.72494  3.29354  2.67741  2.69355  4.24690  2.90347  2.73739  3.18146  2.89801  2.37887  2.77519  2.98518  4.58477  3.61503
          0.02545  4.07973  4.80207  0.61958  0.77255  0.48576  0.95510
    173   2.27631  4.98810  3.18929  2.63270  4.39319  3.52632  3.65677  3.76496  1.42866  3.30043  4.14007  3.09180  3.93894  2.79782  2.20266  2.84085  3.04404  3.42807  5.44436  4.19123    182 k - - -
          2.68618  4.42225  2.77519  2.73123  3.46354  2.40513  3.72494  3.29354  2.67741  2.69355  4.24690  2.90347  2.73739  3.18146  2.89801  2.37887  2.77519  2.98518  4.58477  3.61503
          0.02545  4.07973  4.80207  0.61958  0.77255  0.48576  0.95510
    174   2.66405  4.86936  2.72922  2.43665  4.33048  3.29795  3.75901  3.80029  2.55584  3.37372  4.19733  2.40032  3.83656  2.49739  2.98158  1.61733  2.96505  3.40825  5.55507  4.19997    183 s - - -
          2.68618  4.42225  2.77519  2.73123  3.46354  2.40513  3.72494  3.29354  2.67741  2.69355  4.24690  2.90347  2.73739  3.18146  2.89801  2.37887  2.77519  2.98518  4.58477  3.61503
          0.02545  4.07973  4.80207  0.61958  0.77255  0.48576  0.95510
    175   2.90941  4.90421  2.84492  2.75393  4.30185  3.33444  4.10889  4.06239  3.03309  3.68686  4.64466  0.83738  3.99865  3.38614  3.39128  2.97126  3.30064  3.66327  5.58411  4.23850    184 n - - -
          2.68618  4.42225  2.77519  2.73123  3.46354  2.40513  3.72494  3.29354  2.67741  2.69355  4.24690  2.90347  2.73739  3.18146  2.89801  2.37887  2.77519  2.98518  4.58477  3.61503
          0.02545  4.07973  4.80207  0.61958  0.77255  0.48576  0.95510
    176   2.83811  5.03792  3.15717  2.61216  4.45107  3.52608  3.64747  3.84549  1.41630  3.35259  4.18366  3.07658  3.93868  2.78366  2.18672  2.28668  3.05687  3.49550  5.46997  4.21174    185 k - - -
          2.68618  4.42225  2.77519  2.73123  3.46354  2.40513  3.72494  3.29354  2.67741  2.69355  4.24690  2.90347  2.73739  3.18146  2.89801  2.37887  2.77519  2.98518  4.58477  3.61503
          0.15061  4.07973  2.09633  0.61958  0.77255  0.48576  0.95510
    177   2.92505  5.46986  1.65319  1.37635  4.75752  3.21248  3.74992  4.26755  2.75580  3.77978  4.63484  2.68107  3.82941  2.91686  3.34029  2.81386  3.21234  3.84892  5.93260  4.44110    186 e - - -
          2.68618  4.42225  2.77519  2.73123  3.46354  2.40513  3.72494  3.29354  2.67741  2.69355  4.24690  2.90347  2.73739  3.18146  2.89801  2.37887  2.77519  2.98518  4.58477  3.61503
          0.02879  3.95790  4.68025  0.61958  0.77255  0.60696  0.78747
    178   2.39091  4.39471  3.03924  2.71610  4.13387  3.10609  3.90727  3.53450  2.78403  3.20659  4.04797  2.50676  3.73995  3.12614  3.16331  2.16802  1.70133  3.11700  5.45248  4.17199    187 t - - -
          2.68618  4.42225  2.77519  2.73123  3.46354  2.40513  3.72494  3.29354  2.67741  2.69355  4.24690  2.90347  2.73739  3.18146  2.89801  2.37887  2.77519  2.98518  4.58477  3.61503
          0.02879  3.95790  4.68025  0.61958  0.77255  0.60696  0.78747
    179   3.02243  4.39029  4.61285  4.12765  3.53193  4.27954  4.87302  1.58042  4.00166  2.06755  3.36401  4.35920  4.64072  4.29377  4.21914  3.66948  3.30148  1.06403  5.46251  4.23797    188 v - - -
          2.68618  4.42225  2.77519  2.73123  3.46354  2.40513  3.72494  3.29354  2.67741  2.69355  4.24690  2.90347  2.73739  3.18146  2.89801  2.37887  2.77519  2.98518  4.58477  3.61503
          0.02879  3.95790  4.68025  0.61958  0.77255  0.60696  0.78747
    180   2.35826  4.27958  3.28193  3.10203  4.16193  3.00793  4.20935  3.69626  3.18155  3.41004  4.32926  3.31289  3.75386  3.52427  3.46470  0.96920  2.84485  3.21265  5.52767  4.24600    189 s - - -
          2.68618  4.42225  2.77519  2.73123  3.46354  2.40513  3.72494  3.29354  2.67741  2.69355  4.24690  2.90347  2.73739  3.18146  2.89801  2.37887  2.77519  2.98518  4.58477  3.61503
          0.02879  3.95790  4.68025  0.61958  0.77255  0.60696  0.78747
    181   0.89734  4.23594  3.55036  3.34606  4.13841  3.05810  4.35788  3.27680  3.36454  3.15441  4.17724  3.47376  3.80544  3.69797  3.60891  2.58569  2.86898  2.91642  5.55704  4.36691    190 a - - -
          2.68618  4.42225  2.77519  2.73123  3.46354  2.40513  3.72494  3.29354  2.67741  2.69355  4.24690  2.90347  2.73739  3.18146  2.89801  2.37887  2.77519  2.98518  4.58477  3.61503
          0.02879  3.95790  4.68025  0.61958  0.77255  0.60696  0.78747
    182   2.89097  5.47057  1.69584  1.55422  4.75507  3.21252  3.71998  4.27365  2.70559  3.76340  4.59654  2.27669  3.81487  2.87785  3.29050  2.77998  3.17102  3.84263  5.92098  4.41924    191 e - - -
          2.68618  4.42225  2.77519  2.73123  3.46354  2.40513  3.72494  3.29354  2.67741  2.69355  4.24690  2.90347  2.73739  3.18146  2.89801  2.37887  2.77519  2.98518  4.58477  3.61503
          0.02879  3.95790  4.68025  0.61958  0.77255  0.60696  0.78747
    183   3.08259  5.22246  0.80286  2.39094  4.61124  3.27647  4.00809  4.21911  3.10866  3.81242  4.79280  2.95144  3.93535  3.24768  3.63616  3.03561  3.42313  3.84934  5.76315  4.47056    192 d - - -
          2.68618  4.42225  2.77519  2.73123  3.46354  2.40513  3.72494  3.29354  2.67741  2.69355  4.24690  2.90347  2.73739  3.18146  2.89801  2.37887  2.77519  2.98518  4.58477  3.61503
          0.02879  3.95790  4.68025  0.61958  0.77255  0.60696  0.78747
    184   3.23999  4.63531  4.59590  4.05833  3.05323  4.39129  4.68230  2.19056  3.85027  0.93633  2.38033  4.35379  4.62916  4.07903  4.02010  3.75047  3.47319  2.30099  5.10160  3.96668    193 l - - -
          2.68618  4.42225  2.77519  2.73123  3.46354  2.40513  3.72494  3.29354  2.67741  2.69355  4.24690  2.90347  2.73739  3.18146  2.89801  2.37887  2.77519  2.98518  4.58477  3.61503
          0.02879  3.95790  4.68025  0.61958  0.77255  0.60696  0.78747
    185   3.10300  4.93546  3.60248  3.09624  4.31173  3.57415  3.88809  3.85965  2.27455  3.36008  4.35835  3.44930  4.07286  3.10446  0.85552  3.18325  3.36333  3.57999  5.36033  4.22086    194 r - - -
          2.68618  4.42225  2.77519  2.73123  3.46354  2.40513  3.72494  3.29354  2.67741  2.69355  4.24690  2.90347  2.73739  3.18146  2.89801  2.37887  2.77519  2.98518  4.58477  3.61503
          0.02879  3.95790  4.68025  0.61958  0.77255  0.60696  0.78747
    186   2.69901  4.95085  2.94181  2.44682  4.30382  3.41490  3.59937  3.72097  1.94440  3.25590  4.06946  2.58513  3.83560  2.73539  2.22278  2.20190  2.92882  3.36542  5.41540  4.10690    195 k - - -
          2.68618  4.42225  2.77519  2.73123  3.46354  2.40513  3.72494  3.29354  2.67741  2.69355  4.24690  2.90347  2.73739  3.18146  2.89801  2.37887  2.77519  2.98518  4.58477  3.61503
          0.02879  3.95790  4.68025  0.61958  0.77255  0.60696  0.78747
    187   3.02243  4.39029  4.61285  4.12765  3.53193  4.27954  4.87302  1.58042  4.00166  2.06755  3.36401  4.35920  4.64072  4.29377  4.21914  3.66948  3.30148  1.06403  5.46251  4.23797    196 v - - -
          2.68618  4.42225  2.77519  2.73123  3.46354  2.40513  3.72494  3.29354  2.67741  2.69355  4.24690  2.90347  2.73739  3.18146  2.89801  2.37887  2.77519  2.98518  4.58477  3.61503
          0.02879  3.95790  4.68025  0.61958  0.77255  0.60696  0.78747
    188   3.05103  5.01728  3.23265  2.83869  4.42324  3.53084  3.80807  3.85795  0.92718  3.40463  4.36191  3.25925  4.02550  2.99501  2.45006  3.08767  3.29817  3.56107  5.44314  4.26837    197 k - - -
          2.68618  4.42225  2.77519  2.73123  3.46354  2.40513  3.72494  3.29354  2.67741  2.69355  4.24690  2.90347  2.73739  3.18146  2.89801  2.37887  2.77519  2.98518  4.58477  3.61503
          0.02879  3.95790  4.68025  0.61958  0.77255  0.60696  0.78747
    189   3.20852  4.55124  4.71424  4.19032  3.17419  4.45400  4.80759  1.54417  4.01766  1.14711  3.00704  4.45612  4.69569  4.23378  4.18251  3.82408  3.44895  1.98157  5.21076  4.05176    198 l - - -
          2.68618  4.42225  2.77519  2.73123  3.46354  2.40513  3.72494  3.29354  2.67741  2.69355  4.24690  2.90347  2.73739  3.18146  2.89801  2.37887  2.77519  2.98518  4.58477  3.61503
          0.02879  3.95790  4.68025  0.61958  0.77255  0.60696  0.78747
    190   3.05103  5.01728  3.23265  2.83869  4.42324  3.53084  3.80807  3.85795  0.92718  3.40463  4.36191  3.25925  4.02550  2.99501  2.45006  3.08767  3.29817  3.56107  5.44314  4.26837    199 k - - -
          2.68618  4.42225  2.77519  2.73123  3.46354  2.40513  3.72494  3.29354  2.67741  2.69355  4.24690  2.90347  2.73739  3.18146  2.89801  2.37887  2.77519  2.98518  4.58477  3.61503
          0.02879  3.95790  4.68025  0.61958  0.77255  0.60696  0.78747
    191   3.01162  5.11367  3.37078  2.76008  4.54641  3.61981  3.61252  3.90966  1.20709  3.37230  4.24942  3.16964  4.00756  2.75337  1.86628  3.01334  3.19110  3.59387  5.42763  4.24713    200 k - - -
          2.68618  4.42225  2.77519  2.73123  3.46354  2.40513  3.72494  3.29354  2.67741  2.69355  4.24690  2.90347  2.73739  3.18146  2.89801  2.37887  2.77519  2.98518  4.58477  3.61503
          0.02879  3.95790  4.68025  0.61958  0.77255  0.60696  0.78747
    192   1.79851  4.15656  3.42416  3.07053  4.17123  2.96325  4.12336  3.50910  3.08156  3.24470  4.08684  3.26164  3.68100  3.38668  3.40796  1.57340  2.10754  3.03246  5.52715  4.30803    201 s - - -
          2.68618  4.42225  2.77519  2.73123  3.46354  2.40513  3.72494  3.29354  2.67741  2.69355  4.24690  2.90347  2.73739  3.18146  2.89801  2.37887  2.77519  2.98518  4.58477  3.61503
          0.02879  3.95790  4.68025  0.61958  0.77255  0.60696  0.78747
    193   2.45995  4.30504  3.50521  3.26173  4.04555  3.14135  4.27236  3.18314  3.20638  3.04359  4.08899  3.45705  3.85200  3.59704  3.46068  2.66222  1.03495  2.86894  5.47585  4.26232    202 t - - -
          2.68618  4.42225  2.77519  2.73123  3.46354  2.40513  3.72494  3.29354  2.67741  2.69355  4.24690  2.90347  2.73739  3.18146  2.89801  2.37887  2.77519  2.98518  4.58477  3.61503
          0.02879  3.95790  4.68025  0.61958  0.77255  0.60696  0.78747
    194   3.06797  4.42902  4.64947  4.17484  3.46107  4.31858  4.89591  1.10053  4.03078  1.95971  3.29506  4.40427  4.66768  4.31760  4.23243  3.71822  3.34570  1.57072  5.43246  4.21636    203 i - - -
          2.68618  4.42225  2.77519  2.73123  3.46354  2.40513  3.72494  3.29354  2.67741  2.69355  4.24690  2.90347  2.73739  3.18146  2.89801  2.37887  2.77519  2.98518  4.58477  3.61503
          0.02879  3.95790  4.68025  0.61958  0.77255  0.60696  0.78747
    195   3.02709  5.15430  2.52562  0.90981  4.51143  3.33007  3.92480  3.98234  2.81616  3.58593  4.55661  2.98333  3.93883  3.13894  3.23354  3.00106  3.33211  3.65753  5.66694  4.38970    204 e - - -
          2.68618  4.42225  2.77519  2.73123  3.46354  2.40513  3.72494  3.29354  2.67741  2.69355  4.24690  2.90347  2.73739  3.18146  2.89801  2.37887  2.77519  2.98518  4.58477  3.61503
          0.02879  3.95790  4.68025  0.61958  0.77255  0.60696  0.78747
    196   2.19682  2.59223  3.76042  3.38329  3.98347  2.96290  4.24455  3.31774  3.29182  3.10671  3.99202  3.41957  3.70152  3.59234  3.54269  1.28159  2.67662  2.88906  5.40664  4.19093    205 s - - -
          2.68618  4.42225  2.77519  2.73123  3.46354  2.40513  3.72494  3.29354  2.67741  2.69355  4.24690  2.90347  2.73739  3.18146  2.89801  2.37887  2.77519  2.98518  4.58477  3.61503
          0.02879  3.95790  4.68025  0.61958  0.77255  0.60696  0.78747
    197   0.89734  4.23594  3.55036  3.34606  4.13841  3.05810  4.35788  3.27680  3.36454  3.15441  4.17724  3.47376  3.80544  3.69797  3.60891  2.58569  2.86898  2.91642  5.55704  4.36691    206 a - - -
          2.68618  4.42225  2.77519  2.73123  3.46354  2.40513  3.72494  3.29354  2.67741  2.69355  4.24690  2.90347  2.73739  3.18146  2.89801  2.37887  2.77519  2.98518  4.58477  3.61503
          0.02879  3.95790  4.68025  0.61958  0.77255  0.60696  0.78747
    198   1.16068  4.13143  3.43392  3.17565  4.20494  2.93182  4.22544  3.51414  3.21729  3.29875  4.16922  3.30956  3.68514  3.51936  3.50502  1.97797  2.70063  3.03001  5.58635  4.36609    207 a - - -
          2.68618  4.42225  2.77519  2.73123  3.46354  2.40513  3.72494  3.29354  2.67741  2.69355  4.24690  2.90347  2.73739  3.18146  2.89801  2.37887  2.77519  2.98518  4.58477  3.61503
          0.02879  3.95790  4.68025  0.61958  0.77255  0.60696  0.78747
    199   3.03892  5.12260  3.45853  2.80061  4.56596  3.64935  3.60555  3.91690  1.55165  3.37135  4.25040  3.19598  4.02398  2.74535  1.37454  3.04213  3.20851  3.60604  5.41986  4.25500    208 r - - -
          2.68618  4.42225  2.77519  2.73123  3.46354  2.40513  3.72494  3.29354  2.67741  2.69355  4.24690  2.90347  2.73739  3.18146  2.89801  2.37887  2.77519  2.98518  4.58477  3.61503
          0.02879  3.95790  4.68025  0.61958  0.77255  0.60696  0.78747
    200   3.10300  4.93546  3.60248  3.09624  4.31173  3.57415  3.88809  3.85965  2.27455  3.36008  4.35835  3.44930  4.07286  3.10446  0.85552  3.18325  3.36333  3.57999  5.36033  4.22086    209 r - - -
          2.68618  4.42225  2.77519  2.73123  3.46354  2.40513  3.72494  3.29354  2.67741  2.69355  4.24690  2.90347  2.73739  3.18146  2.89801  2.37887  2.77519  2.98518  4.58477  3.61503
          0.02879  3.95790  4.68025  0.61958  0.77255  0.60696  0.78747
    201   3.25169  4.68887  4.32646  3.96711  3.16945  4.09028  4.59605  2.37863  3.73401  0.77679  3.16647  4.23427  4.51121  4.08189  3.89594  3.67169  3.54221  2.43806  5.07932  3.82223    210 l - - -
          2.68618  4.42225  2.77519  2.73123  3.46354  2.40513  3.72494  3.29354  2.67741  2.69355  4.24690  2.90347  2.73739  3.18146  2.89801  2.37887  2.77519  2.98518  4.58477  3.61503
          0.02879  3.95790  4.68025  0.61958  0.77255  0.60696  0.78747
    202   2.77363  4.54024  3.46486  3.37530  4.51537  0.60866  4.49004  4.13606  3.56817  3.77940  4.75608  3.62919  3.93411  3.88559  3.79453  2.94805  3.26151  3.64790  5.58764  4.62027    211 G - - -
          2.68618  4.42225  2.77519  2.73123  3.46354  2.40513  3.72494  3.29354  2.67741  2.69355  4.24690  2.90347  2.73739  3.18146  2.89801  2.37887  2.77519  2.98518  4.58477  3.61503
          0.02879  3.95790  4.68025  0.61958  0.77255  0.60696  0.78747
    203   2.27096  4.23117  3.15262  2.98712  4.35662  1.29934  4.18653  3.83726  3.17449  3.51468  4.35300  3.21604  3.69036  3.46021  3.49494  1.97319  2.76346  3.26619  5.67649  4.43642    212 g - - -
          2.68618  4.42225  2.77519  2.73123  3.46354  2.40513  3.72494  3.29354  2.67741  2.69355  4.24690  2.90347  2.73739  3.18146  2.89801  2.37887  2.77519  2.98518  4.58477  3.61503
          0.02879  3.95790  4.68025  0.61958  0.77255  0.60696  0.78747
    204   2.28623  4.22482  3.25748  3.04751  4.29453  1.31207  4.18914  3.65429  3.15063  3.39192  4.26105  3.26165  3.71059  3.46502  3.45725  2.45726  2.17526  3.15416  5.62618  4.41141    213 g - - -
          2.68618  4.42225  2.77519  2.73123  3.46354  2.40513  3.72494  3.29354  2.67741  2.69355  4.24690  2.90347  2.73739  3.18146  2.89801  2.37887  2.77519  2.98518  4.58477  3.61503
          0.02879  3.95790  4.68025  0.61958  0.77255  0.60696  0.78747
    205   3.05103  5.01728  3.23265  2.83869  4.42324  3.53084  3.80807  3.85795  0.92718  3.40463  4.36191  3.25925  4.02550  2.99501  2.45006  3.08767  3.29817  3.56107  5.44314  4.26837    214 k - - -
          2.68618  4.42225  2.77519  2.73123  3.46354  2.40513  3.72494  3.29354  2.67741  2.69355  4.24690  2.90347  2.73739  3.18146  2.89801  2.37887  2.77519  2.98518  4.58477  3.61503
          0.02879  3.95790  4.68025  0.61958  0.77255  0.60696  0.78747
    206   3.02709  5.15430  2.52562  0.90981  4.51143  3.33007  3.92480  3.98234  2.81616  3.58593  4.55661  2.98333  3.93883  3.13894  3.23354  3.00106  3.33211  3.65753  5.66694  4.38970    215 e - - -
          2.68618  4.42225  2.77519  2.73123  3.46354  2.40513  3.72494  3.29354  2.67741  2.69355  4.24690  2.90347  2.73739  3.18146  2.89801  2.37887  2.77519  2.98518  4.58477  3.61503
          0.02879  3.95790  4.68025  0.61958  0.77255  0.60696  0.78747
    207   1.54322  4.17376  3.32575  3.10680  4.30872  1.53833  4.22614  3.66664  3.22468  3.40723  4.26172  3.28061  3.68722  3.50829  3.53005  2.41550  2.73068  3.14221  5.64693  4.44369    216 g - - -
          2.68618  4.42225  2.77519  2.73123  3.46354  2.40513  3.72494  3.29354  2.67741  2.69355  4.24690  2.90347  2.73739  3.18146  2.89801  2.37887  2.77519  2.98518  4.58477  3.61503
          0.02879  3.95790  4.68025  0.61958  0.77255  0.60696  0.78747
    208   2.74765  4.49827  3.48276  2.97807  3.54255  3.60900  3.88081  2.78956  2.27910  2.39864  1.83474  3.36686  4.02926  3.16177  2.89510  2.94967  2.99624  2.63890  5.05340  3.81132    217 m - - -
          2.68618  4.42225  2.77519  2.73123  3.46354  2.40513  3.72494  3.29354  2.67741  2.69355  4.24690  2.90347  2.73739  3.18146  2.89801  2.37887  2.77519  2.98518  4.58477  3.61503
          0.02879  3.95790  4.68025  0.61958  0.77255  0.60696  0.78747
    209   3.05103  5.01728  3.23265  2.83869  4.42324  3.53084  3.80807  3.85795  0.92718  3.40463  4.36191  3.25925  4.02550  2.99501  2.45006  3.08767  3.29817  3.56107  5.44314  4.26837    218 k - - -
          2.68618  4.42225  2.77519  2.73123  3.46354  2.40513  3.72494  3.29354  2.67741  2.69355  4.24690  2.90347  2.73739  3.18146  2.89801  2.37887  2.77519  2.98518  4.58477  3.61503
          0.02879  3.95790  4.68025  0.61958  0.77255  0.60696  0.78747
    210   2.95006  4.93750  2.96090  2.71730  4.11728  3.42333  3.87625  3.76145  2.53228  3.25529  4.28109  3.17766  3.97823  1.08955  2.81464  2.99436  3.24713  3.48592  5.37435  4.07387    219 q - - -
          2.68618  4.42225  2.77519  2.73123  3.46354  2.40513  3.72494  3.29354  2.67741  2.69355  4.24690  2.90347  2.73739  3.18146  2.89801  2.37887  2.77519  2.98518  4.58477  3.61503
          0.02879  3.95790  4.68025  0.61958  0.77255  0.60696  0.78747
    211   3.25169  4.68887  4.32646  3.96711  3.16945  4.09028  4.59605  2.37863  3.73401  0.77679  3.16647  4.23427  4.51121  4.08189  3.89594  3.67169  3.54221  2.43806  5.07932  3.82223    220 l - - -
          2.68618  4.42225  2.77519  2.73123  3.46354  2.40513  3.72494  3.29354  2.67741  2.69355  4.24690  2.90347  2.73739  3.18146  2.89801  2.37887  2.77519  2.98518  4.58477  3.61503
          0.02879  3.95790  4.68025  0.61958  0.77255  0.60696  0.78747
    212   3.25169  4.68887  4.32646  3.96711  3.16945  4.09028  4.59605  2.37863  3.73401  0.77679  3.16647  4.23427  4.51121  4.08189  3.89594  3.67169  3.54221  2.43806  5.07932  3.82223    221 l - - -
          2.68618  4.42225  2.77519  2.73123  3.46354  2.40513  3.72494  3.29354  2.67741  2.69355  4.24690  2.90347  2.73739  3.18146  2.89801  2.37887  2.77519  2.98518  4.58477  3.61503
          0.02879  3.95790  4.68025  0.61958  0.77255  0.60696  0.78747
    213   3.01162  5.11367  3.37078  2.76008  4.54641  3.61981  3.61252  3.90966  1.20709  3.37230  4.24942  3.16964  4.00756  2.75337  1.86628  3.01334  3.19110  3.59387  5.42763  4.24713    222 k - - -
          2.68618  4.42225  2.77519  2.73123  3.46354  2.40513  3.72494  3.29354  2.67741  2.69355  4.24690  2.90347  2.73739  3.18146  2.89801  2.37887  2.77519  2.98518  4.58477  3.61503
          0.02879  3.95790  4.68025  0.61958  0.77255  0.60696  0.78747
    214   3.25169  4.68887  4.32646  3.96711  3.16945  4.09028  4.59605  2.37863  3.73401  0.77679  3.16647  4.23427  4.51121  4.08189  3.89594  3.67169  3.54221  2.43806  5.07932  3.82223    223 l - - -
          2.68618  4.42225  2.77519  2.73123  3.46354  2.40513  3.72494  3.29354  2.67741  2.69355  4.24690  2.90347  2.73739  3.18146  2.89801  2.37887  2.77519  2.98518  4.58477  3.61503
          0.02879  3.95790  4.68025  0.61958  0.77255  0.60696  0.78747
    215   3.06878  4.42376  4.66576  4.18596  3.47064  4.33299  4.90768  1.11488  4.04757  1.96732  3.29886  4.41570  4.67579  4.32959  4.24974  3.72944  3.34433  1.53197  5.44223  4.23026    224 i - - -
          2.68618  4.42225  2.77519  2.73123  3.46354  2.40513  3.72494  3.29354  2.67741  2.69355  4.24690  2.90347  2.73739  3.18146  2.89801  2.37887  2.77519  2.98518  4.58477  3.61503
          0.02879  3.95790  4.68025  0.61958  0.77255  0.60696  0.78747
    216   3.25169  4.68887  4.32646  3.96711  3.16945  4.09028  4.59605  2.37863  3.73401  0.77679  3.16647  4.23427  4.51121  4.08189  3.89594  3.67169  3.54221  2.43806  5.07932  3.82223    225 l - - -
          2.68618  4.42225  2.77519  2.73123  3.46354  2.40513  3.72494  3.29354  2.67741  2.69355  4.24690  2.90347  2.73739  3.18146  2.89801  2.37887  2.77519  2.98518  4.58477  3.61503
          0.02879  3.95790  4.68025  0.61958  0.77255  0.60696  0.78747
    217   2.83012  5.35166  2.00140  1.53113  4.63911  3.24785  3.68287  4.13538  2.58669  3.63426  4.45261  2.70868  3.80842  2.31433  3.12047  2.74251  3.09507  3.72147  5.79341  4.33337    226 e - - -
          2.68618  4.42225  2.77519  2.73123  3.46354  2.40513  3.72494  3.29354  2.67741  2.69355  4.24690  2.90347  2.73739  3.18146  2.89801  2.37887  2.77519  2.98518  4.58477  3.61503
          0.02879  3.95790  4.68025  0.61958  0.77255  0.60696  0.78747
    218   3.48028  4.82413  4.22358  3.95103  2.75741  3.82733  4.00778  3.50785  3.67156  2.88784  4.13764  4.08291  4.35228  4.05477  3.78477  3.68315  3.78508  3.40055  0.72932  2.75510    227 w - - -
          2.68618  4.42225  2.77519  2.73123  3.46354  2.40513  3.72494  3.29354  2.67741  2.69355  4.24690  2.90347  2.73739  3.18146  2.89801  2.37887  2.77519  2.98518  4.58477  3.61503
          0.02879  3.95790  4.68025  0.61958  0.77255  0.60696  0.78747
    219   2.87568  4.39508  4.24308  3.90926  3.61330  3.81171  4.69645  2.04864  3.77832  2.28578  3.56589  4.08525  4.36774  4.13216  3.98253  3.32092  3.23533  0.92375  5.41203  4.14877    228 v - - -
          2.68618  4.42225  2.77519  2.73123  3.46354  2.40513  3.72494  3.29354  2.67741  2.69355  4.24690  2.90347  2.73739  3.18146  2.89801  2.37887  2.77519  2.98518  4.58477  3.61503
          0.02879  3.95790  4.68025  0.61958  0.77255  0.60696  0.78747
    220   2.85364  5.13683  2.57514  2.04187  4.42725  3.35747  3.68560  3.88616  2.36956  3.41273  4.28304  2.87656  3.87364  1.59006  2.73476  2.81991  3.10319  3.54128  5.56974  4.22188    229 q - - -
          2.68618  4.42225  2.77519  2.73123  3.46354  2.40513  3.72494  3.29354  2.67741  2.69355  4.24690  2.90347  2.73739  3.18146  2.89801  2.37887  2.77519  2.98518  4.58477  3.61503
          0.02879  3.95790  4.68025  0.61958  0.77255  0.60696  0.78747
    221   2.56950  4.55222  3.03214  2.68973  4.00788  3.27561  3.83441  3.35894  2.59568  3.02511  3.94801  3.10702  3.83874  2.50446  2.92817  2.68176  1.59688  3.04716  5.34459  4.05868    230 t - - -
          2.68618  4.42225  2.77519  2.73123  3.46354  2.40513  3.72494  3.29354  2.67741  2.69355  4.24690  2.90347  2.73739  3.18146  2.89801  2.37887  2.77519  2.98518  4.58477  3.61503
          0.02879  3.95790  4.68025  0.61958  0.77255  0.60696  0.78747
    222   2.67586  4.88857  2.65430  2.37183  4.13309  3.29532  2.90862  3.72629  2.49344  3.29588  4.13266  1.86779  3.81488  2.86661  2.91618  2.34711  2.95597  3.36107  5.40765  4.00910    231 n - - -
          2.68618  4.42225  2.77519  2.73123  3.46354  2.40513  3.72494  3.29354  2.67741  2.69355  4.24690  2.90347  2.73739  3.18146  2.89801  2.37887  2.77519  2.98518  4.58477  3.61503
          0.02879  3.95790  4.68025  0.61958  0.77255  0.60696  0.78747
    223   2.87587  4.91137  3.15818  2.69401  3.83037  3.52393  1.72171  3.66372  2.20867  3.19028  4.09206  3.13257  3.96227  2.87990  2.11807  2.91296  3.10363  3.36702  5.11646  3.72373    232 h - - -
          2.68618  4.42225  2.77519  2.73123  3.46354  2.40513  3.72494  3.29354  2.67741  2.69355  4.24690  2.90347  2.73739  3.18146  2.89801  2.37887  2.77519  2.98518  4.58477  3.61503
          0.02879  3.95790  4.68025  0.61958  0.77255  0.60696  0.78747
    224   3.25169  4.68887  4.32646  3.96711  3.16945  4.09028  4.59605  2.37863  3.73401  0.77679  3.16647  4.23427  4.51121  4.08189  3.89594  3.67169  3.54221  2.43806  5.07932  3.82223    233 l - - -
          2.68618  4.42225  2.77519  2.73123  3.46354  2.40513  3.72494  3.29354  2.67741  2.69355  4.24690  2.90347  2.73739  3.18146  2.89801  2.37887  2.77519  2.98518  4.58477  3.61503
          0.02879  3.95790  4.68025  0.61958  0.77255  0.60696  0.78747
    225   2.95006  4.93750  2.96090  2.71730  4.11728  3.42333  3.87625  3.76145  2.53228  3.25529  4.28109  3.17766  3.97823  1.08955  2.81464  2.99436  3.24713  3.48592  5.37435  4.07387    234 q - - -
          2.68618  4.42225  2.77519  2.73123  3.46354  2.40513  3.72494  3.29354  2.67741  2.69355  4.24690  2.90347  2.73739  3.18146  2.89801  2.37887  2.77519  2.98518  4.58477  3.61503
          0.02879  3.95790  4.68025  0.61958  0.77255  0.60696  0.78747
    226   2.89320  5.09634  3.17467  2.60841  4.50104  3.54822  3.58714  3.88292  1.65400  3.35648  4.19596  2.59435  3.93825  2.71956  1.69392  2.88372  3.08563  3.54253  5.43900  4.20678    235 k - - -
          2.68618  4.42225  2.77519  2.73123  3.46354  2.40513  3.72494  3.29354  2.67741  2.69355  4.24690  2.90347  2.73739  3.18146  2.89801  2.37887  2.77519  2.98518  4.58477  3.61503
          0.02879  3.95790  4.68025  0.61958  0.77255  0.60696  0.78747
    227   3.03812  5.12821  3.45691  2.79602  4.57376  3.64985  3.60274  3.92343  1.50742  3.37516  4.25231  3.19275  4.02269  2.74138  1.41506  3.03952  3.20669  3.61113  5.42228  4.25709    236 r - - -
          2.68618  4.42225  2.77519  2.73123  3.46354  2.40513  3.72494  3.29354  2.67741  2.69355  4.24690  2.90347  2.73739  3.18146  2.89801  2.37887  2.77519  2.98518  4.58477  3.61503
          0.02879  3.95790  4.68025  0.61958  0.77255  0.60696  0.78747
    228   2.96916  5.05041  3.31510  2.74595  4.40421  3.58902  3.62925  3.83253  1.97119  3.30414  4.19741  3.16063  3.99382  2.33178  1.33754  2.98390  3.16460  3.52664  5.38743  4.17418    237 r - - -
          2.68618  4.42225  2.77519  2.73123  3.46354  2.40513  3.72494  3.29354  2.67741  2.69355  4.24690  2.90347  2.73739  3.18146  2.89801  2.37887  2.77519  2.98518  4.58477  3.61503
          0.02879  3.95790  4.68025  0.61958  0.77255  0.60696  0.78747
    229   2.72278  5.00693  2.64048  1.69208  4.33198  3.34009  3.65038  3.73212  2.17994  3.30982  4.13952  2.86178  3.82363  2.79975  2.80248  2.71036  2.43710  3.38079  5.50866  4.15700    238 e - - -
          2.68618  4.42225  2.77519  2.73123  3.46354  2.40513  3.72494  3.29354  2.67741  2.69355  4.24690  2.90347  2.73739  3.18146  2.89801  2.37887  2.77519  2.98518  4.58477  3.61503
          0.02879  3.95790  4.68025  0.61958  0.77255  0.60696  0.78747
    230   2.69890  5.11210  2.25243  1.99444  4.42855  3.27689  3.64268  3.89467  2.49941  3.42791  4.22724  2.25345  3.78182  2.78218  3.01349  2.27353  2.66810  3.49991  5.61087  4.19687    239 e - - -
          2.68618  4.42225  2.77519  2.73123  3.46354  2.40513  3.72494  3.29354  2.67741  2.69355  4.24690  2.90347  2.73739  3.18146  2.89801  2.37887  2.77519  2.98518  4.58477  3.61503
          0.02879  3.95790  4.68025  0.61958  0.77255  0.60696  0.78747
    231   2.59144  4.78927  2.76272  2.40200  4.21636  3.27968  3.68326  3.65047  2.47409  3.23614  4.05481  2.32904  3.78377  2.46576  2.90629  2.06714  2.60484  3.27786  5.44621  4.10591    240 s - - -
          2.68618  4.42225  2.77519  2.73123  3.46354  2.40513  3.72494  3.29354  2.67741  2.69355  4.24690  2.90347  2.73739  3.18146  2.89801  2.37887  2.77519  2.98518  4.58477  3.61503
          0.02879  3.95790  4.68025  0.61958  0.77255  0.60696  0.78747
    232   2.40610  4.47918  2.91653  2.59912  4.25313  2.63184  3.85869  3.68817  2.73462  3.30745  4.12361  2.25856  3.72471  3.04878  3.15639  1.83726  2.47424  3.23477  5.52948  4.22657    241 s - - -
          2.68618  4.42225  2.77519  2.73123  3.46354  2.40513  3.72494  3.29354  2.67741  2.69355  4.24690  2.90347  2.73739  3.18146  2.89801  2.37887  2.77519  2.98518  4.58477  3.61503
          0.18870  3.95790  1.87822  0.61958  0.77255  0.60696  0.78747
    233   2.66843  4.65992  2.67502  2.55433  4.01276  3.13935  3.86952  3.70974  2.76828  3.36509  4.32204  1.28758  3.78859  3.14355  3.11935  2.73919  3.04886  3.33901  5.32696  3.96718    242 n - - -
          2.68618  4.42225  2.77519  2.73123  3.46354  2.40513  3.72494  3.29354  2.67741  2.69355  4.24690  2.90347  2.73739  3.18146  2.89801  2.37887  2.77519  2.98518  4.58477  3.61503
          0.03370  3.80290  4.52525  0.61958  0.77255  0.36036  1.19542
    234   2.05454  4.86489  2.80739  2.41049  4.25600  3.33523  3.68982  3.69039  2.48057  3.26709  4.07595  2.24406  3.12498  2.41356  2.93029  2.64621  2.89714  3.31846  5.47570  4.12578    243 a - - -
          2.68618  4.42225  2.77519  2.73123  3.46354  2.40513  3.72494  3.29354  2.67741  2.69355  4.24690  2.90347  2.73739  3.18146  2.89801  2.37887  2.77519  2.98518  4.58477  3.61503
          0.02545  4.07973  4.80207  0.61958  0.77255  0.48576  0.95510
    235   2.15380  4.61492  3.07666  2.59609  4.01969  3.34233  3.75339  3.39346  2.55945  3.04767  3.89246  3.05815  3.82788  1.99283  2.96772  2.35223  2.84372  2.72993  5.32225  4.02347    244 q - - -
          2.68618  4.42225  2.77519  2.73123  3.46354  2.40513  3.72494  3.29354  2.67741  2.69355  4.24690  2.90347  2.73739  3.18146  2.89801  2.37887  2.77519  2.98518  4.58477  3.61503
          0.02545  4.07973  4.80207  0.61958  0.77255  0.48576  0.95510
    236   2.41153  5.21013  1.71453  2.24228  4.54023  3.30634  3.71540  4.01121  2.58574  3.54316  4.35611  2.80343  3.83968  2.05213  3.09847  2.73482  3.05367  3.61089  5.72039  4.29407    245 d - - -
          2.68618  4.42225  2.77519  2.73123  3.46354  2.40513  3.72494  3.29354  2.67741  2.69355  4.24690  2.90347  2.73739  3.18146  2.89801  2.37887  2.77519  2.98518  4.58477  3.61503
          0.02545  4.07973  4.80207  0.61958  0.77255  0.48576  0.95510
    237   3.05020  4.76773  3.68057  3.55306  4.52247  3.44376  4.60939  4.12642  3.62914  3.72859  4.79045  3.83662  0.51896  4.01147  3.84703  3.22523  3.50897  3.74722  5.64717  4.64747    246 P - - -
          2.68618  4.42225  2.77519  2.73123  3.46354  2.40513  3.72494  3.29354  2.67741  2.69355  4.24690  2.90347  2.73739  3.18146  2.89801  2.37887  2.77519  2.98518  4.58477  3.61503
          0.02545  4.07973  4.80207  0.61958  0.77255  0.48576  0.95510
    238   2.26423  4.34015  4.17954  3.64418  1.99383  3.91514  4.18586  2.39862  3.53343  1.58975  3.16873  3.88091  4.28434  3.75876  3.74131  3.23404  3.10024  2.32595  4.76512  3.43872    247 l - - -
          2.68618  4.42225  2.77519  2.73123  3.46354  2.40513  3.72494  3.29354  2.67741  2.69355  4.24690  2.90347  2.73739  3.18146  2.89801  2.37887  2.77519  2.98518  4.58477  3.61503
          0.15061  4.07973  2.09633  0.61958  0.77255  0.48576  0.95510
    239   2.79511  5.01597  2.64922  2.40307  4.30019  3.33601  3.69998  3.85509  2.38738  3.39451  4.26009  2.42287  3.86489  1.59090  2.74137  2.78803  3.06692  3.49552  5.49459  4.12759    248 q - - -
          2.68618  4.42225  2.77519  2.73123  3.46354  2.40513  3.72494  3.29354  2.67741  2.69355  4.24690  2.90347  2.73739  3.18146  2.89801  2.37887  2.77519  2.98518  4.58477  3.61503
          0.02879  3.95790  4.68025  0.61958  0.77255  0.60696  0.78747
    240   2.59160  4.48232  3.12725  2.72659  2.40869  3.38984  3.74369  3.14233  2.76411  2.81390  3.72634  2.11563  3.88097  3.08872  3.14512  2.48608  2.88108  2.87288  4.84816  3.39815    249 n - - -
          2.68618  4.42225  2.77519  2.73123  3.46354  2.40513  3.72494  3.29354  2.67741  2.69355  4.24690  2.90347  2.73739  3.18146  2.89801  2.37887  2.77519  2.98518  4.58477  3.61503
          0.02879  3.95790  4.68025  0.61958  0.77255  0.60696  0.78747
    241   2.42307  4.93947  2.78670  2.35075  4.25689  3.35752  3.60394  3.68932  2.13525  3.24193  4.04523  2.54183  2.95229  2.38183  2.75698  2.64035  2.88294  3.32721  5.43079  4.08141    250 k - - -
          2.68618  4.42225  2.77519  2.73123  3.46354  2.40513  3.72494  3.29354  2.67741  2.69355  4.24690  2.90347  2.73739  3.18146  2.89801  2.37887  2.77519  2.98518  4.58477  3.61503
          0.08568  3.95790  2.76443  0.61958  0.77255  0.60696  0.78747
    242   2.63974  4.84417  2.33848  2.33032  4.09449  3.30167  3.66352  2.97435  2.52184  3.15431  4.00318  2.00525  3.79299  2.83551  2.99015  2.65794  2.90322  3.17390  5.38644  4.01278    251 n - - -
          2.68618  4.42225  2.77519  2.73123  3.46354  2.40513  3.72494  3.29354  2.67741  2.69355  4.24690  2.90347  2.73739  3.18146  2.89801  2.37887  2.77519  2.98518  4.58477  3.61503
          0.03045  3.90267  4.62502  0.61958  0.77255  0.65322  0.73474
    243   2.61298  4.44618  3.34358  2.97430  3.64609  3.35076  3.98229  2.98147  2.86777  2.17111  3.72782  3.32992  1.68516  3.28492  3.17323  2.79066  2.96048  2.77526  5.15088  3.84863    252 p - - -
          2.68618  4.42225  2.77519  2.73123  3.46354  2.40513  3.72494  3.29354  2.67741  2.69355  4.24690  2.90347  2.73739  3.18146  2.89801  2.37887  2.77519  2.98518  4.58477  3.61503
          0.12240  3.90267  2.35369  0.61958  0.77255  0.65322  0.73474
    244   2.35623  2.91253  3.25278  2.87098  3.79686  3.10734  3.90715  3.17797  2.81562  2.95150  3.85415  1.85472  3.73247  3.18961  3.14300  2.52433  2.74717  2.83724  5.19531  3.90185    253 n - - -
          2.68621  4.42228  2.77523  2.73127  3.46357  2.40516  3.72498  3.29357  2.67744  2.69358  4.24693  2.90350  2.73689  3.18150  2.89804  2.37890  2.77523  2.98522  4.58480  3.61506
          0.36872  1.21179  4.53595  0.23507  1.56311  0.71885  0.66809
    245   2.67668  4.66921  2.67966  2.55984  4.02368  3.14606  3.87703  3.72258  2.77647  3.37656  4.33314  1.26677  3.79563  3.15073  3.12821  2.74681  3.05725  3.35076  5.33657  3.97706    255 n - - -
          2.68618  4.42225  2.77519  2.73123  3.46354  2.40513  3.72494  3.29354  2.67741  2.69355  4.24690  2.90347  2.73739  3.18146  2.89801  2.37887  2.77519  2.98518  4.58477  3.61503
          0.03333  3.81361  4.53595  0.61958  0.77255  0.71885  0.66809
    246   2.56053  4.73592  2.69204  2.36285  4.15635  3.23002  3.65167  3.59552  2.44603  3.18578  4.01347  2.57202  3.06666  2.43967  2.86802  2.19669  2.84920  3.22900  5.39676  4.05995    256 s - - -
          2.68618  4.42225  2.77519  2.73123  3.46354  2.40513  3.72494  3.29354  2.67741  2.69355  4.24690  2.90347  2.73739  3.18146  2.89801  2.37887  2.77519  2.98518  4.58477  3.61503
          0.03333  3.81361  4.53595  0.61958  0.77255  0.63555  0.75426
    247   2.51461  4.60083  2.64539  2.48044  4.20585  3.09447  3.83477  3.76094  2.71495  3.39387  4.25547  1.60558  3.74373  3.05211  3.11088  2.22454  2.90053  3.32460  5.51275  4.13910    257 n - - -
          2.68618  4.42225  2.77519  2.73123  3.46354  2.40513  3.72494  3.29354  2.67741  2.69355  4.24690  2.90347  2.73739  3.18146  2.89801  2.37887  2.77519  2.98518  4.58477  3.61503
          0.03136  3.87383  4.59618  0.61958  0.77255  0.67560  0.71101
    248   2.75615  4.38191  3.83818  3.39627  3.34360  3.68469  4.23143  2.33302  3.20718  1.35334  3.27787  3.69251  4.16361  3.59288  3.45816  3.07584  2.50809  2.24348  5.09520  3.85516    258 l - - -
          2.68618  4.42225  2.77519  2.73123  3.46354  2.40513  3.72494  3.29354  2.67741  2.69355  4.24690  2.90347  2.73739  3.18146  2.89801  2.37887  2.77519  2.98518  4.58477  3.61503
          0.11989  3.87383  2.38375  0.61958  0.77255  0.48544  0.95561
    249   2.82967  4.57736  3.44315  3.29058  4.28084  3.26155  4.36328  3.84121  3.35286  3.46175  4.51406  3.59142  0.72572  3.73987  3.59183  2.99898  3.27583  3.47993  5.45143  4.40229    259 p - - -
          2.68618  4.42225  2.77519  2.73123  3.46354  2.40513  3.72494  3.29354  2.67741  2.69355  4.24690  2.90347  2.73739  3.18146  2.89801  2.37887  2.77519  2.98518  4.58477  3.61503
          0.09852  3.93097  2.60102  0.61958  0.77255  0.63011  0.76043
    250   2.63738  4.83778  1.70564  2.29565  4.30479  3.17449  3.75559  3.65634  2.68773  3.34051  4.21506  2.82007  3.76783  2.93861  3.17792  2.65440  2.18981  3.29284  5.58588  4.20481    260 d - - -
          2.68618  4.42225  2.77519  2.73123  3.46354  2.40513  3.72494  3.29354  2.67741  2.69355  4.24690  2.90347  2.73739  3.18146  2.89801  2.37887  2.77519  2.98518  4.58477  3.61503
          0.16083  3.86412  2.05900  0.61958  0.77255  0.48092  0.96290
    251   2.46551  4.48140  2.99005  2.61531  4.02270  3.19808  3.78469  3.41388  2.59687  3.06947  3.92515  3.03734  3.76190  2.58706  2.96926  2.15355  1.95191  3.05637  5.33266  4.04704    261 t - - -
          2.68618  4.42225  2.77519  2.73123  3.46354  2.40513  3.72494  3.29354  2.67741  2.69355  4.24690  2.90347  2.73739  3.18146  2.89801  2.37887  2.77519  2.98518  4.58477  3.61503
          0.03059  3.89819  4.62054  0.61958  0.77255  0.39199  1.12611
    252   2.85372  5.11772  2.57595  2.38949  4.41583  3.34670  3.77532  3.98947  2.53777  3.52569  4.38780  1.42179  3.90489  2.33478  2.93078  2.83250  3.13882  3.61157  5.62372  4.22910    262 n - - -
          2.68618  4.42225  2.77519  2.73123  3.46354  2.40513  3.72494  3.29354  2.67741  2.69355  4.24690  2.90347  2.73739  3.18146  2.89801  2.37887  2.77519  2.98518  4.58477  3.61503
          0.15061  4.07973  2.09633  0.61958  0.77255  0.48576  0.95510
    253   2.35721  1.31696  3.89758  3.54396  3.87885  3.10246  4.31871  3.13448  3.40692  2.95644  3.92198  3.57701  2.72202  3.73028  3.61099  2.59658  2.81709  2.79925  5.31022  4.13759    263 c - - -
          2.68618  4.42225  2.77519  2.73123  3.46354  2.40513  3.72494  3.29354  2.67741  2.69355  4.24690  2.90347  2.73739  3.18146  2.89801  2.37887  2.77519  2.98518  4.58477  3.61503
          0.02879  3.95790  4.68025  0.61958  0.77255  0.60696  0.78747
    254   3.16710  4.55582  4.49575  4.03055  1.39090  4.21509  4.13103  2.07361  3.89439  1.80062  3.16037  4.15695  4.53485  4.04466  4.03755  3.58183  3.41651  2.35879  4.42166  2.87664    264 f - - -
          2.68618  4.42225  2.77519  2.73123  3.46354  2.40513  3.72494  3.29354  2.67741  2.69355  4.24690  2.90347  2.73739  3.18146  2.89801  2.37887  2.77519  2.98518  4.58477  3.61503
          0.02879  3.95790  4.68025  0.61958  0.77255  0.60696  0.78747
    255   1.88032  4.15752  3.40885  3.07300  4.19705  2.95507  4.13502  3.53392  3.09144  3.27137  4.11396  3.26070  3.67916  3.39809  3.41473  1.43946  2.21685  3.04836  5.55053  4.33113    265 s - - -
          2.68618  4.42225  2.77519  2.73123  3.46354  2.40513  3.72494  3.29354  2.67741  2.69355  4.24690  2.90347  2.73739  3.18146  2.89801  2.37887  2.77519  2.98518  4.58477  3.61503
          0.02879  3.95790  4.68025  0.61958  0.77255  0.60696  0.78747
    256   2.30065  4.27975  3.22525  2.85544  4.14851  3.04039  3.98159  3.54383  2.88248  3.21819  4.05305  3.16051  2.28463  3.21063  3.24860  1.83096  2.15231  3.09179  5.47585  4.22191    266 s - - -
          2.68618  4.42225  2.77519  2.73123  3.46354  2.40513  3.72494  3.29354  2.67741  2.69355  4.24690  2.90347  2.73739  3.18146  2.89801  2.37887  2.77519  2.98518  4.58477  3.61503
          0.02879  3.95790  4.68025  0.61958  0.77255  0.60696  0.78747
    257   3.37736  4.71269  4.44674  4.05620  1.75349  4.18660  3.56772  3.07733  3.86929  2.42228  3.67761  3.98074  4.53005  3.97232  3.96688  3.57657  3.61340  3.01704  1.45902  2.06554    267 w - - -
          2.68618  4.42225  2.77519  2.73123  3.46354  2.40513  3.72494  3.29354  2.67741  2.69355  4.24690  2.90347  2.73739  3.18146  2.89801  2.37887  2.77519  2.98518  4.58477  3.61503
          0.11543  3.95790  2.40892  0.61958  0.77255  0.41681  1.07630
    258   2.93677  4.67019  3.55862  3.41809  4.39912  3.35024  4.48329  3.98041  3.48710  3.59216  4.64879  3.71061  0.61343  3.87182  3.71619  3.10879  3.38914  3.61033  5.54759  4.52212    268 P - - -
          2.68621  4.42228  2.77523  2.73127  3.46357  2.40516  3.72498  3.29357  2.67744  2.69307  4.24693  2.90350  2.73743  3.18150  2.89804  2.37890  2.77523  2.98522  4.58480  3.61506
          0.47482  1.40385  2.02227  0.23507  1.56311  0.56291  0.84292
    259   2.75305  4.51027  3.36035  3.19950  4.19473  3.19770  4.27692  3.74040  3.25690  3.36713  4.41697  3.50611  0.82510  3.64564  3.50236  2.92056  3.19470  3.38563  5.38100  4.31538    270 p - - -
          2.68618  4.42225  2.77519  2.73123  3.46354  2.40513  3.72494  3.29354  2.67741  2.69355  4.24690  2.90347  2.73739  3.18146  2.89801  2.37887  2.77519  2.98518  4.58477  3.61503
          0.11989  3.87383  2.38375  0.61958  0.77255  0.55307  0.85610
    260   2.76032  4.51667  3.36821  3.20813  4.20297  3.20378  4.28513  3.75002  3.26600  3.37617  4.42621  3.51421  0.81483  3.65457  3.51087  2.92799  3.20240  3.39462  5.38775  4.32368    271 p - - -
          2.68618  4.42225  2.77519  2.73123  3.46354  2.40513  3.72494  3.29354  2.67741  2.69355  4.24690  2.90347  2.73739  3.18146  2.89801  2.37887  2.77519  2.98518  4.58477  3.61503
          0.03118  3.87941  4.60176  0.61958  0.77255  0.55621  0.85186
    261   2.59637  4.26508  3.62584  3.09488  3.39540  2.44964  3.96098  2.26674  2.99979  2.31591  2.44259  3.44202  3.99652  3.32178  3.30664  2.86820  2.86479  2.37464  4.93977  3.71170    272 i - - -
          2.68618  4.42225  2.77519  2.73123  3.46354  2.40513  3.72494  3.29354  2.67741  2.69355  4.24690  2.90347  2.73739  3.18146  2.89801  2.37887  2.77519  2.98518  4.58477  3.61503
          0.02879  3.95790  4.68025  0.61958  0.77255  0.60696  0.78747
    262   2.60203  4.19621  3.69561  3.12580  2.88630  3.63474  3.88097  2.56904  3.04131  2.22544  2.86869  3.46210  4.00237  2.84805  3.32835  2.90114  2.83356  1.97842  4.72398  3.08488    273 v - - -
          2.68618  4.42225  2.77519  2.73123  3.46354  2.40513  3.72494  3.29354  2.67741  2.69355  4.24690  2.90347  2.73739  3.18146  2.89801  2.37887  2.77519  2.98518  4.58477  3.61503
          0.02879  3.95790  4.68025  0.61958  0.77255  0.60696  0.78747
    263   2.77363  4.54024  3.46486  3.37530  4.51537  0.60866  4.49004  4.13606  3.56817  3.77940  4.75608  3.62919  3.93411  3.88559  3.79453  2.94805  3.26151  3.64790  5.58764  4.62027    274 G - - -
          2.68618  4.42225  2.77519  2.73123  3.46354  2.40513  3.72494  3.29354  2.67741  2.69355  4.24690  2.90347  2.73739  3.18146  2.89801  2.37887  2.77519  2.98518  4.58477  3.61503
          0.02879  3.95790  4.68025  0.61958  0.77255  0.60696  0.78747
    264   3.51589  4.80926  4.46132  4.11836  1.55318  4.28192  3.45821  3.23936  3.97683  2.59666  3.84993  3.97512  4.60500  4.00835  4.05988  3.64632  3.74313  3.15734  3.62199  1.07745    275 y - - -
          2.68618  4.42225  2.77519  2.73123  3.46354  2.40513  3.72494  3.29354  2.67741  2.69355  4.24690  2.90347  2.73739  3.18146  2.89801  2.37887  2.77519  2.98518  4.58477  3.61503
          0.02879  3.95790  4.68025  0.61958  0.77255  0.60696  0.78747
    265   2.99432  4.41594  4.42206  3.86403  2.52886  4.14250  4.42235  2.20895  3.74668  1.63069  1.83795  4.11472  4.43524  3.92843  3.92665  3.46246  3.22953  1.97669  4.91720  3.70811    276 l - - -
          2.68618  4.42225  2.77519  2.73123  3.46354  2.40513  3.72494  3.29354  2.67741  2.69355  4.24690  2.90347  2.73739  3.18146  2.89801  2.37887  2.77519  2.98518  4.58477  3.61503
          0.02879  3.95790  4.68025  0.61958  0.77255  0.60696  0.78747
    266   2.33665  4.27155  3.27877  2.89745  4.00405  1.85622  3.98565  3.34291  2.91433  3.06813  3.93840  3.20226  2.61121  3.23886  3.27024  2.50017  2.74453  2.41432  5.37405  4.12457    277 g - - -
          2.68618  4.42225  2.77519  2.73123  3.46354  2.40513  3.72494  3.29354  2.67741  2.69355  4.24690  2.90347  2.73739  3.18146  2.89801  2.37887  2.77519  2.98518  4.58477  3.61503
          0.02879  3.95790  4.68025  0.61958  0.77255  0.60696  0.78747
    267   2.69677  4.70296  2.93620  2.64193  3.85909  3.32291  2.79135  3.60241  2.62133  3.18995  4.09239  3.09188  1.59871  3.05842  2.96727  2.77282  3.01194  3.26951  5.21196  3.82715    278 p - - -
          2.68637  4.42244  2.77523  2.73142  3.46372  2.40493  3.72513  3.29373  2.67759  2.69373  4.24708  2.90302  2.73651  3.18070  2.89819  2.37905  2.77538  2.98537  4.58495  3.61522
          0.46813  1.00909  4.68025  1.18945  0.36296  0.41681  1.07630
    268   2.62840  4.28843  3.61733  3.05159  3.37926  3.02610  3.88975  2.69862  2.89450  1.72854  2.72665  3.41493  4.00110  3.25278  2.90817  2.88865  2.86678  2.51405  4.87803  3.65715    284 l - - -
          2.68618  4.42225  2.77519  2.73123  3.46354  2.40513  3.72494  3.29354  2.67741  2.69355  4.24690  2.90347  2.73739  3.18146  2.89801  2.37887  2.77519  2.98518  4.58477  3.61503
          0.02545  4.07973  4.80207  0.61958  0.77255  0.48576  0.95510
    269   2.65764  4.34452  3.56569  3.04811  3.21127  3.59965  3.85191  2.79181  2.95009  1.79545  3.44653  3.40557  4.01467  3.28055  3.25990  2.13125  2.91063  2.59505  4.74388  2.86403    285 l - - -
          2.68618  4.42225  2.77519  2.73123  3.46354  2.40513  3.72494  3.29354  2.67741  2.69355  4.24690  2.90347  2.73739  3.18146  2.89801  2.37887  2.77519  2.98518  4.58477  3.61503
          0.02545  4.07973  4.80207  0.61958  0.77255  0.48576  0.95510
    270   2.78406  5.15860  2.58936  1.86351  4.48428  3.35902  3.68468  3.94185  2.44419  3.46645  4.27912  2.85699  3.85507  1.83310  2.88231  2.39925  3.03463  3.55832  5.62916  4.24591    286 q - - -
          2.68618  4.42225  2.77519  2.73123  3.46354  2.40513  3.72494  3.29354  2.67741  2.69355  4.24690  2.90347  2.73739  3.18146  2.89801  2.37887  2.77519  2.98518  4.58477  3.61503
          0.02545  4.07973  4.80207  0.61958  0.77255  0.48576  0.95510
    271   2.51799  4.57322  3.04124  2.65012  4.15602  3.25014  3.83938  3.56565  2.65186  3.19964  4.03763  3.08065  3.81343  2.58157  3.04399  1.63347  2.21296  3.18375  5.44380  4.14815    287 s - - -
          2.68618  4.42225  2.77519  2.73123  3.46354  2.40513  3.72494  3.29354  2.67741  2.69355  4.24690  2.90347  2.73739  3.18146  2.89801  2.37887  2.77519  2.98518  4.58477  3.61503
          0.02545  4.07973  4.80207  0.61958  0.77255  0.48576  0.95510
    272   2.32660  4.46327  3.18229  2.69507  3.76942  2.88521  3.78872  3.17610  2.69953  2.84950  3.71042  3.13155  2.96276  3.02754  3.10316  2.37918  2.81491  2.88400  5.14746  2.45304    288 a - - -
          2.68618  4.42225  2.77519  2.73123  3.46354  2.40513  3.72494  3.29354  2.67741  2.69355  4.24690  2.90347  2.73739  3.18146  2.89801  2.37887  2.77519  2.98518  4.58477  3.61503
          0.02545  4.07973  4.80207  0.61958  0.77255  0.48576  0.95510
    273   2.14813  4.71316  2.94277  2.50989  4.18624  3.30401  3.73564  3.60818  2.53209  3.20890  4.02557  2.99195  2.60347  2.20481  2.96285  2.34299  2.85840  3.23385  5.43595  4.11243    289 a - - -
          2.68618  4.42225  2.77519  2.73123  3.46354  2.40513  3.72494  3.29354  2.67741  2.69355  4.24690  2.90347  2.73739  3.18146  2.89801  2.37887  2.77519  2.98518  4.58477  3.61503
          0.02545  4.07973  4.80207  0.61958  0.77255  0.48576  0.95510
    274   2.48839  4.32606  3.45326  2.97739  3.73957  3.33210  3.96347  2.99561  2.90414  2.22103  3.69618  3.31364  3.88207  3.25320  3.24138  2.15522  1.81459  2.72255  5.17666  3.92787    290 t - - -
          2.68618  4.42225  2.77519  2.73123  3.46354  2.40513  3.72494  3.29354  2.67741  2.69355  4.24690  2.90347  2.73739  3.18146  2.89801  2.37887  2.77519  2.98518  4.58477  3.61503
          0.02545  4.07973  4.80207  0.61958  0.77255  0.48576  0.95510
    275   2.99043  4.67342  3.63482  3.26583  2.79233  3.70397  3.78001  3.34525  3.04891  2.91017  3.94098  2.66990  4.19020  3.48009  3.29429  3.14358  3.27700  3.12578  1.30611  2.77082    291 w - - -
          2.68618  4.42225  2.77519  2.73123  3.46354  2.40513  3.72494  3.29354  2.67741  2.69355  4.24690  2.90347  2.73739  3.18146  2.89801  2.37887  2.77519  2.98518  4.58477  3.61503
          0.02545  4.07973  4.80207  0.61958  0.77255  0.48576  0.95510
    276   2.58047  4.72223  2.87488  2.24007  4.17462  3.30251  3.75026  3.58624  2.57862  3.20164  4.02602  2.98095  2.23688  2.91993  3.01979  2.33330  2.33387  3.22223  5.44158  4.11607    292 p - - -
          2.68618  4.42225  2.77519  2.73123  3.46354  2.40513  3.72494  3.29354  2.67741  2.69355  4.24690  2.90347  2.73739  3.18146  2.89801  2.37887  2.77519  2.98518  4.58477  3.61503
          0.02545  4.07973  4.80207  0.61958  0.77255  0.48576  0.95510
    277   2.63021  4.70444  3.07509  2.53429  3.77958  3.46601  2.67322  3.31777  2.46503  2.72535  3.78816  3.02930  2.82086  2.56667  2.87983  2.69568  2.85991  3.02834  5.12545  3.19598    293 k - - -
          2.68618  4.42225  2.77519  2.73123  3.46354  2.40513  3.72494  3.29354  2.67741  2.69355  4.24690  2.90347  2.73739  3.18146  2.89801  2.37887  2.77519  2.98518  4.58477  3.61503
          0.02545  4.07973  4.80207  0.61958  0.77255  0.48576  0.95510
    278   2.65321  4.75180  3.01903  2.51811  3.77373  3.45712  3.10065  3.38889  2.46884  3.00045  3.84734  3.01640  3.86405  2.47113  2.88374  2.05290  2.88682  3.09101  5.12732  2.87239    294 s - - -
          2.68618  4.42225  2.77519  2.73123  3.46354  2.40513  3.72494  3.29354  2.67741  2.69355  4.24690  2.90347  2.73739  3.18146  2.89801  2.37887  2.77519  2.98518  4.58477  3.61503
          0.02545  4.07973  4.80207  0.61958  0.77255  0.48576  0.95510
    279   2.65346  4.67564  3.11874  2.61796  3.89095  3.45793  3.72253  3.28712  2.47621  2.90426  2.83233  3.08927  3.88825  1.85526  2.84479  2.49665  2.90290  3.01535  5.22400  3.92642    295 q - - -
          2.68618  4.42225  2.77519  2.73123  3.46354  2.40513  3.72494  3.29354  2.67741  2.69355  4.24690  2.90347  2.73739  3.18146  2.89801  2.37887  2.77519  2.98518  4.58477  3.61503
          0.02545  4.07973  4.80207  0.61958  0.77255  0.48576  0.95510
    280   2.88237  4.39235  4.09387  3.57789  1.64961  3.89975  4.03413  2.56613  3.46359  1.71898  3.23581  3.81358  3.28371  3.69826  3.68017  3.21933  3.13025  2.49731  4.56161  3.11827    296 f - - -
          2.68618  4.42225  2.77519  2.73123  3.46354  2.40513  3.72494  3.29354  2.67741  2.69355  4.24690  2.90347  2.73739  3.18146  2.89801  2.37887  2.77519  2.98518  4.58477  3.61503
          0.02545  4.07973  4.80207  0.61958  0.77255  0.48576  0.95510
    281   2.56304  4.48742  3.19088  2.66443  3.70117  3.43738  3.74266  3.09759  2.64531  2.77674  3.64176  2.81831  3.37194  2.98050  3.05201  2.07537  2.81739  2.39445  5.08385  3.19344    297 s - - -
          2.68618  4.42225  2.77519  2.73123  3.46354  2.40513  3.72494  3.29354  2.67741  2.69355  4.24690  2.90347  2.73739  3.18146  2.89801  2.37887  2.77519  2.98518  4.58477  3.61503
          0.02545  4.07973  4.80207  0.61958  0.77255  0.48576  0.95510
    282   2.69454  5.03424  2.75981  2.35354  4.32319  3.38354  2.92298  3.79536  2.37686  3.33205  4.13040  2.36855  3.82801  2.17205  2.81554  2.26175  2.93443  3.42173  5.49405  4.12106    298 q - - -
          2.68618  4.42225  2.77519  2.73123  3.46354  2.40513  3.72494  3.29354  2.67741  2.69355  4.24690  2.90347  2.73739  3.18146  2.89801  2.37887  2.77519  2.98518  4.58477  3.61503
          0.02545  4.07973  4.80207  0.61958  0.77255  0.48576  0.95510
    283   3.14146  4.66379  3.98817  3.52712  1.92789  4.00752  3.59888  3.15679  3.41233  2.65144  3.74640  3.70833  4.36319  2.80577  3.64900  3.31422  3.36951  3.00123  3.94770  1.29014    299 y - - -
          2.68618  4.42225  2.77519  2.73123  3.46354  2.40513  3.72494  3.29354  2.67741  2.69355  4.24690  2.90347  2.73739  3.18146  2.89801  2.37887  2.77519  2.98518  4.58477  3.61503
          0.02545  4.07973  4.80207  0.61958  0.77255  0.48576  0.95510
    284   2.50353  4.65633  2.91800  2.53188  4.29755  2.78708  3.79735  3.73838  2.63552  3.32881  4.13043  2.03723  3.01978  2.95906  3.08683  2.11013  2.56634  3.30745  5.54032  4.21008    300 n - - -
          2.68618  4.42225  2.77519  2.73123  3.46354  2.40513  3.72494  3.29354  2.67741  2.69355  4.24690  2.90347  2.73739  3.18146  2.89801  2.37887  2.77519  2.98518  4.58477  3.61503
          0.15061  4.07973  2.09633  0.61958  0.77255  0.48576  0.95510
    285   2.60621  4.77260  2.94293  2.47196  4.14957  3.35050  3.64785  3.56944  2.35046  3.15247  3.97568  2.96163  3.25601  2.56768  2.41424  1.94234  2.86733  3.22100  5.36060  4.04866    301 s - - -
          2.68618  4.42225  2.77519  2.73123  3.46354  2.40513  3.72494  3.29354  2.67741  2.69355  4.24690  2.90347  2.73739  3.18146  2.89801  2.37887  2.77519  2.98518  4.58477  3.61503
          0.02879  3.95790  4.68025  0.61958  0.77255  0.60696  0.78747
    286   3.36816  4.74503  4.35578  4.08689  0.88167  4.03717  3.91689  2.88175  3.99186  2.23233  3.59956  4.11598  4.49414  4.13641  4.09048  3.63345  3.66949  2.87865  4.14138  2.49799    302 f - - -
          2.68618  4.42225  2.77519  2.73123  3.46354  2.40513  3.72494  3.29354  2.67741  2.69355  4.24690  2.90347  2.73739  3.18146  2.89801  2.37887  2.77519  2.98518  4.58477  3.61503
          0.02879  3.95790  4.68025  0.61958  0.77255  0.60696  0.78747
    287   2.16512  4.48167  3.09361  2.61299  3.88684  2.92357  3.74676  3.26740  2.60707  2.93169  3.78071  3.05626  2.70128  2.67698  3.01727  2.59159  2.77983  2.57917  5.22430  3.94136    303 a - - -
          2.68618  4.42225  2.77519  2.73123  3.46354  2.40513  3.72494  3.29354  2.67741  2.69355  4.24690  2.90347  2.73739  3.18146  2.89801  2.37887  2.77519  2.98518  4.58477  3.61503
          0.02879  3.95790  4.68025  0.61958  0.77255  0.60696  0.78747
    288   2.96014  5.49250  1.21500  1.80374  4.78074  3.20365  3.77772  4.29401  2.81942  3.81828  4.69304  2.67942  3.83973  2.95391  3.41706  2.84384  3.25693  3.87957  5.96882  4.47283    304 d - - -
          2.68618  4.42225  2.77519  2.73123  3.46354  2.40513  3.72494  3.29354  2.67741  2.69355  4.24690  2.90347  2.73739  3.18146  2.89801  2.37887  2.77519  2.98518  4.58477  3.61503
          0.02879  3.95790  4.68025  0.61958  0.77255  0.60696  0.78747
    289   2.48906  4.61034  2.78980  2.49966  4.26930  3.15368  3.80298  3.72718  2.65850  3.33016  4.15061  2.06754  2.69422  2.98380  3.08953  2.00639  2.84553  3.29425  5.53049  4.19837    305 s - - -
          2.68618  4.42225  2.77519  2.73123  3.46354  2.40513  3.72494  3.29354  2.67741  2.69355  4.24690  2.90347  2.73739  3.18146  2.89801  2.37887  2.77519  2.98518  4.58477  3.61503
          0.08504  3.95790  2.77379  0.61958  0.77255  0.60696  0.78747
    290   2.58228  4.66842  2.62038  2.48401  4.32311  2.57715  3.87963  3.87232  2.78268  3.48839  4.35207  1.42536  3.77156  3.09709  3.18937  2.64510  2.96940  3.42482  5.58446  4.24418    306 n - - -
          2.68618  4.42225  2.77519  2.73123  3.46354  2.40513  3.72494  3.29354  2.67741  2.69355  4.24690  2.90347  2.73739  3.18146  2.89801  2.37887  2.77519  2.98518  4.58477  3.61503
          0.09072  3.90329  2.70982  0.61958  0.77255  0.46257  0.99334
    291   2.65653  4.87370  2.75445  2.40028  4.24530  3.32495  3.67381  3.67811  2.42098  3.25766  4.08504  2.24261  3.81473  2.17988  2.82975  2.67381  2.33691  3.31876  5.45560  4.11389    307 q - - -
          2.68618  4.42225  2.77519  2.73123  3.46354  2.40513  3.72494  3.29354  2.67741  2.69355  4.24690  2.90347  2.73739  3.18146  2.89801  2.37887  2.77519  2.98518  4.58477  3.61503
          0.02814  3.98032  4.70267  0.61958  0.77255  0.58679  0.81218
    292   2.59740  4.22423  3.64625  3.09651  3.20619  3.59581  3.86465  2.60707  3.00410  2.19965  3.33483  3.43283  3.99246  3.30537  3.29934  2.46516  2.84277  2.00558  4.72846  2.66128    308 v - - -
          2.68618  4.42225  2.77519  2.73123  3.46354  2.40513  3.72494  3.29354  2.67741  2.69355  4.24690  2.90347  2.73739  3.18146  2.89801  2.37887  2.77519  2.98518  4.58477  3.61503
          0.02814  3.98032  4.70267  0.61958  0.77255  0.58679  0.81218
    293   1.51314  4.16004  3.55397  3.14516  3.96243  3.06680  4.12279  3.16516  3.11316  3.00685  3.90031  3.33763  3.74894  3.41848  3.42714  1.92181  2.71652  2.32899  5.38035  4.15941    309 a - - -
          2.68618  4.42225  2.77519  2.73123  3.46354  2.40513  3.72494  3.29354  2.67741  2.69355  4.24690  2.90347  2.73739  3.18146  2.89801  2.37887  2.77519  2.98518  4.58477  3.61503
          0.02814  3.98032  4.70267  0.61958  0.77255  0.58679  0.81218
    294   2.89958  4.63805  3.51856  3.37381  4.35828  3.31950  4.44172  3.93225  3.44049  3.54708  4.60212  3.66924  0.64947  3.82600  3.67310  3.07064  3.34981  3.56520  5.51446  4.48069    310 P - - -
          2.68618  4.42225  2.77519  2.73123  3.46354  2.40513  3.72494  3.29354  2.67741  2.69355  4.24690  2.90347  2.73739  3.18146  2.89801  2.37887  2.77519  2.98518  4.58477  3.61503
          0.02814  3.98032  4.70267  0.61958  0.77255  0.42741  1.05613
    295   3.13702  4.62430  4.09462  3.62513  1.34026  4.03290  2.46881  3.04280  3.48191  2.21196  3.64825  3.77571  4.38446  3.70490  3.69267  3.34635  3.36706  2.91663  3.98348  2.32306    311 f - - -
          2.68618  4.42225  2.77519  2.73123  3.46354  2.40513  3.72494  3.29354  2.67741  2.69355  4.24690  2.90347  2.73739  3.18146  2.89801  2.37887  2.77519  2.98518  4.58477  3.61503
          0.02545  4.07973  4.80207  0.61958  0.77255  0.48576  0.95510
    296   2.39601  4.41594  3.14725  2.78221  4.23120  2.58626  3.96637  3.65375  2.85878  3.29468  4.11537  2.72986  3.76608  3.17427  3.25859  1.96546  1.71980  3.20214  5.53590  4.26122    312 t - - -
          2.68618  4.42225  2.77519  2.73123  3.46354  2.40513  3.72494  3.29354  2.67741  2.69355  4.24690  2.90347  2.73739  3.18146  2.89801  2.37887  2.77519  2.98518  4.58477  3.61503
          0.10149  4.07973  2.53075  0.61958  0.77255  0.48576  0.95510
    297   2.68920  4.71690  2.88281  2.63664  4.00246  1.51360  2.41323  3.73439  2.71691  3.32706  4.20579  3.08882  3.87510  3.11122  3.08260  2.76264  3.02860  3.36131  5.33185  3.95658    313 g - - -
          2.68618  4.42225  2.77519  2.73123  3.46354  2.40513  3.72494  3.29354  2.67741  2.69355  4.24690  2.90347  2.73739  3.18146  2.89801  2.37887  2.77519  2.98518  4.58477  3.61503
          0.02743  4.00566  4.72801  0.61958  0.77255  0.56291  0.84292
    298   2.99352  4.47798  4.08724  3.61057  2.59489  3.96319  3.84754  2.03335  3.44402  2.25218  3.43193  3.80395  4.33072  3.71213  3.65165  3.29774  3.23735  2.49347  4.26358  1.51117    314 y - - -
          2.68618  4.42225  2.77519  2.73123  3.46354  2.40513  3.72494  3.29354  2.67741  2.69355  4.24690  2.90347  2.73739  3.18146  2.89801  2.37887  2.77519  2.98518  4.58477  3.61503
          0.02743  4.00566  4.72801  0.61958  0.77255  0.56291  0.84292
    299   2.49941  4.60321  2.78983  2.54354  4.34595  1.90124  3.87355  3.80573  2.75756  3.40967  4.23179  2.32473  2.51635  3.06246  3.18918  2.57675  2.87709  3.34953  5.60574  4.28348    315 g - - -
          2.68618  4.42225  2.77519  2.73123  3.46354  2.40513  3.72494  3.29354  2.67741  2.69355  4.24690  2.90347  2.73739  3.18146  2.89801  2.37887  2.77519  2.98518  4.58477  3.61503
          0.02743  4.00566  4.72801  0.61958  0.77255  0.44038  1.03225
    300   2.37584  4.86861  2.40074  2.37999  4.16237  2.99956  3.64559  3.58843  2.45673  3.17685  3.10692  2.32789  3.80466  2.79065  2.93198  2.62976  2.86128  3.23987  5.40206  4.04720    316 n - - -
          2.68618  4.42225  2.77519  2.73123  3.46354  2.40513  3.72494  3.29354  2.67741  2.69355  4.24690  2.90347  2.73739  3.18146  2.89801  2.37887  2.77519  2.98518  4.58477  3.61503
          0.02545  4.07973  4.80207  0.61958  0.77255  0.48576  0.95510
    301   2.84300  5.17231  2.82999  2.43884  4.52551  3.45930  3.64810  3.96063  1.88814  3.45003  4.26717  2.43569  3.90393  1.78603  2.55876  2.81092  3.06571  3.58893  5.56418  4.24370    317 q - - -
          2.68618  4.42225  2.77519  2.73123  3.46354  2.40513  3.72494  3.29354  2.67741  2.69355  4.24690  2.90347  2.73739  3.18146  2.89801  2.37887  2.77519  2.98518  4.58477  3.61503
          0.02545  4.07973  4.80207  0.61958  0.77255  0.48576  0.95510
    302   2.89974  4.62308  3.52225  3.15762  2.84485  3.64832  3.78798  3.25228  3.08995  2.83549  3.86231  3.48009  2.68210  3.43705  3.38046  3.05522  3.19049  3.03444  4.43473  1.27754    318 y - - -
          2.68618  4.42225  2.77519  2.73123  3.46354  2.40513  3.72494  3.29354  2.67741  2.69355  4.24690  2.90347  2.73739  3.18146  2.89801  2.37887  2.77519  2.98518  4.58477  3.61503
          0.12077  4.07973  2.33458  0.61958  0.77255  0.48576  0.95510
    303   2.60065  4.76253  2.46458  2.39962  4.02315  2.58332  3.67110  3.48332  2.53135  3.09681  3.92745  2.91548  3.79958  2.84646  2.99748  2.21993  2.86259  3.15340  5.32263  3.00421    319 s - - -
          2.68618  4.42225  2.77519  2.73123  3.46354  2.40513  3.72494  3.29354  2.67741  2.69355  4.24690  2.90347  2.73739  3.18146  2.89801  2.37887  2.77519  2.98518  4.58477  3.61503
          0.02796  3.98691  4.70926  0.61958  0.77255  0.43067  1.05003
    304   2.59886  4.81597  2.83281  2.44446  4.29396  2.56184  3.72058  3.73502  2.51054  3.30793  4.11372  2.94563  2.93035  2.00545  2.95294  2.34757  2.89088  3.34108  5.50885  4.16420    320 q - - -
          2.68618  4.42225  2.77519  2.73123  3.46354  2.40513  3.72494  3.29354  2.67741  2.69355  4.24690  2.90347  2.73739  3.18146  2.89801  2.37887  2.77519  2.98518  4.58477  3.61503
          0.02545  4.07973  4.80207  0.61958  0.77255  0.48576  0.95510
    305   2.84050  2.63193  4.08413  3.61314  2.70066  3.73845  3.86183  2.86001  3.44454  2.55140  3.59729  3.75061  4.20604  3.71066  3.63933  3.11654  3.13365  2.67430  4.31770  1.34698    321 y - - -
          2.68618  4.42225  2.77519  2.73123  3.46354  2.40513  3.72494  3.29354  2.67741  2.69355  4.24690  2.90347  2.73739  3.18146  2.89801  2.37887  2.77519  2.98518  4.58477  3.61503
          0.02545  4.07973  4.80207  0.61958  0.77255  0.48576  0.95510
    306   2.15748  4.76428  2.91436  2.51578  4.22186  3.32490  3.74498  3.63556  2.50672  3.23220  4.06640  2.99927  2.87299  1.84099  2.91214  2.66197  2.90630  3.27075  5.46087  4.13952    322 q - - -
          2.68618  4.42225  2.77519  2.73123  3.46354  2.40513  3.72494  3.29354  2.67741  2.69355  4.24690  2.90347  2.73739  3.18146  2.89801  2.37887  2.77519  2.98518  4.58477  3.61503
          0.02545  4.07973  4.80207  0.61958  0.77255  0.48576  0.95510
    307   3.21407  4.56751  4.50084  4.03970  1.61171  4.18724  3.70923  2.34841  3.89625  2.33078  3.52006  4.01266  4.50607  3.97905  3.99641  3.51194  3.43943  2.76115  3.94020  1.47825    323 y - - -
          2.68618  4.42225  2.77519  2.73123  3.46354  2.40513  3.72494  3.29354  2.67741  2.69355  4.24690  2.90347  2.73739  3.18146  2.89801  2.37887  2.77519  2.98518  4.58477  3.61503
          0.02545  4.07973  4.80207  0.61958  0.77255  0.48576  0.95510
    308   1.83150  4.25562  3.39591  3.22288  4.46195  1.10321  4.36069  3.83975  3.37735  3.57567  4.43103  3.37862  3.76882  3.65200  3.66935  2.49918  2.82751  3.28153  5.78721  4.59656    324 g - - -
          2.68618  4.42225  2.77519  2.73123  3.46354  2.40513  3.72494  3.29354  2.67741  2.69355  4.24690  2.90347  2.73739  3.18146  2.89801  2.37887  2.77519  2.98518  4.58477  3.61503
          0.02545  4.07973  4.80207  0.61958  0.77255  0.48576  0.95510
    309   2.71628  5.02950  2.14574  2.34105  4.42726  1.92633  3.71979  3.89043  2.53856  3.43902  4.24855  2.87753  3.83496  2.86789  2.45226  2.70318  2.99151  3.49550  5.61279  4.23481    325 g - - -
          2.68618  4.42225  2.77519  2.73123  3.46354  2.40513  3.72494  3.29354  2.67741  2.69355  4.24690  2.90347  2.73739  3.18146  2.89801  2.37887  2.77519  2.98518  4.58477  3.61503
          0.02545  4.07973  4.80207  0.61958  0.77255  0.48576  0.95510
    310   2.82493  5.32683  1.77058  1.80680  4.65470  2.73642  3.72511  4.14932  2.64144  3.65330  4.45846  2.76148  3.83906  2.86938  3.19338  2.19933  3.09540  3.72531  5.81866  4.36021    326 d - - -
          2.68618  4.42225  2.77519  2.73123  3.46354  2.40513  3.72494  3.29354  2.67741  2.69355  4.24690  2.90347  2.73739  3.18146  2.89801  2.37887  2.77519  2.98518  4.58477  3.61503
          0.10149  4.07973  2.53075  0.61958  0.77255  0.48576  0.95510
    311   2.60769  4.84692  2.55480  2.36466  3.03191  3.37224  3.61764  3.52437  2.43119  3.11523  3.92849  2.53170  3.27800  2.42422  2.90212  2.62481  2.84537  3.19024  5.33606  3.97907    327 e - - -
          2.68618  4.42225  2.77519  2.73123  3.46354  2.40513  3.72494  3.29354  2.67741  2.69355  4.24690  2.90347  2.73739  3.18146  2.89801  2.37887  2.77519  2.98518  4.58477  3.61503
          0.02743  4.00566  4.72801  0.61958  0.77255  0.44038  1.03225
    312   2.71015  4.88181  3.08837  2.55599  4.25155  3.04754  3.65920  3.65306  2.25654  3.21542  4.04146  3.03563  3.88010  2.53739  1.79260  2.74072  2.39963  3.31229  5.39960  4.11198    328 r - - -
          2.68618  4.42225  2.77519  2.73123  3.46354  2.40513  3.72494  3.29354  2.67741  2.69355  4.24690  2.90347  2.73739  3.18146  2.89801  2.37887  2.77519  2.98518  4.58477  3.61503
          0.02545  4.07973  4.80207  0.61958  0.77255  0.48576  0.95510
    313   2.84496  4.44105  4.01803  3.56028  3.38980  3.80094  4.35146  2.40395  3.37937  1.18179  3.30272  3.83545  4.26803  3.73408  3.61690  3.18528  2.34060  2.32658  5.15558  3.94391    329 l - - -
          2.68618  4.42225  2.77519  2.73123  3.46354  2.40513  3.72494  3.29354  2.67741  2.69355  4.24690  2.90347  2.73739  3.18146  2.89801  2.37887  2.77519  2.98518  4.58477  3.61503
          0.02545  4.07973  4.80207  0.61958  0.77255  0.48576  0.95510
    314   2.38945  4.23098  3.92767  3.36193  3.32176  3.75553  4.10078  2.36438  3.26751  1.94548  2.31808  3.66398  4.13501  3.53743  3.52972  3.04537  2.49456  2.05480  4.91264  3.71815    330 l - - -
          2.68618  4.42225  2.77519  2.73123  3.46354  2.40513  3.72494  3.29354  2.67741  2.69355  4.24690  2.90347  2.73739  3.18146  2.89801  2.37887  2.77519  2.98518  4.58477  3.61503
          0.02545  4.07973  4.80207  0.61958  0.77255  0.48576  0.95510
    315   2.74791  4.79563  3.29291  2.79427  4.32514  3.43022  3.77520  3.76571  2.26401  3.32718  4.19121  3.19142  3.93779  2.94711  1.36180  2.17964  3.04223  3.40147  5.45067  4.20015    331 r - - -
          2.68618  4.42225  2.77519  2.73123  3.46354  2.40513  3.72494  3.29354  2.67741  2.69355  4.24690  2.90347  2.73739  3.18146  2.89801  2.37887  2.77519  2.98518  4.58477  3.61503
          0.02545  4.07973  4.80207  0.61958  0.77255  0.48576  0.95510
    316   3.39545  4.79905  4.52149  4.16713  3.22732  4.24311  4.75830  2.44755  3.93293  0.65637  3.19414  4.42250  4.64592  4.25119  4.07310  3.84559  3.68198  2.53779  5.17671  3.94626    332 L - - -
          2.68618  4.42225  2.77519  2.73123  3.46354  2.40513  3.72494  3.29354  2.67741  2.69355  4.24690  2.90347  2.73739  3.18146  2.89801  2.37887  2.77519  2.98518  4.58477  3.61503
          0.02545  4.07973  4.80207  0.61958  0.77255  0.48576  0.95510
    317   2.33827  2.43500  3.93056  3.62850  4.24229  1.04542  4.47471  3.59997  3.56430  3.37790  4.26402  3.60610  3.81501  3.84972  3.77796  2.55447  2.84083  3.12673  5.59754  4.46091    333 g - - -
          2.68618  4.42225  2.77519  2.73123  3.46354  2.40513  3.72494  3.29354  2.67741  2.69355  4.24690  2.90347  2.73739  3.18146  2.89801  2.37887  2.77519  2.98518  4.58477  3.61503
          0.02545  4.07973  4.80207  0.61958  0.77255  0.48576  0.95510
    318   2.34357  4.33097  3.29235  2.92588  4.25595  3.07864  4.05757  3.66389  2.95972  3.32842  4.15497  3.22134  2.14615  3.28277  3.32784  1.58035  2.31213  3.18668  5.57398  4.32032    334 s - - -
          2.68618  4.42225  2.77519  2.73123  3.46354  2.40513  3.72494  3.29354  2.67741  2.69355  4.24690  2.90347  2.73739  3.18146  2.89801  2.37887  2.77519  2.98518  4.58477  3.61503
          0.02545  4.07973  4.80207  0.61958  0.77255  0.48576  0.95510
    319   2.36012  3.04883  3.38714  2.95352  4.05593  3.13289  4.01637  3.46505  2.93485  3.15061  3.99306  2.37137  3.77545  3.26298  3.29561  1.48770  2.76797  3.05329  5.41298  4.15633    335 s - - -
          2.68618  4.42225  2.77519  2.73123  3.46354  2.40513  3.72494  3.29354  2.67741  2.69355  4.24690  2.90347  2.73739  3.18146  2.89801  2.37887  2.77519  2.98518  4.58477  3.61503
          0.02545  4.07973  4.80207  0.61958  0.77255  0.48576  0.95510
    320   1.38781  4.31275  3.87624  3.43790  3.68294  3.53240  4.32258  1.94244  3.35019  2.48744  3.60312  3.67734  4.10185  3.67560  3.62957  2.92802  2.98440  2.22525  5.30895  4.07900    336 a - - -
          2.68618  4.42225  2.77519  2.73123  3.46354  2.40513  3.72494  3.29354  2.67741  2.69355  4.24690  2.90347  2.73739  3.18146  2.89801  2.37887  2.77519  2.98518  4.58477  3.61503
          0.02545  4.07973  4.80207  0.61958  0.77255  0.48576  0.95510
    321   2.33995  2.49838  3.97334  3.56336  3.90785  3.14398  4.34942  2.99626  3.43173  2.92320  3.87949  3.58986  3.85244  3.73284  3.65842  2.58586  1.27571  2.67719  5.38939  4.19664    337 t - - -
          2.68618  4.42225  2.77519  2.73123  3.46354  2.40513  3.72494  3.29354  2.67741  2.69355  4.24690  2.90347  2.73739  3.18146  2.89801  2.37887  2.77519  2.98518  4.58477  3.61503
          0.02545  4.07973  4.80207  0.61958  0.77255  0.48576  0.95510
    322   2.17308  4.86098  3.10744  2.67662  4.36363  3.43209  3.76464  3.68219  1.32216  3.30526  4.17911  3.11991  3.92987  2.92670  2.59880  2.81720  3.04531  3.34297  5.49903  4.23761    338 k - - -
          2.68618  4.42225  2.77519  2.73123  3.46354  2.40513  3.72494  3.29354  2.67741  2.69355  4.24690  2.90347  2.73739  3.18146  2.89801  2.37887  2.77519  2.98518  4.58477  3.61503
          0.02545  4.07973  4.80207  0.61958  0.77255  0.48576  0.95510
    323   2.92492  5.35952  2.33268  1.23628  4.67860  3.29950  3.78765  4.18472  2.68506  3.71170  4.56106  2.14919  3.88976  2.95285  3.18181  2.84815  3.20816  3.78146  5.85133  4.40809    339 e - - -
          2.68618  4.42225  2.77519  2.73123  3.46354  2.40513  3.72494  3.29354  2.67741  2.69355  4.24690  2.90347  2.73739  3.18146  2.89801  2.37887  2.77519  2.98518  4.58477  3.61503
          0.15061  4.07973  2.09633  0.61958  0.77255  0.48576  0.95510
    324   0.89734  4.23594  3.55036  3.34606  4.13841  3.05810  4.35788  3.27680  3.36454  3.15441  4.17724  3.47376  3.80544  3.69797  3.60891  2.58569  2.86898  2.91642  5.55704  4.36691    340 a - - -
          2.68618  4.42225  2.77519  2.73123  3.46354  2.40513  3.72494  3.29354  2.67741  2.69355  4.24690  2.90347  2.73739  3.18146  2.89801  2.37887  2.77519  2.98518  4.58477  3.61503
          0.02879  3.95790  4.68025  0.61958  0.77255  0.60696  0.78747
    325   3.10300  4.93546  3.60248  3.09624  4.31173  3.57415  3.88809  3.85965  2.27455  3.36008  4.35835  3.44930  4.07286  3.10446  0.85552  3.18325  3.36333  3.57999  5.36033  4.22086    341 r - - -
          2.68618  4.42225  2.77519  2.73123  3.46354  2.40513  3.72494  3.29354  2.67741  2.69355  4.24690  2.90347  2.73739  3.18146  2.89801  2.37887  2.77519  2.98518  4.58477  3.61503
          0.02879  3.95790  4.68025  0.61958  0.77255  0.60696  0.78747
    326   3.05103  5.01728  3.23265  2.83869  4.42324  3.53084  3.80807  3.85795  0.92718  3.40463  4.36191  3.25925  4.02550  2.99501  2.45006  3.08767  3.29817  3.56107  5.44314  4.26837    342 k - - -
          2.68618  4.42225  2.77519  2.73123  3.46354  2.40513  3.72494  3.29354  2.67741  2.69355  4.24690  2.90347  2.73739  3.18146  2.89801  2.37887  2.77519  2.98518  4.58477  3.61503
          0.02879  3.95790  4.68025  0.61958  0.77255  0.60696  0.78747
    327   2.79397  4.75594  3.28319  2.74960  3.95547  3.55538  3.73019  2.60867  1.46427  2.86700  3.85207  3.18574  3.97110  2.91901  2.55559  2.88891  3.02599  2.91106  5.25954  3.99155    343 k - - -
          2.68618  4.42225  2.77519  2.73123  3.46354  2.40513  3.72494  3.29354  2.67741  2.69355  4.24690  2.90347  2.73739  3.18146  2.89801  2.37887  2.77519  2.98518  4.58477  3.61503
          0.02879  3.95790  4.68025  0.61958  0.77255  0.60696  0.78747
    328   3.10300  4.93546  3.60248  3.09624  4.31173  3.57415  3.88809  3.85965  2.27455  3.36008  4.35835  3.44930  4.07286  3.10446  0.85552  3.18325  3.36333  3.57999  5.36033  4.22086    344 r - - -
          2.68618  4.42225  2.77519  2.73123  3.46354  2.40513  3.72494  3.29354  2.67741  2.69355  4.24690  2.90347  2.73739  3.18146  2.89801  2.37887  2.77519  2.98518  4.58477  3.61503
          0.02879  3.95790  4.68025  0.61958  0.77255  0.41681  1.07630
    329   3.14468  4.66330  4.27855  3.89253  3.31572  3.99239  4.57984  2.51281  3.64787  1.88326  1.02980  4.14295  4.45832  4.01846  3.82785  3.51319  3.45628  2.54204  5.18133  3.95915    345 m - - -
          2.68618  4.42225  2.77519  2.73123  3.46354  2.40513  3.72494  3.29354  2.67741  2.69355  4.24690  2.90347  2.73739  3.18146  2.89801  2.37887  2.77519  2.98518  4.58477  3.61503
          0.02545  4.07973  4.80207  0.61958  0.77255  0.48576  0.95510
    330   1.50586  4.44717  3.19576  2.79210  4.03982  3.24085  3.91618  3.37233  2.76854  3.07198  3.94229  3.17437  3.82485  2.69980  3.13618  2.61451  2.22767  3.02286  5.38424  4.11983    346 a - - -
          2.68618  4.42225  2.77519  2.73123  3.46354  2.40513  3.72494  3.29354  2.67741  2.69355  4.24690  2.90347  2.73739  3.18146  2.89801  2.37887  2.77519  2.98518  4.58477  3.61503
          0.02545  4.07973  4.80207  0.61958  0.77255  0.48576  0.95510
    331   2.84615  4.88822  3.31815  2.80750  4.36602  3.49980  3.78727  3.79915  2.26773  3.33835  4.21755  3.22327  2.54610  2.95698  1.28563  2.90432  3.11451  3.45824  5.45541  4.23476    347 r - - -
          2.68618  4.42225  2.77519  2.73123  3.46354  2.40513  3.72494  3.29354  2.67741  2.69355  4.24690  2.90347  2.73739  3.18146  2.89801  2.37887  2.77519  2.98518  4.58477  3.61503
          0.02545  4.07973  4.80207  0.61958  0.77255  0.48576  0.95510
    332   2.78121  4.74086  3.24585  2.75563  3.76509  3.56994  3.80315  3.15629  2.50609  2.63978  2.69194  3.21134  3.99239  1.65301  2.82936  2.88320  3.02485  2.98282  5.21050  3.91353    348 q - - -
          2.68618  4.42225  2.77519  2.73123  3.46354  2.40513  3.72494  3.29354  2.67741  2.69355  4.24690  2.90347  2.73739  3.18146  2.89801  2.37887  2.77519  2.98518  4.58477  3.61503
          0.02545  4.07973  4.80207  0.61958  0.77255  0.48576  0.95510
    333   2.96446  5.14757  3.07836  2.08737  4.53304  3.55981  3.68899  3.93151  2.13138  3.42668  4.28815  3.10095  3.99246  2.83346  1.33777  2.95537  3.17434  3.59802  5.51988  4.27707    349 r - - -
          2.68618  4.42225  2.77519  2.73123  3.46354  2.40513  3.72494  3.29354  2.67741  2.69355  4.24690  2.90347  2.73739  3.18146  2.89801  2.37887  2.77519  2.98518  4.58477  3.61503
          0.02545  4.07973  4.80207  0.61958  0.77255  0.48576  0.95510
    334   3.25348  5.06848  3.76665  3.24040  4.47636  3.69528  3.99514  4.03667  2.34899  3.51507  4.51402  3.58207  4.19157  3.20883  0.70343  3.33025  3.50773  3.75268  5.47758  4.36324    350 r - - -
          2.68618  4.42225  2.77519  2.73123  3.46354  2.40513  3.72494  3.29354  2.67741  2.69355  4.24690  2.90347  2.73739  3.18146  2.89801  2.37887  2.77519  2.98518  4.58477  3.61503
          0.02545  4.07973  4.80207  0.61958  0.77255  0.48576  0.95510
    335   2.55426  4.18856  3.76266  3.23126  2.09971  3.52826  3.98215  2.64065  3.15453  2.42173  3.37892  3.50973  3.99051  3.42899  3.42944  2.32589  2.55437  2.18426  4.83982  3.57895    351 f - - -
          2.68618  4.42225  2.77519  2.73123  3.46354  2.40513  3.72494  3.29354  2.67741  2.69355  4.24690  2.90347  2.73739  3.18146  2.89801  2.37887  2.77519  2.98518  4.58477  3.61503
          0.02545  4.07973  4.80207  0.61958  0.77255  0.48576  0.95510
    336   2.83426  4.30778  4.18426  3.62156  3.28516  3.96130  4.30378  1.88376  3.51047  1.48857  3.17999  3.90037  3.21853  3.76042  3.73873  3.26432  3.07514  1.92195  4.99980  3.82327    352 l - - -
          2.68618  4.42225  2.77519  2.73123  3.46354  2.40513  3.72494  3.29354  2.67741  2.69355  4.24690  2.90347  2.73739  3.18146  2.89801  2.37887  2.77519  2.98518  4.58477  3.61503
          0.02545  4.07973  4.80207  0.61958  0.77255  0.48576  0.95510
    337   2.49974  4.39060  3.40403  3.03776  3.81984  3.25630  4.05232  3.22065  2.96968  2.42216  3.93205  3.33824  3.88556  3.35200  3.28604  1.25625  2.89472  2.91699  5.28389  3.95090    353 s - - -
          2.68618  4.42225  2.77519  2.73123  3.46354  2.40513  3.72494  3.29354  2.67741  2.69355  4.24690  2.90347  2.73739  3.18146  2.89801  2.37887  2.77519  2.98518  4.58477  3.61503
          0.02545  4.07973  4.80207  0.61958  0.77255  0.48576  0.95510
    338   2.23940  4.61914  3.21277  2.73806  3.29223  3.53203  2.07670  3.22169  2.66171  2.85167  3.75969  3.17935  3.95539  3.04491  3.02951  2.81936  2.95644  2.96459  4.78241  2.69042    354 h - - -
          2.68618  4.42225  2.77519  2.73123  3.46354  2.40513  3.72494  3.29354  2.67741  2.69355  4.24690  2.90347  2.73739  3.18146  2.89801  2.37887  2.77519  2.98518  4.58477  3.61503
          0.02545  4.07973  4.80207  0.61958  0.77255  0.48576  0.95510
    339   2.94749  5.07272  3.05026  2.64162  4.14483  3.55248  1.63087  3.82941  1.82625  3.34432  4.22352  3.10831  3.99683  2.88111  2.48769  2.95371  3.16713  3.51381  5.33379  3.98249    355 h - - -
          2.68618  4.42225  2.77519  2.73123  3.46354  2.40513  3.72494  3.29354  2.67741  2.69355  4.24690  2.90347  2.73739  3.18146  2.89801  2.37887  2.77519  2.98518  4.58477  3.61503
          0.25936  4.07973  1.55332  0.61958  0.77255  0.48576  0.95510
    340   2.73100  4.70023  3.18864  2.65798  3.28024  3.52004  2.43996  3.31950  2.36038  2.89985  3.80363  3.10058  3.91145  2.88223  2.35397  2.80197  2.95198  3.05486  4.73461  2.69860    356 r - - -
          2.68620  4.42227  2.77521  2.73125  3.46356  2.40504  3.72496  3.29356  2.67743  2.69357  4.24692  2.90328  2.73741  3.18148  2.89803  2.37889  2.77521  2.98520  4.58479  3.61505
          0.20504  1.74255  4.57476  0.31720  1.30263  0.37575  1.16084
    341   2.85803  5.12208  3.03395  2.10990  4.44936  3.52595  2.97576  3.88310  2.12920  3.37584  4.20128  3.02500  3.93087  2.76298  1.60122  2.84194  3.06407  3.53334  5.47883  4.18986    358 r - - -
          2.68618  4.42225  2.77519  2.73123  3.46354  2.40513  3.72494  3.29354  2.67741  2.69355  4.24690  2.90347  2.73739  3.18146  2.89801  2.37887  2.77519  2.98518  4.58477  3.61503
          0.02545  4.07973  4.80207  0.61958  0.77255  0.48576  0.95510
    342   2.71354  4.92450  2.77472  2.43434  4.13753  3.37292  2.03081  3.71727  2.48226  3.28630  4.11962  2.46287  2.75803  2.87839  2.89658  2.72741  2.97802  3.36398  5.40434  4.01673    359 h - - -
          2.68618  4.42225  2.77519  2.73123  3.46354  2.40513  3.72494  3.29354  2.67741  2.69355  4.24690  2.90347  2.73739  3.18146  2.89801  2.37887  2.77519  2.98518  4.58477  3.61503
          0.07547  4.07973  2.88626  0.61958  0.77255  0.48576  0.95510
    343   2.75871  5.16535  2.61891  1.95694  4.46286  3.36394  3.07787  3.93235  2.36378  3.43998  4.24033  2.59027  3.83281  1.94566  2.79503  2.71517  2.99586  3.54561  5.58464  4.20110    360 q - - -
          2.68618  4.42225  2.77519  2.73123  3.46354  2.40513  3.72494  3.29354  2.67741  2.69355  4.24690  2.90347  2.73739  3.18146  2.89801  2.37887  2.77519  2.98518  4.58477  3.61503
          0.02673  4.03099  4.75333  0.61958  0.77255  0.53783  0.87711
    344   2.49880  4.59605  2.82585  2.56817  4.34063  2.28056  3.88327  3.77665  2.75743  3.39758  4.22195  1.76744  3.77663  3.07204  3.18227  2.58047  2.39757  3.32771  5.60649  4.28588    361 n - - -
          2.68618  4.42225  2.77519  2.73123  3.46354  2.40513  3.72494  3.29354  2.67741  2.69355  4.24690  2.90347  2.73739  3.18146  2.89801  2.37887  2.77519  2.98518  4.58477  3.61503
          0.15876  4.03099  2.04759  0.61958  0.77255  0.45453  1.00717
    345   2.67884  4.80289  2.79664  2.50960  4.20672  3.29214  3.74530  3.71708  2.44509  3.29280  4.16785  2.98237  3.84171  1.59202  2.78877  2.32154  2.98627  3.35413  5.44659  4.10495    362 q - - -
          2.68618  4.42225  2.77519  2.73123  3.46354  2.40513  3.72494  3.29354  2.67741  2.69355  4.24690  2.90347  2.73739  3.18146  2.89801  2.37887  2.77519  2.98518  4.58477  3.61503
          0.02879  3.95790  4.68025  0.61958  0.77255  0.60696  0.78747
    346   2.75747  5.16012  2.15289  2.20975  4.36075  3.28092  2.46665  3.93229  2.52950  3.46159  4.28083  2.03462  3.80565  2.81770  3.02904  2.70710  3.01740  3.54646  5.58433  4.14329    363 n - - -
          2.68618  4.42225  2.77519  2.73123  3.46354  2.40513  3.72494  3.29354  2.67741  2.69355  4.24690  2.90347  2.73739  3.18146  2.89801  2.37887  2.77519  2.98518  4.58477  3.61503
          0.02879  3.95790  4.68025  0.61958  0.77255  0.60696  0.78747
    347   2.61295  4.78077  2.80098  2.45077  4.22705  3.28428  3.70278  3.67378  2.44668  3.25387  4.08711  2.94020  3.09919  1.82770  2.83892  2.32387  2.90579  3.30121  5.44880  4.11833    364 q - - -
          2.68618  4.42225  2.77519  2.73123  3.46354  2.40513  3.72494  3.29354  2.67741  2.69355  4.24690  2.90347  2.73739  3.18146  2.89801  2.37887  2.77519  2.98518  4.58477  3.61503
          0.02879  3.95790  4.68025  0.61958  0.77255  0.60696  0.78747
    348   2.56292  4.61910  3.06436  2.55209  3.94301  3.36821  3.67992  3.31142  2.44580  2.96765  3.81524  2.35165  3.81441  2.86327  2.50382  2.64407  2.41043  2.64285  5.23756  3.94364    365 n - - -
          2.68618  4.42225  2.77519  2.73123  3.46354  2.40513  3.72494  3.29354  2.67741  2.69355  4.24690  2.90347  2.73739  3.18146  2.89801  2.37887  2.77519  2.98518  4.58477  3.61503
          0.02879  3.95790  4.68025  0.61958  0.77255  0.60696  0.78747
    349   2.28057  4.74800  2.87203  2.56478  4.16630  3.30548  3.77512  3.56562  2.47524  3.17120  4.09119  3.02606  3.85287  1.59127  2.81328  2.72798  2.97762  3.24040  5.43670  4.12282    366 q - - -
          2.68618  4.42225  2.77519  2.73123  3.46354  2.40513  3.72494  3.29354  2.67741  2.69355  4.24690  2.90347  2.73739  3.18146  2.89801  2.37887  2.77519  2.98518  4.58477  3.61503
          0.09577  3.95790  2.62795  0.61958  0.77255  0.60696  0.78747
    350   2.46492  4.49329  2.74692  2.60377  4.30067  1.50447  3.95017  3.82550  2.87856  3.46078  4.31780  2.31288  3.73316  3.18444  3.26347  2.56593  2.88823  3.34571  5.58018  4.27596    367 g - - -
          2.68618  4.42225  2.77519  2.73123  3.46354  2.40513  3.72494  3.29354  2.67741  2.69355  4.24690  2.90347  2.73739  3.18146  2.89801  2.37887  2.77519  2.98518  4.58477  3.61503
          0.03075  3.89289  4.61523  0.61958  0.77255  0.56403  0.84144
    351   2.79190  4.97441  2.61320  2.40549  3.94469  3.32238  2.94447  3.82290  2.53162  3.36987  4.24989  1.52866  3.86985  2.93835  2.91870  2.79111  3.07715  3.46893  5.29168  3.82210    368 n - - -
          2.68618  4.42225  2.77519  2.73123  3.46354  2.40513  3.72494  3.29354  2.67741  2.69355  4.24690  2.90347  2.73739  3.18146  2.89801  2.37887  2.77519  2.98518  4.58477  3.61503
          0.02879  3.95790  4.68025  0.61958  0.77255  0.60696  0.78747
    352   2.68211  4.28585  3.90736  3.39039  3.53715  3.69621  4.25203  1.93950  3.29037  2.30877  3.42926  3.69058  4.15980  3.60943  3.58310  3.03669  1.88178  1.81542  5.18522  3.96517    369 v - - -
          2.68618  4.42225  2.77519  2.73123  3.46354  2.40513  3.72494  3.29354  2.67741  2.69355  4.24690  2.90347  2.73739  3.18146  2.89801  2.37887  2.77519  2.98518  4.58477  3.61503
          0.02879  3.95790  4.68025  0.61958  0.77255  0.60696  0.78747
    353   2.52449  4.58229  2.81508  2.58233  4.21355  3.16041  3.87144  3.61591  2.71733  3.30597  4.17699  1.61130  3.78617  3.07976  3.10227  2.61353  2.24892  3.21999  5.51707  4.18641    370 n - - -
          2.68618  4.42225  2.77519  2.73123  3.46354  2.40513  3.72494  3.29354  2.67741  2.69355  4.24690  2.90347  2.73739  3.18146  2.89801  2.37887  2.77519  2.98518  4.58477  3.61503
          0.02879  3.95790  4.68025  0.61958  0.77255  0.60696  0.78747
    354   2.56716  4.68121  2.79084  2.49016  4.21761  2.48598  3.77025  3.65968  2.58134  3.26054  4.09891  2.96334  2.10491  2.48980  2.98699  2.62781  2.89279  3.27331  5.47087  4.15390    371 p - - -
          2.68618  4.42225  2.77519  2.73123  3.46354  2.40513  3.72494  3.29354  2.67741  2.69355  4.24690  2.90347  2.73739  3.18146  2.89801  2.37887  2.77519  2.98518  4.58477  3.61503
          0.02879  3.95790  4.68025  0.61958  0.77255  0.60696  0.78747
    355   1.86822  4.16295  3.27194  3.03977  4.33205  1.50206  4.18254  3.74597  3.17283  3.43622  4.25878  3.22973  3.66081  3.44745  3.49809  2.04209  2.69548  3.18153  5.66486  4.44373    372 g - - -
          2.68618  4.42225  2.77519  2.73123  3.46354  2.40513  3.72494  3.29354  2.67741  2.69355  4.24690  2.90347  2.73739  3.18146  2.89801  2.37887  2.77519  2.98518  4.58477  3.61503
          0.02879  3.95790  4.68025  0.61958  0.77255  0.60696  0.78747
    356   2.44661  4.51534  2.89139  2.58643  4.21741  3.13406  3.84484  3.63989  2.70266  3.27915  4.10912  1.94787  3.74603  3.03903  3.11123  2.10821  2.25183  3.21430  5.50143  4.19235    373 n - - -
          2.68618  4.42225  2.77519  2.73123  3.46354  2.40513  3.72494  3.29354  2.67741  2.69355  4.24690  2.90347  2.73739  3.18146  2.89801  2.37887  2.77519  2.98518  4.58477  3.61503
          0.02879  3.95790  4.68025  0.61958  0.77255  0.60696  0.78747
    357   3.48028  4.82413  4.22358  3.95103  2.75741  3.82733  4.00778  3.50785  3.67156  2.88784  4.13764  4.08291  4.35228  4.05477  3.78477  3.68315  3.78508  3.40055  0.72932  2.75510    374 w - - -
          2.68618  4.42225  2.77519  2.73123  3.46354  2.40513  3.72494  3.29354  2.67741  2.69355  4.24690  2.90347  2.73739  3.18146  2.89801  2.37887  2.77519  2.98518  4.58477  3.61503
          0.02879  3.95790  4.68025  0.61958  0.77255  0.60696  0.78747
    358   2.95305  4.36603  4.42102  3.86129  2.67646  4.12262  4.43551  2.13457  3.74687  1.71283  2.12380  4.10532  4.42418  3.93794  3.92850  3.44211  3.19015  1.64792  4.95974  3.76695    375 v - - -
          2.68618  4.42225  2.77519  2.73123  3.46354  2.40513  3.72494  3.29354  2.67741  2.69355  4.24690  2.90347  2.73739  3.18146  2.89801  2.37887  2.77519  2.98518  4.58477  3.61503
          0.02879  3.95790  4.68025  0.61958  0.77255  0.60696  0.78747
    359   3.37186  4.82621  3.96490  3.71067  2.29944  3.93007  3.66062  3.36928  3.56574  2.80108  4.03554  3.82957  4.40210  3.85123  3.73179  3.49992  3.65905  3.24393  3.94635  0.83477    376 y - - -
          2.68618  4.42225  2.77519  2.73123  3.46354  2.40513  3.72494  3.29354  2.67741  2.69355  4.24690  2.90347  2.73739  3.18146  2.89801  2.37887  2.77519  2.98518  4.58477  3.61503
          0.02879  3.95790  4.68025  0.61958  0.77255  0.41681  1.07630
    360   3.20491  4.64374  4.33278  3.85741  2.55254  4.09563  3.90096  2.82314  3.55571  1.72240  3.45766  3.98379  4.45959  3.86367  3.71412  3.49239  3.44783  2.79322  1.45970  2.63989    377 w - - -
          2.68618  4.42225  2.77519  2.73123  3.46354  2.40513  3.72494  3.29354  2.67741  2.69355  4.24690  2.90347  2.73739  3.18146  2.89801  2.37887  2.77519  2.98518  4.58477  3.61503
          0.02545  4.07973  4.80207  0.61958  0.77255  0.48576  0.95510
    361   2.74346  4.78077  2.92165  2.67680  4.23955  3.33451  3.91584  3.74730  2.67693  3.32263  4.23926  3.12820  1.34914  2.50808  3.01640  2.81572  3.08157  3.39531  5.51100  4.20965    378 p - - -
          2.68618  4.42225  2.77519  2.73123  3.46354  2.40513  3.72494  3.29354  2.67741  2.69355  4.24690  2.90347  2.73739  3.18146  2.89801  2.37887  2.77519  2.98518  4.58477  3.61503
          0.02545  4.07973  4.80207  0.61958  0.77255  0.48576  0.95510
    362   2.38415  3.11649  3.43401  2.95081  3.91106  3.19494  3.97374  3.28299  2.91338  2.98398  3.83948  2.53915  3.79711  3.23544  3.27386  2.24172  1.74678  2.92583  5.29080  4.04947    379 t - - -
          2.68618  4.42225  2.77519  2.73123  3.46354  2.40513  3.72494  3.29354  2.67741  2.69355  4.24690  2.90347  2.73739  3.18146  2.89801  2.37887  2.77519  2.98518  4.58477  3.61503
          0.02545  4.07973  4.80207  0.61958  0.77255  0.48576  0.95510
    363   2.04704  4.23824  3.89715  3.35543  3.48087  3.66446  4.15475  2.33280  3.27039  2.38589  2.86088  3.64475  4.11109  3.55763  3.55182  2.98344  2.60573  1.64604  5.04732  3.83864    380 v - - -
          2.68618  4.42225  2.77519  2.73123  3.46354  2.40513  3.72494  3.29354  2.67741  2.69355  4.24690  2.90347  2.73739  3.18146  2.89801  2.37887  2.77519  2.98518  4.58477  3.61503
          0.02545  4.07973  4.80207  0.61958  0.77255  0.48576  0.95510
    364   1.50537  4.25126  3.57282  3.12503  3.87184  3.22402  4.10094  3.01618  3.08603  2.87858  3.80364  3.38100  2.72818  3.39797  3.41374  2.61141  2.79833  2.12241  5.31537  4.08937    381 a - - -
          2.68618  4.42225  2.77519  2.73123  3.46354  2.40513  3.72494  3.29354  2.67741  2.69355  4.24690  2.90347  2.73739  3.18146  2.89801  2.37887  2.77519  2.98518  4.58477  3.61503
          0.02545  4.07973  4.80207  0.61958  0.77255  0.48576  0.95510
    365   1.72967  4.52016  3.17989  2.73647  4.16857  2.24994  3.86307  3.56780  2.63649  3.20440  4.03877  3.13410  3.81143  3.05595  2.31625  2.60051  2.84286  3.17442  5.44243  4.17035    382 a - - -
          2.68618  4.42225  2.77519  2.73123  3.46354  2.40513  3.72494  3.29354  2.67741  2.69355  4.24690  2.90347  2.73739  3.18146  2.89801  2.37887  2.77519  2.98518  4.58477  3.61503
          0.02545  4.07973  4.80207  0.61958  0.77255  0.48576  0.95510
    366   2.17970  4.33893  3.37662  2.86314  3.79827  2.15976  3.89336  3.14403  2.83170  2.85800  3.17779  3.22857  3.82832  3.15265  3.20905  2.15702  2.77916  2.57512  5.19015  3.94087    383 s - - -
          2.68618  4.42225  2.77519  2.73123  3.46354  2.40513  3.72494  3.29354  2.67741  2.69355  4.24690  2.90347  2.73739  3.18146  2.89801  2.37887  2.77519  2.98518  4.58477  3.61503
          0.02545  4.07973  4.80207  0.61958  0.77255  0.48576  0.95510
    367   2.65180  4.81874  3.04150  2.51310  4.14379  3.42854  3.65660  3.55019  2.34056  3.13628  3.96071  3.00581  3.14996  2.52013  2.29706  2.68993  2.05928  3.21801  5.35349  4.04767    384 t - - -
          2.68618  4.42225  2.77519  2.73123  3.46354  2.40513  3.72494  3.29354  2.67741  2.69355  4.24690  2.90347  2.73739  3.18146  2.89801  2.37887  2.77519  2.98518  4.58477  3.61503
          0.02545  4.07973  4.80207  0.61958  0.77255  0.48576  0.95510
    368   2.63858  4.85245  2.16134  2.40453  4.34424  3.26858  3.77945  3.76389  2.65540  3.37107  4.19629  2.91810  1.99792  2.94412  3.13531  2.66426  2.40265  3.37275  5.59248  4.22909    385 p - - -
          2.68618  4.42225  2.77519  2.73123  3.46354  2.40513  3.72494  3.29354  2.67741  2.69355  4.24690  2.90347  2.73739  3.18146  2.89801  2.37887  2.77519  2.98518  4.58477  3.61503
          0.02545  4.07973  4.80207  0.61958  0.77255  0.48576  0.95510
    369   3.01690  4.42746  4.53514  4.01283  3.37647  4.19690  4.67638  2.01384  3.86391  1.92303  2.17608  4.24632  4.54786  4.12217  4.05868  3.55686  3.28205  1.23422  5.25559  4.07961    386 v - - -
          2.68618  4.42225  2.77519  2.73123  3.46354  2.40513  3.72494  3.29354  2.67741  2.69355  4.24690  2.90347  2.73739  3.18146  2.89801  2.37887  2.77519  2.98518  4.58477  3.61503
          0.02545  4.07973  4.80207  0.61958  0.77255  0.48576  0.95510
    370   2.79697  5.28757  1.74702  1.83639  4.59743  3.32661  3.68090  4.08073  2.50699  3.57763  4.37266  2.79374  3.83705  2.81437  2.38147  2.73073  3.04866  3.66704  5.72712  4.29787    387 d - - -
          2.68618  4.42225  2.77519  2.73123  3.46354  2.40513  3.72494  3.29354  2.67741  2.69355  4.24690  2.90347  2.73739  3.18146  2.89801  2.37887  2.77519  2.98518  4.58477  3.61503
          0.02545  4.07973  4.80207  0.61958  0.77255  0.48576  0.95510
    371   3.25348  5.06848  3.76665  3.24040  4.47636  3.69528  3.99514  4.03667  2.34899  3.51507  4.51402  3.58207  4.19157  3.20883  0.70343  3.33025  3.50773  3.75268  5.47758  4.36324    388 r - - -
          2.68618  4.42225  2.77519  2.73123  3.46354  2.40513  3.72494  3.29354  2.67741  2.69355  4.24690  2.90347  2.73739  3.18146  2.89801  2.37887  2.77519  2.98518  4.58477  3.61503
          0.02545  4.07973  4.80207  0.61958  0.77255  0.48576  0.95510
    372   2.50534  5.16032  2.14996  2.25469  4.48571  3.32541  3.66153  3.95919  2.48910  3.47627  4.26336  2.49398  3.81395  2.01055  2.99518  2.46759  2.97402  3.55269  5.64357  4.22823    389 q - - -
          2.68618  4.42225  2.77519  2.73123  3.46354  2.40513  3.72494  3.29354  2.67741  2.69355  4.24690  2.90347  2.73739  3.18146  2.89801  2.37887  2.77519  2.98518  4.58477  3.61503
          0.02545  4.07973  4.80207  0.61958  0.77255  0.48576  0.95510
    373   2.03747  4.43306  3.16798  2.74962  4.21341  2.69271  3.92305  3.63646  2.80176  3.26896  4.08274  2.61249  3.76002  3.11842  3.21614  1.86929  2.18447  3.19139  5.50933  4.22760    390 s - - -
          2.68618  4.42225  2.77519  2.73123  3.46354  2.40513  3.72494  3.29354  2.67741  2.69355  4.24690  2.90347  2.73739  3.18146  2.89801  2.37887  2.77519  2.98518  4.58477  3.61503
          0.02545  4.07973  4.80207  0.61958  0.77255  0.48576  0.95510
    374   2.47100  4.57295  3.27114  2.74116  3.71996  3.53086  3.79901  2.97401  2.61410  2.22835  3.62433  3.19606  3.94267  1.98445  2.98084  2.79962  2.90991  2.55201  5.15422  3.88438    391 q - - -
          2.68618  4.42225  2.77519  2.73123  3.46354  2.40513  3.72494  3.29354  2.67741  2.69355  4.24690  2.90347  2.73739  3.18146  2.89801  2.37887  2.77519  2.98518  4.58477  3.61503
          0.02545  4.07973  4.80207  0.61958  0.77255  0.48576  0.95510
    375   2.70943  4.85349  2.95214  2.51284  4.07285  3.44119  3.68790  3.02386  2.39884  3.11803  3.98085  2.61459  3.88201  1.71654  2.77487  2.74637  2.95312  3.20260  5.33783  4.00209    392 q - - -
          2.68618  4.42225  2.77519  2.73123  3.46354  2.40513  3.72494  3.29354  2.67741  2.69355  4.24690  2.90347  2.73739  3.18146  2.89801  2.37887  2.77519  2.98518  4.58477  3.61503
          0.02545  4.07973  4.80207  0.61958  0.77255  0.48576  0.95510
    376   2.23689  5.34595  1.61860  1.74615  4.66418  3.28324  3.74657  4.13855  2.68327  3.66609  4.48655  2.76050  3.85175  2.89781  3.23907  2.77813  3.13022  3.72702  5.84316  4.38229    393 d - - -
          2.68618  4.42225  2.77519  2.73123  3.46354  2.40513  3.72494  3.29354  2.67741  2.69355  4.24690  2.90347  2.73739  3.18146  2.89801  2.37887  2.77519  2.98518  4.58477  3.61503
          0.02545  4.07973  4.80207  0.61958  0.77255  0.48576  0.95510
    377   2.86467  5.05917  3.22834  2.64114  4.47021  3.55854  3.63639  3.85527  1.72205  3.35240  4.18485  3.09786  3.95408  2.77010  1.67651  2.30083  3.07224  3.51052  5.46097  4.21641    394 r - - -
          2.68618  4.42225  2.77519  2.73123  3.46354  2.40513  3.72494  3.29354  2.67741  2.69355  4.24690  2.90347  2.73739  3.18146  2.89801  2.37887  2.77519  2.98518  4.58477  3.61503
          0.02545  4.07973  4.80207  0.61958  0.77255  0.48576  0.95510
    378   2.83350  4.86274  3.36847  2.74557  4.16756  3.59256  3.67836  3.48856  1.95701  3.09934  3.97847  3.17779  3.97807  2.84374  1.58593  2.89513  3.04352  2.49052  5.31737  4.08555    395 r - - -
          2.68618  4.42225  2.77519  2.73123  3.46354  2.40513  3.72494  3.29354  2.67741  2.69355  4.24690  2.90347  2.73739  3.18146  2.89801  2.37887  2.77519  2.98518  4.58477  3.61503
          0.02545  4.07973  4.80207  0.61958  0.77255  0.48576  0.95510
    379   2.70374  4.84758  2.84643  2.54530  4.29361  3.32902  3.79084  3.79605  2.50215  3.36636  4.22463  3.02083  3.87729  1.51566  2.85987  2.15872  3.01337  3.41736  5.51998  4.17906    396 q - - -
          2.68618  4.42225  2.77519  2.73123  3.46354  2.40513  3.72494  3.29354  2.67741  2.69355  4.24690  2.90347  2.73739  3.18146  2.89801  2.37887  2.77519  2.98518  4.58477  3.61503
          0.02545  4.07973  4.80207  0.61958  0.77255  0.48576  0.95510
    380   2.08746  4.50032  2.92223  2.70400  4.40800  1.57557  4.01380  3.84798  2.93475  3.48422  4.30854  2.24383  3.78107  3.22284  3.34431  2.56097  2.87339  3.35260  5.69337  4.39517    397 g - - -
          2.68618  4.42225  2.77519  2.73123  3.46354  2.40513  3.72494  3.29354  2.67741  2.69355  4.24690  2.90347  2.73739  3.18146  2.89801  2.37887  2.77519  2.98518  4.58477  3.61503
          0.02545  4.07973  4.80207  0.61958  0.77255  0.48576  0.95510
    381   2.65058  3.28235  3.63615  3.06141  3.32688  3.59418  3.83475  2.83728  2.29887  2.54043  3.46613  3.40547  3.99856  3.22504  3.06481  2.88935  2.89451  2.62037  2.18458  3.49122    398 w - - -
          2.68618  4.42225  2.77519  2.73123  3.46354  2.40513  3.72494  3.29354  2.67741  2.69355  4.24690  2.90347  2.73739  3.18146  2.89801  2.37887  2.77519  2.98518  4.58477  3.61503
          0.02545  4.07973  4.80207  0.61958  0.77255  0.48576  0.95510
    382   2.75653  4.79002  3.24481  2.66719  2.83872  3.55113  3.67052  3.39889  1.56844  2.99210  3.87549  3.12643  3.93775  2.86344  2.37610  2.82291  2.97414  3.12535  5.18168  3.86435    399 k - - -
          2.68618  4.42225  2.77519  2.73123  3.46354  2.40513  3.72494  3.29354  2.67741  2.69355  4.24690  2.90347  2.73739  3.18146  2.89801  2.37887  2.77519  2.98518  4.58477  3.61503
          0.02545  4.07973  4.80207  0.61958  0.77255  0.48576  0.95510
    383   2.64927  4.86473  2.13549  2.39933  4.36450  3.26354  3.78985  3.78537  2.67392  3.39301  4.22115  2.91433  1.90801  2.95647  3.15590  2.67297  2.51088  3.39166  5.61321  4.24677    400 p - - -
          2.68618  4.42225  2.77519  2.73123  3.46354  2.40513  3.72494  3.29354  2.67741  2.69355  4.24690  2.90347  2.73739  3.18146  2.89801  2.37887  2.77519  2.98518  4.58477  3.61503
          0.02545  4.07973  4.80207  0.61958  0.77255  0.48576  0.95510
    384   2.79885  5.09711  2.47919  1.29937  4.52407  3.28699  3.79750  3.98268  2.66891  3.55848  4.40440  2.86309  3.86758  2.96594  3.13919  2.15983  3.10134  3.58690  5.73488  4.33475    401 e - - -
          2.68618  4.42225  2.77519  2.73123  3.46354  2.40513  3.72494  3.29354  2.67741  2.69355  4.24690  2.90347  2.73739  3.18146  2.89801  2.37887  2.77519  2.98518  4.58477  3.61503
          0.02545  4.07973  4.80207  0.61958  0.77255  0.48576  0.95510
    385   2.83407  4.96676  3.00382  2.63845  4.49577  2.39951  3.78502  3.91949  1.24494  3.46268  4.31452  3.10202  3.94265  2.94603  2.64072  2.86135  3.11291  3.54384  5.56494  4.31032    402 k - - -
          2.68618  4.42225  2.77519  2.73123  3.46354  2.40513  3.72494  3.29354  2.67741  2.69355  4.24690  2.90347  2.73739  3.18146  2.89801  2.37887  2.77519  2.98518  4.58477  3.61503
          0.02545  4.07973  4.80207  0.61958  0.77255  0.48576  0.95510
    386   2.91684  5.30164  2.36407  1.82694  4.63100  3.30382  3.79849  4.13630  2.68369  3.67783  4.53406  1.40496  3.89560  2.96910  3.16222  2.85272  3.20467  3.74146  5.81687  4.38794    403 n - - -
          2.68618  4.42225  2.77519  2.73123  3.46354  2.40513  3.72494  3.29354  2.67741  2.69355  4.24690  2.90347  2.73739  3.18146  2.89801  2.37887  2.77519  2.98518  4.58477  3.61503
          0.02545  4.07973  4.80207  0.61958  0.77255  0.48576  0.95510
    387   3.11729  4.57237  4.25341  3.76917  2.70411  4.10943  4.03337  2.59611  3.56866  1.12164  3.25833  3.97183  4.44268  3.83461  3.75365  3.45492  3.35250  2.59138  4.43560  2.19741    404 l - - -
          2.68618  4.42225  2.77519  2.73123  3.46354  2.40513  3.72494  3.29354  2.67741  2.69355  4.24690  2.90347  2.73739  3.18146  2.89801  2.37887  2.77519  2.98518  4.58477  3.61503
          0.02545  4.07973  4.80207  0.61958  0.77255  0.48576  0.95510
    388   3.04397  5.23529  3.42536  2.75349  4.69160  3.68243  3.61709  4.03891  1.58204  3.46118  4.30844  3.17814  4.03838  2.18373  1.52121  3.02338  3.20718  3.70282  5.50053  4.31481    405 r - - -
          2.68618  4.42225  2.77519  2.73123  3.46354  2.40513  3.72494  3.29354  2.67741  2.69355  4.24690  2.90347  2.73739  3.18146  2.89801  2.37887  2.77519  2.98518  4.58477  3.61503
          0.02545  4.07973  4.80207  0.61958  0.77255  0.48576  0.95510
    389   3.09866  4.51743  4.51698  4.05136  1.38442  4.14757  4.23455  2.35739  3.92529  1.93834  3.25694  4.16825  4.51747  4.08763  4.07076  3.52082  3.36784  1.85517  4.57136  3.05773    406 f - - -
          2.68618  4.42225  2.77519  2.73123  3.46354  2.40513  3.72494  3.29354  2.67741  2.69355  4.24690  2.90347  2.73739  3.18146  2.89801  2.37887  2.77519  2.98518  4.58477  3.61503
          0.02545  4.07973  4.80207  0.61958  0.77255  0.48576  0.95510
    390   3.33943  4.66126  4.89024  4.36336  3.17137  4.59643  4.93563  1.70904  4.18505  0.92343  2.98764  4.62106  4.80408  4.35724  4.32011  3.97439  3.57451  2.12406  5.25717  4.13092    407 l - - -
          2.68618  4.42225  2.77519  2.73123  3.46354  2.40513  3.72494  3.29354  2.67741  2.69355  4.24690  2.90347  2.73739  3.18146  2.89801  2.37887  2.77519  2.98518  4.58477  3.61503
          0.02545  4.07973  4.80207  0.61958  0.77255  0.48576  0.95510
    391   3.37082  4.73048  4.80369  4.26374  3.08207  4.55335  4.84184  2.24008  4.05371  0.80936  2.40092  4.54623  4.75606  4.23840  4.19352  3.92211  3.59922  2.38469  5.17667  4.07253    408 l - - -
          2.68618  4.42225  2.77519  2.73123  3.46354  2.40513  3.72494  3.29354  2.67741  2.69355  4.24690  2.90347  2.73739  3.18146  2.89801  2.37887  2.77519  2.98518  4.58477  3.61503
          0.02545  4.07973  4.80207  0.61958  0.77255  0.48576  0.95510
    392   2.95322  5.10740  3.19749  2.68574  4.44891  3.58232  3.67606  3.89534  2.09064  3.37168  4.24528  3.13570  3.99979  1.49005  1.92016  2.95561  3.16091  3.57069  5.46432  4.21528    409 q - - -
          2.68618  4.42225  2.77519  2.73123  3.46354  2.40513  3.72494  3.29354  2.67741  2.69355  4.24690  2.90347  2.73739  3.18146  2.89801  2.37887  2.77519  2.98518  4.58477  3.61503
          0.02545  4.07973  4.80207  0.61958  0.77255  0.48576  0.95510
    393   3.17341  5.13435  3.36244  2.95136  4.56855  3.63475  3.89135  4.01219  0.78580  3.53445  4.48946  3.36484  4.12435  3.07448  2.49370  3.20462  3.41358  3.71002  5.54143  4.38644    410 k - - -
          2.68618  4.42225  2.77519  2.73123  3.46354  2.40513  3.72494  3.29354  2.67741  2.69355  4.24690  2.90347  2.73739  3.18146  2.89801  2.37887  2.77519  2.98518  4.58477  3.61503
          0.02545  4.07973  4.80207  0.61958  0.77255  0.48576  0.95510
    394   2.76928  4.52212  3.29563  2.29749  3.76944  3.60970  4.06013  2.55333  2.96596  2.64948  3.69507  3.38297  4.09118  3.33752  3.31001  2.99431  3.05007  1.37198  5.29307  4.02464    411 v - - -
          2.68618  4.42225  2.77519  2.73123  3.46354  2.40513  3.72494  3.29354  2.67741  2.69355  4.24690  2.90347  2.73739  3.18146  2.89801  2.37887  2.77519  2.98518  4.58477  3.61503
          0.02545  4.07973  4.80207  0.61958  0.77255  0.48576  0.95510
    395   3.39545  4.79905  4.52149  4.16713  3.22732  4.24311  4.75830  2.44755  3.93293  0.65637  3.19414  4.42250  4.64592  4.25119  4.07310  3.84559  3.68198  2.53779  5.17671  3.94626    412 L - - -
          2.68618  4.42225  2.77519  2.73123  3.46354  2.40513  3.72494  3.29354  2.67741  2.69355  4.24690  2.90347  2.73739  3.18146  2.89801  2.37887  2.77519  2.98518  4.58477  3.61503
          0.02545  4.07973  4.80207  0.61958  0.77255  0.48576  0.95510
    396   2.79530  4.89569  3.14838  2.68261  4.36261  3.46949  3.73861  3.68179  1.31743  3.29110  4.16485  3.12615  3.94349  2.89655  2.53017  2.84126  2.33941  3.35195  5.47805  4.22317    413 k - - -
          2.68618  4.42225  2.77519  2.73123  3.46354  2.40513  3.72494  3.29354  2.67741  2.69355  4.24690  2.90347  2.73739  3.18146  2.89801  2.37887  2.77519  2.98518  4.58477  3.61503
          0.02545  4.07973  4.80207  0.61958  0.77255  0.48576  0.95510
    397   2.95494  5.16864  3.00295  2.58899  4.52530  3.54029  3.67920  3.95053  1.78380  3.43257  4.29548  3.06643  3.98096  1.49650  2.40825  2.93794  3.16742  3.61326  5.52967  4.26317    414 q - - -
          2.68618  4.42225  2.77519  2.73123  3.46354  2.40513  3.72494  3.29354  2.67741  2.69355  4.24690  2.90347  2.73739  3.18146  2.89801  2.37887  2.77519  2.98518  4.58477  3.61503
          0.02545  4.07973  4.80207  0.61958  0.77255  0.48576  0.95510
    398   2.42932  4.34983  3.40024  3.23079  4.28995  3.07654  4.33227  3.84319  3.31879  3.54905  4.46083  3.41841  3.83351  3.65255  3.59480  0.81648  2.92590  3.33211  5.64663  4.37604    415 s - - -
          2.68618  4.42225  2.77519  2.73123  3.46354  2.40513  3.72494  3.29354  2.67741  2.69355  4.24690  2.90347  2.73739  3.18146  2.89801  2.37887  2.77519  2.98518  4.58477  3.61503
          0.02545  4.07973  4.80207  0.61958  0.77255  0.48576  0.95510
    399   3.22576  5.37044  0.66086  2.48859  4.77847  3.37988  4.13182  4.41671  3.25794  3.98987  4.97730  3.05358  4.04771  3.37466  3.79869  3.16799  3.57040  4.03533  5.90533  4.62331    416 D - - -
          2.68618  4.42225  2.77519  2.73123  3.46354  2.40513  3.72494  3.29354  2.67741  2.69355  4.24690  2.90347  2.73739  3.18146  2.89801  2.37887  2.77519  2.98518  4.58477  3.61503
          0.02545  4.07973  4.80207  0.61958  0.77255  0.48576  0.95510
    400   2.97478  4.46557  4.40843  4.08269  3.71026  3.93395  4.85140  2.06355  3.95376  2.36419  3.64835  4.23800  4.48638  4.30077  4.14565  3.45429  3.33346  0.79852  5.52818  4.27069    417 v - - -
          2.68618  4.42225  2.77519  2.73123  3.46354  2.40513  3.72494  3.29354  2.67741  2.69355  4.24690  2.90347  2.73739  3.18146  2.89801  2.37887  2.77519  2.98518  4.58477  3.61503
          0.02545  4.07973  4.80207  0.61958  0.77255  0.48576  0.95510
    401   1.72402  4.24396  3.41383  3.22686  4.44977  1.17207  4.35371  3.82495  3.36981  3.55991  4.41084  3.37705  3.76221  3.64317  3.66376  2.48771  2.81398  3.26730  5.77854  4.58702    418 g - - -
          2.68618  4.42225  2.77519  2.73123  3.46354  2.40513  3.72494  3.29354  2.67741  2.69355  4.24690  2.90347  2.73739  3.18146  2.89801  2.37887  2.77519  2.98518  4.58477  3.61503
          0.02545  4.07973  4.80207  0.61958  0.77255  0.48576  0.95510
    402   2.68881  4.92281  2.71588  2.40581  4.22451  3.33046  2.97442  3.77644  2.52866  3.34240  4.16648  1.87399  3.84218  2.88879  2.96652  2.07391  2.96888  3.40087  5.47873  4.08937    419 n - - -
          2.68618  4.42225  2.77519  2.73123  3.46354  2.40513  3.72494  3.29354  2.67741  2.69355  4.24690  2.90347  2.73739  3.18146  2.89801  2.37887  2.77519  2.98518  4.58477  3.61503
          0.02545  4.07973  4.80207  0.61958  0.77255  0.48576  0.95510
    403   2.66829  4.37371  3.68769  3.27514  3.44704  3.53232  4.12018  2.72271  3.13847  1.32096  3.50947  3.56074  4.06503  3.51032  3.40291  2.23785  2.99824  2.56436  5.05223  3.75676    420 l - - -
          2.68618  4.42225  2.77519  2.73123  3.46354  2.40513  3.72494  3.29354  2.67741  2.69355  4.24690  2.90347  2.73739  3.18146  2.89801  2.37887  2.77519  2.98518  4.58477  3.61503
          0.02545  4.07973  4.80207  0.61958  0.77255  0.48576  0.95510
    404   2.94338  4.69325  3.65921  3.58738  4.71641  0.47062  4.69035  4.37101  3.79657  3.99756  4.97843  3.82419  4.09072  4.10467  4.00539  3.12200  3.44074  3.85928  5.75206  4.82694    421 G - - -
          2.68618  4.42225  2.77519  2.73123  3.46354  2.40513  3.72494  3.29354  2.67741  2.69355  4.24690  2.90347  2.73739  3.18146  2.89801  2.37887  2.77519  2.98518  4.58477  3.61503
          0.02545  4.07973  4.80207  0.61958  0.77255  0.48576  0.95510
    405   3.25348  5.06848  3.76665  3.24040  4.47636  3.69528  3.99514  4.03667  2.34899  3.51507  4.51402  3.58207  4.19157  3.20883  0.70343  3.33025  3.50773  3.75268  5.47758  4.36324    422 r - - -
          2.68618  4.42225  2.77519  2.73123  3.46354  2.40513  3.72494  3.29354  2.67741  2.69355  4.24690  2.90347  2.73739  3.18146  2.89801  2.37887  2.77519  2.98518  4.58477  3.61503
          0.02545  4.07973  4.80207  0.61958  0.77255  0.48576  0.95510
    406   3.19540  4.56318  4.62032  4.24797  3.52201  4.28279  4.94210  0.85268  4.08017  2.07093  3.43055  4.46499  4.69861  4.41019  4.25372  3.80247  3.49273  1.87426  5.45226  4.20524    423 i - - -
          2.68618  4.42225  2.77519  2.73123  3.46354  2.40513  3.72494  3.29354  2.67741  2.69355  4.24690  2.90347  2.73739  3.18146  2.89801  2.37887  2.77519  2.98518  4.58477  3.61503
          0.02545  4.07973  4.80207  0.61958  0.77255  0.48576  0.95510
    407   2.97478  4.46557  4.40843  4.08269  3.71026  3.93395  4.85140  2.06355  3.95376  2.36419  3.64835  4.23800  4.48638  4.30077  4.14565  3.45429  3.33346  0.79852  5.52818  4.27069    424 v - - -
          2.68618  4.42225  2.77519  2.73123  3.46354  2.40513  3.72494  3.29354  2.67741  2.69355  4.24690  2.90347  2.73739  3.18146  2.89801  2.37887  2.77519  2.98518  4.58477  3.61503
          0.02545  4.07973  4.80207  0.61958  0.77255  0.48576  0.95510
    408   3.39545  4.79905  4.52149  4.16713  3.22732  4.24311  4.75830  2.44755  3.93293  0.65637  3.19414  4.42250  4.64592  4.25119  4.07310  3.84559  3.68198  2.53779  5.17671  3.94626    425 L - - -
          2.68618  4.42225  2.77519  2.73123  3.46354  2.40513  3.72494  3.29354  2.67741  2.69355  4.24690  2.90347  2.73739  3.18146  2.89801  2.37887  2.77519  2.98518  4.58477  3.61503
          0.02545  4.07973  4.80207  0.61958  0.77255  0.48576  0.95510
    409   3.05020  4.76773  3.68057  3.55306  4.52247  3.44376  4.60939  4.12642  3.62914  3.72859  4.79045  3.83662  0.51896  4.01147  3.84703  3.22523  3.50897  3.74722  5.64717  4.64747    426 P - - -
          2.68618  4.42225  2.77519  2.73123  3.46354  2.40513  3.72494  3.29354  2.67741  2.69355  4.24690  2.90347  2.73739  3.18146  2.89801  2.37887  2.77519  2.98518  4.58477  3.61503
          0.02545  4.07973  4.80207  0.61958  0.77255  0.48576  0.95510
    410   3.17341  5.13435  3.36244  2.95136  4.56855  3.63475  3.89135  4.01219  0.78580  3.53445  4.48946  3.36484  4.12435  3.07448  2.49370  3.20462  3.41358  3.71002  5.54143  4.38644    427 k - - -
          2.68618  4.42225  2.77519  2.73123  3.46354  2.40513  3.72494  3.29354  2.67741  2.69355  4.24690  2.90347  2.73739  3.18146  2.89801  2.37887  2.77519  2.98518  4.58477  3.61503
          0.02545  4.07973  4.80207  0.61958  0.77255  0.48576  0.95510
    411   3.17341  5.13435  3.36244  2.95136  4.56855  3.63475  3.89135  4.01219  0.78580  3.53445  4.48946  3.36484  4.12435  3.07448  2.49370  3.20462  3.41358  3.71002  5.54143  4.38644    428 k - - -
          2.68618  4.42225  2.77519  2.73123  3.46354  2.40513  3.72494  3.29354  2.67741  2.69355  4.24690  2.90347  2.73739  3.18146  2.89801  2.37887  2.77519  2.98518  4.58477  3.61503
          0.02545  4.07973  4.80207  0.61958  0.77255  0.48576  0.95510
    412   2.99551  5.55803  1.77098  1.16786  4.84860  3.26993  3.81337  4.36748  2.82518  3.87006  4.72510  2.73649  3.89078  2.98009  3.41520  2.87921  3.28404  3.94158  6.01637  4.51835    429 e - - -
          2.68618  4.42225  2.77519  2.73123  3.46354  2.40513  3.72494  3.29354  2.67741  2.69355  4.24690  2.90347  2.73739  3.18146  2.89801  2.37887  2.77519  2.98518  4.58477  3.61503
          0.02545  4.07973  4.80207  0.61958  0.77255  0.48576  0.95510
    413   0.75184  4.30828  3.68498  3.49174  4.27041  3.12617  4.48759  3.42782  3.51366  3.29938  4.31242  3.58511  3.88551  3.83657  3.74636  2.65884  2.95086  3.04584  5.67655  4.50167    430 a - - -
          2.68618  4.42225  2.77519  2.73123  3.46354  2.40513  3.72494  3.29354  2.67741  2.69355  4.24690  2.90347  2.73739  3.18146  2.89801  2.37887  2.77519  2.98518  4.58477  3.61503
          0.02545  4.07973  4.80207  0.61958  0.77255  0.48576  0.95510
    414   3.14626  5.28497  2.59560  0.76276  4.65960  3.41909  4.03052  4.15566  2.93847  3.74158  4.71179  3.07112  4.03514  3.24523  3.36501  3.11057  3.45381  3.82004  5.79189  4.52071    431 e - - -
          2.68618  4.42225  2.77519  2.73123  3.46354  2.40513  3.72494  3.29354  2.67741  2.69355  4.24690  2.90347  2.73739  3.18146  2.89801  2.37887  2.77519  2.98518  4.58477  3.61503
          0.02545  4.07973  4.80207  0.61958  0.77255  0.48576  0.95510
    415   1.79213  4.20254  3.54679  3.18390  4.19401  3.03344  4.20589  3.51369  3.17936  3.26653  4.11582  3.35409  3.75175  3.48206  3.49497  2.07981  1.44459  3.05385  5.56379  4.35176    432 t - - -
          2.68618  4.42225  2.77519  2.73123  3.46354  2.40513  3.72494  3.29354  2.67741  2.69355  4.24690  2.90347  2.73739  3.18146  2.89801  2.37887  2.77519  2.98518  4.58477  3.61503
          0.02545  4.07973  4.80207  0.61958  0.77255  0.48576  0.95510
    416   2.78729  4.81260  2.94299  2.68775  3.96388  2.28946  1.42298  3.79276  2.72108  3.37158  4.25976  3.14480  3.94401  3.14390  3.07403  2.85162  3.11174  3.43313  5.30711  3.90555    433 h - - -
          2.68618  4.42225  2.77519  2.73123  3.46354  2.40513  3.72494  3.29354  2.67741  2.69355  4.24690  2.90347  2.73739  3.18146  2.89801  2.37887  2.77519  2.98518  4.58477  3.61503
          0.02545  4.07973  4.80207  0.61958  0.77255  0.48576  0.95510
    417   3.39545  4.79905  4.52149  4.16713  3.22732  4.24311  4.75830  2.44755  3.93293  0.65637  3.19414  4.42250  4.64592  4.25119  4.07310  3.84559  3.68198  2.53779  5.17671  3.94626    434 L - - -
          2.68618  4.42225  2.77519  2.73123  3.46354  2.40513  3.72494  3.29354  2.67741  2.69355  4.24690  2.90347  2.73739  3.18146  2.89801  2.37887  2.77519  2.98518  4.58477  3.61503
          0.02545  4.07973  4.80207  0.61958  0.77255  0.48576  0.95510
    418   3.05020  4.76773  3.68057  3.55306  4.52247  3.44376  4.60939  4.12642  3.62914  3.72859  4.79045  3.83662  0.51896  4.01147  3.84703  3.22523  3.50897  3.74722  5.64717  4.64747    435 P - - -
          2.68618  4.42225  2.77519  2.73123  3.46354  2.40513  3.72494  3.29354  2.67741  2.69355  4.24690  2.90347  2.73739  3.18146  2.89801  2.37887  2.77519  2.98518  4.58477  3.61503
          0.02545  4.07973  4.80207  0.61958  0.77255  0.48576  0.95510
    419   2.78718  5.18025  2.54358  1.52762  4.49688  3.34591  3.69184  3.95830  2.48616  3.48264  4.29608  2.83884  2.73999  2.45653  2.94735  2.74368  3.04039  3.57254  5.65274  4.25772    436 e - - -
          2.68618  4.42225  2.77519  2.73123  3.46354  2.40513  3.72494  3.29354  2.67741  2.69355  4.24690  2.90347  2.73739  3.18146  2.89801  2.37887  2.77519  2.98518  4.58477  3.61503
          0.02545  4.07973  4.80207  0.61958  0.77255  0.48576  0.95510
    420   3.39545  4.79905  4.52149  4.16713  3.22732  4.24311  4.75830  2.44755  3.93293  0.65637  3.19414  4.42250  4.64592  4.25119  4.07310  3.84559  3.68198  2.53779  5.17671  3.94626    437 L - - -
          2.68618  4.42225  2.77519  2.73123  3.46354  2.40513  3.72494  3.29354  2.67741  2.69355  4.24690  2.90347  2.73739  3.18146  2.89801  2.37887  2.77519  2.98518  4.58477  3.61503
          0.02545  4.07973  4.80207  0.61958  0.77255  0.48576  0.95510
    421   2.75493  4.83073  2.83630  1.45561  4.10041  3.42858  3.83053  3.21649  2.65597  3.03988  3.99980  3.04609  3.93178  3.01794  3.07368  2.81726  3.03007  2.31699  5.46235  4.12758    438 e - - -
          2.68618  4.42225  2.77519  2.73123  3.46354  2.40513  3.72494  3.29354  2.67741  2.69355  4.24690  2.90347  2.73739  3.18146  2.89801  2.37887  2.77519  2.98518  4.58477  3.61503
          0.02545  4.07973  4.80207  0.61958  0.77255  0.48576  0.95510
    422   1.59458  4.54233  3.10415  2.69304  4.07825  3.27917  3.84924  3.42728  2.66275  3.10083  3.96296  3.11539  3.83112  2.37017  3.04277  2.63594  2.45364  3.08096  5.39338  4.11232    439 a - - -
          2.68618  4.42225  2.77519  2.73123  3.46354  2.40513  3.72494  3.29354  2.67741  2.69355  4.24690  2.90347  2.73739  3.18146  2.89801  2.37887  2.77519  2.98518  4.58477  3.61503
          0.02545  4.07973  4.80207  0.61958  0.77255  0.48576  0.95510
    423   2.81878  4.84068  3.29861  2.84129  4.42099  2.32824  3.84636  3.86800  2.35343  3.41849  4.28618  3.24496  3.97076  3.02450  1.23956  2.88904  3.11805  3.49605  5.50176  4.29518    440 r - - -
          2.68618  4.42225  2.77519  2.73123  3.46354  2.40513  3.72494  3.29354  2.67741  2.69355  4.24690  2.90347  2.73739  3.18146  2.89801  2.37887  2.77519  2.98518  4.58477  3.61503
          0.02545  4.07973  4.80207  0.61958  0.77255  0.48576  0.95510
    424   3.22576  5.37044  0.66086  2.48859  4.77847  3.37988  4.13182  4.41671  3.25794  3.98987  4.97730  3.05358  4.04771  3.37466  3.79869  3.16799  3.57040  4.03533  5.90533  4.62331    441 D - - -
          2.68618  4.42225  2.77519  2.73123  3.46354  2.40513  3.72494  3.29354  2.67741  2.69355  4.24690  2.90347  2.73739  3.18146  2.89801  2.37887  2.77519  2.98518  4.58477  3.61503
          0.02545  4.07973  4.80207  0.61958  0.77255  0.48576  0.95510
    425   2.50335  4.44448  3.25765  3.07117  4.50008  1.09614  4.27882  3.99123  3.25045  3.63466  4.49118  3.35529  2.21171  3.54911  3.58125  2.65469  2.97368  3.45589  5.73315  4.56537    442 g - - -
          2.68618  4.42225  2.77519  2.73123  3.46354  2.40513  3.72494  3.29354  2.67741  2.69355  4.24690  2.90347  2.73739  3.18146  2.89801  2.37887  2.77519  2.98518  4.58477  3.61503
          0.02545  4.07973  4.80207  0.61958  0.77255  0.48576  0.95510
    426   3.25254  4.56101  4.87440  4.36522  3.33586  4.56258  4.97894  1.11551  4.19644  1.49409  3.16543  4.60345  4.81089  4.42361  4.35492  3.94920  3.49998  1.85835  5.36997  4.19124    443 i - - -
          2.68618  4.42225  2.77519  2.73123  3.46354  2.40513  3.72494  3.29354  2.67741  2.69355  4.24690  2.90347  2.73739  3.18146  2.89801  2.37887  2.77519  2.98518  4.58477  3.61503
          0.02545  4.07973  4.80207  0.61958  0.77255  0.48576  0.95510
    427   2.51666  4.33273  3.53195  3.11242  3.73532  3.34062  4.08131  2.21634  3.04682  2.75626  3.75023  3.40843  3.93097  3.39675  3.36303  1.43055  2.88438  2.62854  5.23215  3.95006    444 s - - -
          2.68618  4.42225  2.77519  2.73123  3.46354  2.40513  3.72494  3.29354  2.67741  2.69355  4.24690  2.90347  2.73739  3.18146  2.89801  2.37887  2.77519  2.98518  4.58477  3.61503
          0.02545  4.07973  4.80207  0.61958  0.77255  0.48576  0.95510
    428   3.28217  4.58868  4.90702  4.38437  3.26811  4.58672  4.97138  1.29114  4.22026  1.24678  3.08460  4.62505  4.81127  4.41050  4.36314  3.96559  3.52250  1.94565  5.32433  4.17886    445 l - - -
          2.68618  4.42225  2.77519  2.73123  3.46354  2.40513  3.72494  3.29354  2.67741  2.69355  4.24690  2.90347  2.73739  3.18146  2.89801  2.37887  2.77519  2.98518  4.58477  3.61503
          0.02545  4.07973  4.80207  0.61958  0.77255  0.48576  0.95510
    429   1.58310  4.54236  3.10314  2.69447  4.08071  3.27822  3.85121  3.42918  2.66417  3.10296  3.96575  3.11621  3.83156  2.36914  3.04333  2.63657  2.47464  3.08253  5.39584  4.11493    446 a - - -
          2.68618  4.42225  2.77519  2.73123  3.46354  2.40513  3.72494  3.29354  2.67741  2.69355  4.24690  2.90347  2.73739  3.18146  2.89801  2.37887  2.77519  2.98518  4.58477  3.61503
          0.02545  4.07973  4.80207  0.61958  0.77255  0.48576  0.95510
    430   3.14468  4.66330  4.27855  3.89253  3.31572  3.99239  4.57984  2.51281  3.64787  1.88326  1.02980  4.14295  4.45832  4.01846  3.82785  3.51319  3.45628  2.54204  5.18133  3.95915    447 m - - -
          2.68618  4.42225  2.77519  2.73123  3.46354  2.40513  3.72494  3.29354  2.67741  2.69355  4.24690  2.90347  2.73739  3.18146  2.89801  2.37887  2.77519  2.98518  4.58477  3.61503
          0.02545  4.07973  4.80207  0.61958  0.77255  0.48576  0.95510
    431   2.99551  5.55803  1.77098  1.16786  4.84860  3.26993  3.81337  4.36748  2.82518  3.87006  4.72510  2.73649  3.89078  2.98009  3.41520  2.87921  3.28404  3.94158  6.01637  4.51835    448 e - - -
          2.68618  4.42225  2.77519  2.73123  3.46354  2.40513  3.72494  3.29354  2.67741  2.69355  4.24690  2.90347  2.73739  3.18146  2.89801  2.37887  2.77519  2.98518  4.58477  3.61503
          0.02545  4.07973  4.80207  0.61958  0.77255  0.48576  0.95510
    432   3.22576  5.37044  0.66086  2.48859  4.77847  3.37988  4.13182  4.41671  3.25794  3.98987  4.97730  3.05358  4.04771  3.37466  3.79869  3.16799  3.57040  4.03533  5.90533  4.62331    449 D - - -
          2.68618  4.42225  2.77519  2.73123  3.46354  2.40513  3.72494  3.29354  2.67741  2.69355  4.24690  2.90347  2.73739  3.18146  2.89801  2.37887  2.77519  2.98518  4.58477  3.61503
          0.02545  4.07973  4.80207  0.61958  0.77255  0.48576  0.95510
    433   3.18005  4.51800  4.77968  4.24648  3.30252  4.45032  4.85626  1.16438  4.08711  1.74910  2.33327  4.48382  4.71368  4.30054  4.24669  3.81304  3.42423  1.92968  5.29397  4.15238    450 i - - -
          2.68618  4.42225  2.77519  2.73123  3.46354  2.40513  3.72494  3.29354  2.67741  2.69355  4.24690  2.90347  2.73739  3.18146  2.89801  2.37887  2.77519  2.98518  4.58477  3.61503
          0.02545  4.07973  4.80207  0.61958  0.77255  0.48576  0.95510
    434   2.41646  4.28074  3.55500  3.25395  4.05126  1.29971  4.26446  3.20965  3.26033  3.09557  4.05275  3.44764  3.85893  3.58112  3.55049  2.61989  2.86613  2.06540  5.49012  4.25484    451 g - - -
          2.68618  4.42225  2.77519  2.73123  3.46354  2.40513  3.72494  3.29354  2.67741  2.69355  4.24690  2.90347  2.73739  3.18146  2.89801  2.37887  2.77519  2.98518  4.58477  3.61503
          0.02545  4.07973  4.80207  0.61958  0.77255  0.48576  0.95510
    435   2.66225  4.39387  3.71510  3.27001  3.60954  3.53090  4.17647  2.62586  3.12059  1.95954  3.57323  3.56743  4.07189  3.50619  3.40495  2.91783  1.48941  2.45609  5.21538  3.96045    452 t - - -
          2.68618  4.42225  2.77519  2.73123  3.46354  2.40513  3.72494  3.29354  2.67741  2.69355  4.24690  2.90347  2.73739  3.18146  2.89801  2.37887  2.77519  2.98518  4.58477  3.61503
          0.02545  4.07973  4.80207  0.61958  0.77255  0.48576  0.95510
    436   2.28504  2.93634  3.62461  3.18650  4.06751  3.06278  4.15555  3.45443  3.13746  3.16111  4.00934  3.36202  2.47309  3.44156  3.45628  1.39956  2.73163  3.01804  5.44823  4.23028    453 s - - -
          2.68618  4.42225  2.77519  2.73123  3.46354  2.40513  3.72494  3.29354  2.67741  2.69355  4.24690  2.90347  2.73739  3.18146  2.89801  2.37887  2.77519  2.98518  4.58477  3.61503
          0.02545  4.07973  4.80207  0.61958  0.77255  0.48576  0.95510
    437   2.85882  4.70674  3.57434  2.97030  3.83338  3.66401  3.83038  2.34493  2.37350  2.73291  3.77191  3.36024  4.06964  3.05116  1.46048  3.00260  3.09234  2.85691  5.21018  3.95831    454 r - - -
          2.68618  4.42225  2.77519  2.73123  3.46354  2.40513  3.72494  3.29354  2.67741  2.69355  4.24690  2.90347  2.73739  3.18146  2.89801  2.37887  2.77519  2.98518  4.58477  3.61503
          0.02545  4.07973  4.80207  0.61958  0.77255  0.48576  0.95510
    438   3.12271  4.44081  4.83680  4.35001  3.62690  4.46362  5.07220  1.48222  4.23566  2.13637  3.43490  4.56156  4.79036  4.50963  4.43589  3.85922  3.39457  0.98209  5.59370  4.37832    455 v - - -
          2.68618  4.42225  2.77519  2.73123  3.46354  2.40513  3.72494  3.29354  2.67741  2.69355  4.24690  2.90347  2.73739  3.18146  2.89801  2.37887  2.77519  2.98518  4.58477  3.61503
          0.02545  4.07973  4.80207  0.61958  0.77255  0.48576  0.95510
    439   3.70307  4.99974  4.42289  4.18368  2.90954  3.97498  4.17927  3.74085  3.90425  3.09776  4.36418  4.29222  4.51095  4.28100  3.99444  3.90460  4.01506  3.63674  0.55401  2.90160    456 W - - -
          2.68618  4.42225  2.77519  2.73123  3.46354  2.40513  3.72494  3.29354  2.67741  2.69355  4.24690  2.90347  2.73739  3.18146  2.89801  2.37887  2.77519  2.98518  4.58477  3.61503
          0.02545  4.07973  4.80207  0.61958  0.77255  0.48576  0.95510
    440   2.86679  5.11724  2.69772  2.44604  4.48798  3.39637  3.74509  3.96747  1.94266  3.50406  4.35448  1.49490  3.92006  2.90592  2.74490  2.84965  3.13209  3.59628  5.61280  4.27155    457 n - - -
          2.68618  4.42225  2.77519  2.73123  3.46354  2.40513  3.72494  3.29354  2.67741  2.69355  4.24690  2.90347  2.73739  3.18146  2.89801  2.37887  2.77519  2.98518  4.58477  3.61503
          0.02545  4.07973  4.80207  0.61958  0.77255  0.48576  0.95510
    441   3.20623  4.57979  4.68181  4.12421  2.25317  4.37141  4.53265  2.31958  3.98759  1.43642  1.58227  4.34635  4.60711  4.11201  4.12003  3.69987  3.42875  2.42778  4.88481  3.62315    458 l - - -
          2.68618  4.42225  2.77519  2.73123  3.46354  2.40513  3.72494  3.29354  2.67741  2.69355  4.24690  2.90347  2.73739  3.18146  2.89801  2.37887  2.77519  2.98518  4.58477  3.61503
          0.02545  4.07973  4.80207  0.61958  0.77255  0.48576  0.95510
    442   3.14034  5.23558  3.59050  2.88372  4.71735  3.73806  3.64731  4.05113  1.42749  3.47288  4.34935  3.26851  4.09737  2.78077  1.31080  3.13247  3.29501  3.73583  5.49425  4.34845    459 r - - -
          2.68618  4.42225  2.77519  2.73123  3.46354  2.40513  3.72494  3.29354  2.67741  2.69355  4.24690  2.90347  2.73739  3.18146  2.89801  2.37887  2.77519  2.98518  4.58477  3.61503
          0.02545  4.07973  4.80207  0.61958  0.77255  0.48576  0.95510
    443   3.55979  4.96424  4.15069  3.92326  2.33174  4.07665  3.73532  3.54169  3.77515  2.94087  4.19591  3.98794  4.54766  4.03046  3.91435  3.67397  3.84861  3.42261  3.98193  0.68023    460 Y - - -
          2.68618  4.42225  2.77519  2.73123  3.46354  2.40513  3.72494  3.29354  2.67741  2.69355  4.24690  2.90347  2.73739  3.18146  2.89801  2.37887  2.77519  2.98518  4.58477  3.61503
          0.02545  4.07973  4.80207  0.61958  0.77255  0.48576  0.95510
    444   3.25348  5.06848  3.76665  3.24040  4.47636  3.69528  3.99514  4.03667  2.34899  3.51507  4.51402  3.58207  4.19157  3.20883  0.70343  3.33025  3.50773  3.75268  5.47758  4.36324    461 r - - -
          2.68618  4.42225  2.77519  2.73123  3.46354  2.40513  3.72494  3.29354  2.67741  2.69355  4.24690  2.90347  2.73739  3.18146  2.89801  2.37887  2.77519  2.98518  4.58477  3.61503
          0.02545  4.07973  4.80207  0.61958  0.77255  0.48576  0.95510
    445   3.68052  4.91078  4.68613  4.38014  0.97065  4.43474  3.52491  3.33167  4.22237  2.65050  3.92905  4.12656  4.74303  4.18366  4.24616  3.80897  3.90360  3.26905  3.66205  1.49443    462 f - - -
          2.68618  4.42225  2.77519  2.73123  3.46354  2.40513  3.72494  3.29354  2.67741  2.69355  4.24690  2.90347  2.73739  3.18146  2.89801  2.37887  2.77519  2.98518  4.58477  3.61503
          0.02545  4.07973  4.80207  0.61958  0.77255  0.48576  0.95510
    446   3.70307  4.99974  4.42289  4.18368  2.90954  3.97498  4.17927  3.74085  3.90425  3.09776  4.36418  4.29222  4.51095  4.28100  3.99444  3.90460  4.01506  3.63674  0.55401  2.90160    463 W - - -
          2.68618  4.42225  2.77519  2.73123  3.46354  2.40513  3.72494  3.29354  2.67741  2.69355  4.24690  2.90347  2.73739  3.18146  2.89801  2.37887  2.77519  2.98518  4.58477  3.61503
          0.02545  4.07973  4.80207  0.61958  0.77255  0.48576  0.95510
    447   3.05020  4.76773  3.68057  3.55306  4.52247  3.44376  4.60939  4.12642  3.62914  3.72859  4.79045  3.83662  0.51896  4.01147  3.84703  3.22523  3.50897  3.74722  5.64717  4.64747    464 P - - -
          2.68618  4.42225  2.77519  2.73123  3.46354  2.40513  3.72494  3.29354  2.67741  2.69355  4.24690  2.90347  2.73739  3.18146  2.89801  2.37887  2.77519  2.98518  4.58477  3.61503
          0.02545  4.07973  4.80207  0.61958  0.77255  0.48576  0.95510
    448   2.90941  4.90421  2.84492  2.75393  4.30185  3.33444  4.10889  4.06239  3.03309  3.68686  4.64466  0.83738  3.99865  3.38614  3.39128  2.97126  3.30064  3.66327  5.58411  4.23850    465 n - - -
          2.68618  4.42225  2.77519  2.73123  3.46354  2.40513  3.72494  3.29354  2.67741  2.69355  4.24690  2.90347  2.73739  3.18146  2.89801  2.37887  2.77519  2.98518  4.58477  3.61503
          0.02545  4.07973  4.80207  0.61958  0.77255  0.48576  0.95510
    449   2.90941  4.90421  2.84492  2.75393  4.30185  3.33444  4.10889  4.06239  3.03309  3.68686  4.64466  0.83738  3.99865  3.38614  3.39128  2.97126  3.30064  3.66327  5.58411  4.23850    466 n - - -
          2.68618  4.42225  2.77519  2.73123  3.46354  2.40513  3.72494  3.29354  2.67741  2.69355  4.24690  2.90347  2.73739  3.18146  2.89801  2.37887  2.77519  2.98518  4.58477  3.61503
          0.02545  4.07973  4.80207  0.61958  0.77255  0.48576  0.95510
    450   3.17341  5.13435  3.36244  2.95136  4.56855  3.63475  3.89135  4.01219  0.78580  3.53445  4.48946  3.36484  4.12435  3.07448  2.49370  3.20462  3.41358  3.71002  5.54143  4.38644    467 k - - -
          2.68618  4.42225  2.77519  2.73123  3.46354  2.40513  3.72494  3.29354  2.67741  2.69355  4.24690  2.90347  2.73739  3.18146  2.89801  2.37887  2.77519  2.98518  4.58477  3.61503
          0.02545  4.07973  4.80207  0.61958  0.77255  0.48576  0.95510
    451   2.42932  4.34983  3.40024  3.23079  4.28995  3.07654  4.33227  3.84319  3.31879  3.54905  4.46083  3.41841  3.83351  3.65255  3.59480  0.81648  2.92590  3.33211  5.64663  4.37604    468 s - - -
          2.68618  4.42225  2.77519  2.73123  3.46354  2.40513  3.72494  3.29354  2.67741  2.69355  4.24690  2.90347  2.73739  3.18146  2.89801  2.37887  2.77519  2.98518  4.58477  3.61503
          0.02545  4.07973  4.80207  0.61958  0.77255  0.48576  0.95510
    452   3.25348  5.06848  3.76665  3.24040  4.47636  3.69528  3.99514  4.03667  2.34899  3.51507  4.51402  3.58207  4.19157  3.20883  0.70343  3.33025  3.50773  3.75268  5.47758  4.36324    469 r - - -
          2.68618  4.42225  2.77519  2.73123  3.46354  2.40513  3.72494  3.29354  2.67741  2.69355  4.24690  2.90347  2.73739  3.18146  2.89801  2.37887  2.77519  2.98518  4.58477  3.61503
          0.02545  4.07973  4.80207  0.61958  0.77255  0.48576  0.95510
    453   3.14468  4.66330  4.27855  3.89253  3.31572  3.99239  4.57984  2.51281  3.64787  1.88326  1.02980  4.14295  4.45832  4.01846  3.82785  3.51319  3.45628  2.54204  5.18133  3.95915    470 m - - -
          2.68618  4.42225  2.77519  2.73123  3.46354  2.40513  3.72494  3.29354  2.67741  2.69355  4.24690  2.90347  2.73739  3.18146  2.89801  2.37887  2.77519  2.98518  4.58477  3.61503
          0.02545  4.07973  4.80207  0.61958  0.77255  0.48576  0.95510
    454   3.55979  4.96424  4.15069  3.92326  2.33174  4.07665  3.73532  3.54169  3.77515  2.94087  4.19591  3.98794  4.54766  4.03046  3.91435  3.67397  3.84861  3.42261  3.98193  0.68023    471 Y - - -
          2.68618  4.42225  2.77519  2.73123  3.46354  2.40513  3.72494  3.29354  2.67741  2.69355  4.24690  2.90347  2.73739  3.18146  2.89801  2.37887  2.77519  2.98518  4.58477  3.61503
          0.02545  4.07973  4.80207  0.61958  0.77255  0.48576  0.95510
    455   3.33943  4.66126  4.89024  4.36336  3.17137  4.59643  4.93563  1.70904  4.18505  0.92343  2.98764  4.62106  4.80408  4.35724  4.32011  3.97439  3.57451  2.12406  5.25717  4.13092    472 l - - -
          2.68618  4.42225  2.77519  2.73123  3.46354  2.40513  3.72494  3.29354  2.67741  2.69355  4.24690  2.90347  2.73739  3.18146  2.89801  2.37887  2.77519  2.98518  4.58477  3.61503
          0.02545  4.07973  4.80207  0.61958  0.77255  0.48576  0.95510
    456   3.39545  4.79905  4.52149  4.16713  3.22732  4.24311  4.75830  2.44755  3.93293  0.65637  3.19414  4.42250  4.64592  4.25119  4.07310  3.84559  3.68198  2.53779  5.17671  3.94626    473 L - - -
          2.68618  4.42225  2.77519  2.73123  3.46354  2.40513  3.72494  3.29354  2.67741  2.69355  4.24690  2.90347  2.73739  3.18146  2.89801  2.37887  2.77519  2.98518  4.58477  3.61503
          0.02545  4.07973  4.80207  0.61958  0.77255  0.48576  0.95510
    457   3.14626  5.28497  2.59560  0.76276  4.65960  3.41909  4.03052  4.15566  2.93847  3.74158  4.71179  3.07112  4.03514  3.24523  3.36501  3.11057  3.45381  3.82004  5.79189  4.52071    474 e - - -
          2.68618  4.42225  2.77519  2.73123  3.46354  2.40513  3.72494  3.29354  2.67741  2.69355  4.24690  2.90347  2.73739  3.18146  2.89801  2.37887  2.77519  2.98518  4.58477  3.61503
          0.02545  4.07973  4.80207  0.61958  0.77255  0.48576  0.95510
    458   1.97425  4.61085  2.85202  2.65356  4.34513  3.17367  3.97731  3.75882  2.86314  3.44623  4.30979  1.40042  3.82932  3.18907  3.26041  2.64570  2.95095  3.32766  5.64693  4.31582    475 n - - -
          2.68618  4.42225  2.77519  2.73123  3.46354  2.40513  3.72494  3.29354  2.67741  2.69355  4.24690  2.90347  2.73739  3.18146  2.89801  2.37887  2.77519  2.98518  4.58477  3.61503
          0.02545  4.07973  4.80207  0.61958  0.77255  0.48576  0.95510
    459   1.79939  4.21461  3.60365  3.28402  4.17031  3.07302  4.28656  3.29165  3.25841  3.17662  4.10066  3.42650  3.80016  3.58123  3.54388  2.52434  1.26252  2.90372  5.59007  4.38242    476 t - - -
          2.68618  4.42225  2.77519  2.73123  3.46354  2.40513  3.72494  3.29354  2.67741  2.69355  4.24690  2.90347  2.73739  3.18146  2.89801  2.37887  2.77519  2.98518  4.58477  3.61503
          0.02545  4.07973  4.80207  0.61958  0.77255  0.48576  0.95510
    460   2.94338  4.69325  3.65921  3.58738  4.71641  0.47062  4.69035  4.37101  3.79657  3.99756  4.97843  3.82419  4.09072  4.10467  4.00539  3.12200  3.44074  3.85928  5.75206  4.82694    477 G - - -
          2.68618  4.42225  2.77519  2.73123  3.46354  2.40513  3.72494  3.29354  2.67741  2.69355  4.24690  2.90347  2.73739  3.18146  2.89801  2.37887  2.77519  2.98518  4.58477  3.61503
          0.02545  4.07973  4.80207  0.61958  0.77255  0.48576  0.95510
    461   3.04135  5.62934  1.13680  1.71034  4.91337  3.25833  3.83973  4.44409  2.89783  3.94405  4.81606  2.72280  3.90130  3.01393  3.51476  2.91131  3.33897  4.01311  6.08976  4.57069    478 d - - -
          2.68618  4.42225  2.77519  2.73123  3.46354  2.40513  3.72494  3.29354  2.67741  2.69355  4.24690  2.90347  2.73739  3.18146  2.89801  2.37887  2.77519  2.98518  4.58477  3.61503
          0.02545  4.07973  4.80207  0.61958  0.77255  0.48576  0.95510
    462   3.53397  4.87638  4.52370  4.28189  0.72503  4.16611  3.98631  3.03718  4.18494  2.36137  3.73931  4.25886  4.62331  4.29673  4.25319  3.79017  3.83687  3.04238  4.18204  2.52640    479 f - - -
          2.68618  4.42225  2.77519  2.73123  3.46354  2.40513  3.72494  3.29354  2.67741  2.69355  4.24690  2.90347  2.73739  3.18146  2.89801  2.37887  2.77519  2.98518  4.58477  3.61503
          0.02545  4.07973  4.80207  0.61958  0.77255  0.48576  0.95510
    463   2.97478  4.46557  4.40843  4.08269  3.71026  3.93395  4.85140  2.06355  3.95376  2.36419  3.64835  4.23800  4.48638  4.30077  4.14565  3.45429  3.33346  0.79852  5.52818  4.27069    480 v - - -
          2.68618  4.42225  2.77519  2.73123  3.46354  2.40513  3.72494  3.29354  2.67741  2.69355  4.24690  2.90347  2.73739  3.18146  2.89801  2.37887  2.77519  2.98518  4.58477  3.61503
          0.02545  4.07973  4.80207  0.61958  0.77255  0.48576  0.95510
    464   2.87383  5.00273  3.33272  2.69583  4.35443  3.59872  3.64131  3.70286  1.47084  3.24539  4.10103  3.14016  3.97428  2.78378  1.88636  2.89694  3.07210  2.80979  5.39749  4.16442    481 k - - -
          2.68618  4.42225  2.77519  2.73123  3.46354  2.40513  3.72494  3.29354  2.67741  2.69355  4.24690  2.90347  2.73739  3.18146  2.89801  2.37887  2.77519  2.98518  4.58477  3.61503
          0.02545  4.07973  4.80207  0.61958  0.77255  0.48576  0.95510
    465   1.55112  4.20558  3.61482  3.28029  4.16690  3.06564  4.27755  3.30995  3.25611  3.18261  4.09451  3.42091  3.79133  3.57113  3.54623  2.51216  1.44638  2.91399  5.58104  4.37469    482 t - - -
          2.68618  4.42225  2.77519  2.73123  3.46354  2.40513  3.72494  3.29354  2.67741  2.69355  4.24690  2.90347  2.73739  3.18146  2.89801  2.37887  2.77519  2.98518  4.58477  3.61503
          0.02545  4.07973  4.80207  0.61958  0.77255  0.48576  0.95510
    466   2.81546  5.23371  2.21607  2.24627  4.43920  3.32103  2.65506  4.01778  2.58683  3.54057  4.35986  1.66636  3.85336  2.86924  3.09027  2.75973  3.07775  3.62560  5.65746  4.21008    483 n - - -
          2.68618  4.42225  2.77519  2.73123  3.46354  2.40513  3.72494  3.29354  2.67741  2.69355  4.24690  2.90347  2.73739  3.18146  2.89801  2.37887  2.77519  2.98518  4.58477  3.61503
          0.02545  4.07973  4.80207  0.61958  0.77255  0.48576  0.95510
    467   2.94338  4.69325  3.65921  3.58738  4.71641  0.47062  4.69035  4.37101  3.79657  3.99756  4.97843  3.82419  4.09072  4.10467  4.00539  3.12200  3.44074  3.85928  5.75206  4.82694    484 G - - -
          2.68618  4.42225  2.77519  2.73123  3.46354  2.40513  3.72494  3.29354  2.67741  2.69355  4.24690  2.90347  2.73739  3.18146  2.89801  2.37887  2.77519  2.98518  4.58477  3.61503
          0.02545  4.07973  4.80207  0.61958  0.77255  0.48576  0.95510
    468   2.82291  4.48779  3.76598  3.34070  3.42516  3.68499  4.19962  2.68248  3.19726  1.18581  3.40945  3.66409  2.60356  3.56938  3.46154  3.09140  3.12537  2.59797  5.09795  3.85312    485 l - - -
          2.68618  4.42225  2.77519  2.73123  3.46354  2.40513  3.72494  3.29354  2.67741  2.69355  4.24690  2.90347  2.73739  3.18146  2.89801  2.37887  2.77519  2.98518  4.58477  3.61503
          0.02545  4.07973  4.80207  0.61958  0.77255  0.48576  0.95510
    469   2.70374  4.84758  2.84643  2.54530  4.29361  3.32902  3.79084  3.79605  2.50215  3.36636  4.22463  3.02083  3.87729  1.51566  2.85987  2.15872  3.01337  3.41736  5.51998  4.17906    486 q - - -
          2.68618  4.42225  2.77519  2.73123  3.46354  2.40513  3.72494  3.29354  2.67741  2.69355  4.24690  2.90347  2.73739  3.18146  2.89801  2.37887  2.77519  2.98518  4.58477  3.61503
          0.02545  4.07973  4.80207  0.61958  0.77255  0.48576  0.95510
    470   2.88051  5.17597  2.45201  1.19275  4.63391  2.30560  3.85401  4.11085  2.76295  3.66943  4.52435  2.88308  3.89858  3.02976  3.24735  2.84586  3.18802  3.70539  5.80620  4.42955    487 e - - -
          2.68618  4.42225  2.77519  2.73123  3.46354  2.40513  3.72494  3.29354  2.67741  2.69355  4.24690  2.90347  2.73739  3.18146  2.89801  2.37887  2.77519  2.98518  4.58477  3.61503
          0.02545  4.07973  4.80207  0.61958  0.77255  0.48576  0.95510
    471   2.69960  4.69019  3.20547  2.85789  4.36166  1.30586  3.96366  3.83443  2.63073  3.42823  4.29601  3.24933  3.92229  3.17107  2.07784  2.79950  3.05734  3.43084  5.53651  4.31624    488 g - - -
          2.68618  4.42225  2.77519  2.73123  3.46354  2.40513  3.72494  3.29354  2.67741  2.69355  4.24690  2.90347  2.73739  3.18146  2.89801  2.37887  2.77519  2.98518  4.58477  3.61503
          0.02545  4.07973  4.80207  0.61958  0.77255  0.48576  0.95510
    472   2.93139  5.25838  1.11214  2.28892  4.78142  2.21575  3.92484  4.31969  2.97102  3.86290  4.73043  2.85000  3.90470  3.11437  3.53882  2.87889  3.27008  3.87010  5.96151  4.54903    489 d - - -
          2.68618  4.42225  2.77519  2.73123  3.46354  2.40513  3.72494  3.29354  2.67741  2.69355  4.24690  2.90347  2.73739  3.18146  2.89801  2.37887  2.77519  2.98518  4.58477  3.61503
          0.02545  4.07973  4.80207  0.61958  0.77255  0.48576  0.95510
    473   3.67480  4.90791  4.68148  4.37402  0.95959  4.43130  3.52839  3.32353  4.21663  2.64259  3.92182  4.12554  4.74034  4.18115  4.24240  3.80577  3.89834  3.26203  3.66653  1.52143    490 f - - -
          2.68618  4.42225  2.77519  2.73123  3.46354  2.40513  3.72494  3.29354  2.67741  2.69355  4.24690  2.90347  2.73739  3.18146  2.89801  2.37887  2.77519  2.98518  4.58477  3.61503
          0.15061  4.07973  2.09633  0.61958  0.77255  0.48576  0.95510
    474   3.09778  4.49340  4.45594  4.07533  3.43253  4.15781  4.78798  0.97804  3.90510  2.00163  3.35514  4.30873  4.58124  4.24488  4.09195  3.66175  3.39561  1.85120  5.34069  4.08604    491 i - - -
          2.68618  4.42225  2.77519  2.73123  3.46354  2.40513  3.72494  3.29354  2.67741  2.69355  4.24690  2.90347  2.73739  3.18146  2.89801  2.37887  2.77519  2.98518  4.58477  3.61503
          0.02879  3.95790  4.68025  0.61958  0.77255  0.60696  0.78747
    475   2.87568  4.39508  4.24308  3.90926  3.61330  3.81171  4.69645  2.04864  3.77832  2.28578  3.56589  4.08525  4.36774  4.13216  3.98253  3.32092  3.23533  0.92375  5.41203  4.14877    492 v - - -
          2.68618  4.42225  2.77519  2.73123  3.46354  2.40513  3.72494  3.29354  2.67741  2.69355  4.24690  2.90347  2.73739  3.18146  2.89801  2.37887  2.77519  2.98518  4.58477  3.61503
          0.02879  3.95790  4.68025  0.61958  0.77255  0.60696  0.78747
    476   3.10444  4.46608  4.62418  4.09701  3.27337  4.34660  4.75387  1.21853  3.93346  1.73858  2.55895  4.35529  4.62943  4.18072  4.11799  3.70803  3.35279  1.87337  5.24715  4.08411    493 i - - -
          2.68618  4.42225  2.77519  2.73123  3.46354  2.40513  3.72494  3.29354  2.67741  2.69355  4.24690  2.90347  2.73739  3.18146  2.89801  2.37887  2.77519  2.98518  4.58477  3.61503
          0.02879  3.95790  4.68025  0.61958  0.77255  0.60696  0.78747
    477   3.37186  4.82621  3.96490  3.71067  2.29944  3.93007  3.66062  3.36928  3.56574  2.80108  4.03554  3.82957  4.40210  3.85123  3.73179  3.49992  3.65905  3.24393  3.94635  0.83477    494 y - - -
          2.68618  4.42225  2.77519  2.73123  3.46354  2.40513  3.72494  3.29354  2.67741  2.69355  4.24690  2.90347  2.73739  3.18146  2.89801  2.37887  2.77519  2.98518  4.58477  3.61503
          0.02879  3.95790  4.68025  0.61958  0.77255  0.60696  0.78747
    478   1.86146  4.16585  3.34440  3.09387  4.24943  2.93364  4.18923  3.60964  3.15754  3.35569  4.21529  3.26764  3.68258  3.46549  3.46276  1.22752  2.71125  3.10118  5.61141  4.37616    495 s - - -
          2.68618  4.42225  2.77519  2.73123  3.46354  2.40513  3.72494  3.29354  2.67741  2.69355  4.24690  2.90347  2.73739  3.18146  2.89801  2.37887  2.77519  2.98518  4.58477  3.61503
          0.02879  3.95790  4.68025  0.61958  0.77255  0.60696  0.78747
    479   3.08259  5.22246  0.80286  2.39094  4.61124  3.27647  4.00809  4.21911  3.10866  3.81242  4.79280  2.95144  3.93535  3.24768  3.63616  3.03561  3.42313  3.84934  5.76315  4.47056    496 d - - -
          2.68618  4.42225  2.77519  2.73123  3.46354  2.40513  3.72494  3.29354  2.67741  2.69355  4.24690  2.90347  2.73739  3.18146  2.89801  2.37887  2.77519  2.98518  4.58477  3.61503
          0.02879  3.95790  4.68025  0.61958  0.77255  0.60696  0.78747
    480   3.02243  4.39029  4.61285  4.12765  3.53193  4.27954  4.87302  1.58042  4.00166  2.06755  3.36401  4.35920  4.64072  4.29377  4.21914  3.66948  3.30148  1.06403  5.46251  4.23797    497 v - - -
          2.68618  4.42225  2.77519  2.73123  3.46354  2.40513  3.72494  3.29354  2.67741  2.69355  4.24690  2.90347  2.73739  3.18146  2.89801  2.37887  2.77519  2.98518  4.58477  3.61503
          0.02879  3.95790  4.68025  0.61958  0.77255  0.60696  0.78747
    481   3.05103  5.01728  3.23265  2.83869  4.42324  3.53084  3.80807  3.85795  0.92718  3.40463  4.36191  3.25925  4.02550  2.99501  2.45006  3.08767  3.29817  3.56107  5.44314  4.26837    498 k - - -
          2.68618  4.42225  2.77519  2.73123  3.46354  2.40513  3.72494  3.29354  2.67741  2.69355  4.24690  2.90347  2.73739  3.18146  2.89801  2.37887  2.77519  2.98518  4.58477  3.61503
          0.08504  3.95790  2.77379  0.61958  0.77255  0.60696  0.78747
    482   2.62095  0.88002  4.14744  3.89394  3.87799  3.23759  4.53423  3.02681  3.72098  2.94100  4.06322  3.87270  3.94699  4.06579  3.83997  2.89269  3.09028  2.76936  5.28785  4.16552    499 c - - -
          2.68618  4.42225  2.77519  2.73123  3.46354  2.40513  3.72494  3.29354  2.67741  2.69355  4.24690  2.90347  2.73739  3.18146  2.89801  2.37887  2.77519  2.98518  4.58477  3.61503
          0.03043  3.90329  4.62564  0.61958  0.77255  0.46257  0.99334
    483   1.84538  4.37965  3.02915  2.79459  4.34099  1.60042  4.04750  3.76725  2.98292  3.42510  4.25222  2.59220  3.74332  3.27321  3.36785  2.50290  2.81059  3.26615  5.64737  4.37471    500 g - - -
          2.68618  4.42225  2.77519  2.73123  3.46354  2.40513  3.72494  3.29354  2.67741  2.69355  4.24690  2.90347  2.73739  3.18146  2.89801  2.37887  2.77519  2.98518  4.58477  3.61503
          0.02672  4.03153  4.75388  0.61958  0.77255  0.53727  0.87789
    484   2.94225  5.11175  3.11807  2.63348  4.32842  3.56212  2.56536  3.88641  1.30749  3.37156  4.23352  3.09325  3.97788  2.79964  2.34171  2.93599  3.14476  3.55835  5.39505  4.09912    501 k - - -
          2.68618  4.42225  2.77519  2.73123  3.46354  2.40513  3.72494  3.29354  2.67741  2.69355  4.24690  2.90347  2.73739  3.18146  2.89801  2.37887  2.77519  2.98518  4.58477  3.61503
          0.02672  4.03153  4.75388  0.61958  0.77255  0.53727  0.87789
    485   3.60918  4.88971  4.51990  4.19534  1.69287  4.34672  3.49168  3.33345  4.04967  2.67866  3.94342  4.03165  4.67201  4.07434  4.12544  3.72036  3.83792  3.25294  3.64858  0.91576    502 y - - -
          2.68618  4.42225  2.77519  2.73123  3.46354  2.40513  3.72494  3.29354  2.67741  2.69355  4.24690  2.90347  2.73739  3.18146  2.89801  2.37887  2.77519  2.98518  4.58477  3.61503
          0.02672  4.03153  4.75388  0.61958  0.77255  0.45485  1.00661
    486   3.35892  4.71636  4.80873  4.26172  3.07775  4.54869  4.83474  2.24354  4.06331  0.86897  2.15432  4.54195  4.74693  4.23373  4.19993  3.91069  3.58465  2.39113  5.16835  4.07625    503 l - - -
          2.68618  4.42225  2.77519  2.73123  3.46354  2.40513  3.72494  3.29354  2.67741  2.69355  4.24690  2.90347  2.73739  3.18146  2.89801  2.37887  2.77519  2.98518  4.58477  3.61503
          0.02545  4.07973  4.80207  0.61958  0.77255  0.48576  0.95510
    487   3.25254  4.56101  4.87440  4.36522  3.33586  4.56258  4.97894  1.11551  4.19644  1.49409  3.16543  4.60345  4.81089  4.42361  4.35492  3.94920  3.49998  1.85835  5.36997  4.19124    504 i - - -
          2.68618  4.42225  2.77519  2.73123  3.46354  2.40513  3.72494  3.29354  2.67741  2.69355  4.24690  2.90347  2.73739  3.18146  2.89801  2.37887  2.77519  2.98518  4.58477  3.61503
          0.02545  4.07973  4.80207  0.61958  0.77255  0.48576  0.95510
    488   3.25348  5.06848  3.76665  3.24040  4.47636  3.69528  3.99514  4.03667  2.34899  3.51507  4.51402  3.58207  4.19157  3.20883  0.70343  3.33025  3.50773  3.75268  5.47758  4.36324    505 r - - -
          2.68618  4.42225  2.77519  2.73123  3.46354  2.40513  3.72494  3.29354  2.67741  2.69355  4.24690  2.90347  2.73739  3.18146  2.89801  2.37887  2.77519  2.98518  4.58477  3.61503
          0.02545  4.07973  4.80207  0.61958  0.77255  0.48576  0.95510
    489   2.33649  4.27527  3.37898  3.15920  4.38745  1.21503  4.28428  3.75532  3.25582  3.48605  4.34410  3.35025  3.77485  3.56143  3.55994  2.51075  2.00423  3.23620  5.71767  4.51049    506 g - - -
          2.68618  4.42225  2.77519  2.73123  3.46354  2.40513  3.72494  3.29354  2.67741  2.69355  4.24690  2.90347  2.73739  3.18146  2.89801  2.37887  2.77519  2.98518  4.58477  3.61503
          0.02545  4.07973  4.80207  0.61958  0.77255  0.48576  0.95510
    490   2.83815  4.31849  4.21277  3.68938  3.00480  3.87100  4.11071  2.41812  3.49170  2.19161  3.32728  3.87451  4.27178  3.77534  3.67513  3.22050  3.09907  1.31893  2.81484  3.24303    507 v - - -
          2.68618  4.42225  2.77519  2.73123  3.46354  2.40513  3.72494  3.29354  2.67741  2.69355  4.24690  2.90347  2.73739  3.18146  2.89801  2.37887  2.77519  2.98518  4.58477  3.61503
          0.02545  4.07973  4.80207  0.61958  0.77255  0.48576  0.95510
    491   3.01080  5.20792  3.14466  2.66193  4.60623  3.59822  3.66241  4.00395  1.21445  3.45940  4.32287  3.11747  4.01355  2.19284  2.28568  2.99126  3.20489  3.66877  5.52782  4.29706    508 k - - -
          2.68618  4.42225  2.77519  2.73123  3.46354  2.40513  3.72494  3.29354  2.67741  2.69355  4.24690  2.90347  2.73739  3.18146  2.89801  2.37887  2.77519  2.98518  4.58477  3.61503
          0.02545  4.07973  4.80207  0.61958  0.77255  0.48576  0.95510
    492   3.12271  4.44081  4.83680  4.35001  3.62690  4.46362  5.07220  1.48222  4.23566  2.13637  3.43490  4.56156  4.79036  4.50963  4.43589  3.85922  3.39457  0.98209  5.59370  4.37832    509 v - - -
          2.68618  4.42225  2.77519  2.73123  3.46354  2.40513  3.72494  3.29354  2.67741  2.69355  4.24690  2.90347  2.73739  3.18146  2.89801  2.37887  2.77519  2.98518  4.58477  3.61503
          0.02545  4.07973  4.80207  0.61958  0.77255  0.48576  0.95510
    493   2.92847  4.85566  3.46336  2.88431  3.52013  3.66274  3.69215  3.48854  2.29806  3.03493  3.98014  3.28479  4.05892  2.97922  1.40033  3.00304  3.14396  3.23883  4.92110  2.49773    510 r - - -
          2.68618  4.42225  2.77519  2.73123  3.46354  2.40513  3.72494  3.29354  2.67741  2.69355  4.24690  2.90347  2.73739  3.18146  2.89801  2.37887  2.77519  2.98518  4.58477  3.61503
          0.02545  4.07973  4.80207  0.61958  0.77255  0.48576  0.95510
    494   2.69209  4.78978  3.00510  2.53887  3.81020  3.46048  3.67286  3.44087  2.45618  3.03466  3.90017  3.03189  3.13655  1.86927  2.84691  2.74208  2.93101  3.14505  5.15959  2.81572    511 q - - -
          2.68618  4.42225  2.77519  2.73123  3.46354  2.40513  3.72494  3.29354  2.67741  2.69355  4.24690  2.90347  2.73739  3.18146  2.89801  2.37887  2.77519  2.98518  4.58477  3.61503
          0.24728  4.07973  1.59868  0.61958  0.77255  0.48576  0.95510
    495   2.74049  4.49920  3.34676  3.18461  4.18047  3.18718  4.26274  3.72375  3.24120  3.35149  4.40099  3.49214  0.84331  3.63024  3.48766  2.90772  3.18140  3.37007  5.36929  4.30102    512 p - - -
          2.68618  4.42225  2.77519  2.73123  3.46354  2.40513  3.72494  3.29354  2.67741  2.69355  4.24690  2.90347  2.73739  3.18146  2.89801  2.37887  2.77519  2.98518  4.58477  3.61503
          0.03167  3.86412  4.58646  0.61958  0.77255  0.37970  1.15222
    496   2.05837  4.56986  3.12746  2.60374  3.77335  3.44585  3.70852  3.18239  2.56161  2.84110  3.69766  2.72369  3.85937  2.62997  2.96903  2.52104  2.83479  2.90548  3.28573  3.83562    513 a - - -
          2.68618  4.42225  2.77519  2.73123  3.46354  2.40513  3.72494  3.29354  2.67741  2.69355  4.24690  2.90347  2.73739  3.18146  2.89801  2.37887  2.77519  2.98518  4.58477  3.61503
          0.02545  4.07973  4.80207  0.61958  0.77255  0.48576  0.95510
    497   2.94338  4.69325  3.65921  3.58738  4.71641  0.47062  4.69035  4.37101  3.79657  3.99756  4.97843  3.82419  4.09072  4.10467  4.00539  3.12200  3.44074  3.85928  5.75206  4.82694    514 G - - -
          2.68618  4.42225  2.77519  2.73123  3.46354  2.40513  3.72494  3.29354  2.67741  2.69355  4.24690  2.90347  2.73739  3.18146  2.89801  2.37887  2.77519  2.98518  4.58477  3.61503
          0.02545  4.07973  4.80207  0.61958  0.77255  0.48576  0.95510
    498   2.19868  4.91822  2.82073  2.07404  4.22689  3.37191  3.63751  3.65880  2.41890  3.22846  4.02886  2.90055  3.05425  2.41968  2.88215  2.63573  2.63004  3.29893  5.43696  4.07860    515 e - - -
          2.68618  4.42225  2.77519  2.73123  3.46354  2.40513  3.72494  3.29354  2.67741  2.69355  4.24690  2.90347  2.73739  3.18146  2.89801  2.37887  2.77519  2.98518  4.58477  3.61503
          0.02545  4.07973  4.80207  0.61958  0.77255  0.48576  0.95510
    499   2.79997  4.78277  3.30343  2.78444  4.08263  3.55009  3.78561  3.23327  1.38185  2.99984  3.95561  3.21620  3.99227  2.96840  2.61943  2.89321  3.05072  2.32698  5.35476  4.09258    516 k - - -
          2.68618  4.42225  2.77519  2.73123  3.46354  2.40513  3.72494  3.29354  2.67741  2.69355  4.24690  2.90347  2.73739  3.18146  2.89801  2.37887  2.77519  2.98518  4.58477  3.61503
          0.02545  4.07973  4.80207  0.61958  0.77255  0.48576  0.95510
    500   2.59705  4.70579  2.93219  2.54502  4.08126  3.31749  2.71428  3.58731  2.56935  3.19315  4.02847  3.01914  2.15986  2.94714  2.97921  2.14107  2.89790  3.22742  5.37551  4.03057    517 s - - -
          2.68618  4.42225  2.77519  2.73123  3.46354  2.40513  3.72494  3.29354  2.67741  2.69355  4.24690  2.90347  2.73739  3.18146  2.89801  2.37887  2.77519  2.98518  4.58477  3.61503
          0.02545  4.07973  4.80207  0.61958  0.77255  0.48576  0.95510
    501   2.85319  5.34592  2.05457  1.41407  4.66682  3.28372  3.74297  4.15883  2.67074  3.67195  4.48873  2.76167  3.85065  2.89332  3.22048  2.19437  3.12738  3.74128  5.83958  4.37935    518 e - - -
          2.68618  4.42225  2.77519  2.73123  3.46354  2.40513  3.72494  3.29354  2.67741  2.69355  4.24690  2.90347  2.73739  3.18146  2.89801  2.37887  2.77519  2.98518  4.58477  3.61503
          0.15061  4.07973  2.09633  0.61958  0.77255  0.48576  0.95510
    502   2.78587  4.78516  3.27167  2.71509  3.98106  3.54371  3.69338  3.27754  1.46052  2.88516  2.99083  3.15549  3.95003  2.87365  2.50672  2.86342  3.01141  3.04474  5.25509  3.99444    519 k - - -
          2.68618  4.42225  2.77519  2.73123  3.46354  2.40513  3.72494  3.29354  2.67741  2.69355  4.24690  2.90347  2.73739  3.18146  2.89801  2.37887  2.77519  2.98518  4.58477  3.61503
          0.02879  3.95790  4.68025  0.61958  0.77255  0.60696  0.78747
    503   2.98419  5.13674  3.34344  2.70775  4.56030  3.62211  3.58186  3.91519  1.71368  3.36579  4.22234  3.13192  3.98910  2.32228  1.48318  2.97534  3.15398  3.59204  5.42837  4.23812    520 r - - -
          2.68618  4.42225  2.77519  2.73123  3.46354  2.40513  3.72494  3.29354  2.67741  2.69355  4.24690  2.90347  2.73739  3.18146  2.89801  2.37887  2.77519  2.98518  4.58477  3.61503
          0.02879  3.95790  4.68025  0.61958  0.77255  0.60696  0.78747
    504   2.17520  4.59520  2.97676  2.53555  4.04993  3.27344  3.72341  3.44249  2.52962  3.07509  3.91216  2.99949  2.66742  2.41314  2.94135  2.59144  2.47088  3.09426  5.33575  4.03359    521 a - - -
          2.68618  4.42225  2.77519  2.73123  3.46354  2.40513  3.72494  3.29354  2.67741  2.69355  4.24690  2.90347  2.73739  3.18146  2.89801  2.37887  2.77519  2.98518  4.58477  3.61503
          0.02879  3.95790  4.68025  0.61958  0.77255  0.60696  0.78747
    505   1.98134  4.34095  3.00813  2.74380  4.28573  1.78610  3.98493  3.71916  2.91376  3.36177  4.18177  2.63151  3.69973  3.20387  3.30715  2.18446  2.75778  3.22021  5.58848  4.31561    522 g - - -
          2.68618  4.42225  2.77519  2.73123  3.46354  2.40513  3.72494  3.29354  2.67741  2.69355  4.24690  2.90347  2.73739  3.18146  2.89801  2.37887  2.77519  2.98518  4.58477  3.61503
          0.02879  3.95790  4.68025  0.61958  0.77255  0.60696  0.78747
    506   3.05103  5.01728  3.23265  2.83869  4.42324  3.53084  3.80807  3.85795  0.92718  3.40463  4.36191  3.25925  4.02550  2.99501  2.45006  3.08767  3.29817  3.56107  5.44314  4.26837    523 k - - -
          2.68618  4.42225  2.77519  2.73123  3.46354  2.40513  3.72494  3.29354  2.67741  2.69355  4.24690  2.90347  2.73739  3.18146  2.89801  2.37887  2.77519  2.98518  4.58477  3.61503
          0.02879  3.95790  4.68025  0.61958  0.77255  0.60696  0.78747
    507   2.18209  4.54139  2.98574  2.61404  4.14865  3.20658  3.79964  3.53515  2.22689  3.18149  4.02312  3.04046  3.77680  2.99070  2.94971  1.70138  2.83432  3.15282  5.42079  4.13286    524 s - - -
          2.68618  4.42225  2.77519  2.73123  3.46354  2.40513  3.72494  3.29354  2.67741  2.69355  4.24690  2.90347  2.73739  3.18146  2.89801  2.37887  2.77519  2.98518  4.58477  3.61503
          0.02879  3.95790  4.68025  0.61958  0.77255  0.60696  0.78747
    508   2.74838  4.68937  3.18219  2.72983  3.72135  3.52163  3.78552  2.55709  2.50020  2.64572  3.71185  3.18150  3.96257  1.73037  2.82041  2.85872  3.00126  2.85855  5.17340  3.85399    525 q - - -
          2.68618  4.42225  2.77519  2.73123  3.46354  2.40513  3.72494  3.29354  2.67741  2.69355  4.24690  2.90347  2.73739  3.18146  2.89801  2.37887  2.77519  2.98518  4.58477  3.61503
          0.02879  3.95790  4.68025  0.61958  0.77255  0.60696  0.78747
    509   2.79681  4.84108  3.30861  2.69391  4.15355  3.54468  3.63213  3.48621  1.90296  3.08266  3.96046  3.12759  3.93376  2.79449  1.66861  2.85217  3.00755  2.67818  5.28968  4.05583    526 r - - -
          2.68618  4.42225  2.77519  2.73123  3.46354  2.40513  3.72494  3.29354  2.67741  2.69355  4.24690  2.90347  2.73739  3.18146  2.89801  2.37887  2.77519  2.98518  4.58477  3.61503
          0.02879  3.95790  4.68025  0.61958  0.77255  0.60696  0.78747
    510   2.65414  4.82996  2.81516  2.46203  4.26184  3.30958  3.69021  3.72487  2.37937  3.29363  4.12548  1.82971  3.82039  2.85349  2.36197  2.42816  2.93872  3.35061  5.45315  4.12487    527 n - - -
          2.68618  4.42225  2.77519  2.73123  3.46354  2.40513  3.72494  3.29354  2.67741  2.69355  4.24690  2.90347  2.73739  3.18146  2.89801  2.37887  2.77519  2.98518  4.58477  3.61503
          0.02879  3.95790  4.68025  0.61958  0.77255  0.60696  0.78747
    511   2.62375  4.69155  3.04454  2.52296  3.92856  3.43247  3.64200  2.73264  2.16534  2.94458  3.79527  3.01042  3.83842  2.33843  2.74978  2.35851  2.85623  3.01993  5.21016  3.91763    528 k - - -
          2.68618  4.42225  2.77519  2.73123  3.46354  2.40513  3.72494  3.29354  2.67741  2.69355  4.24690  2.90347  2.73739  3.18146  2.89801  2.37887  2.77519  2.98518  4.58477  3.61503
          0.02879  3.95790  4.68025  0.61958  0.77255  0.60696  0.78747
    512   2.63366  4.75752  2.95699  2.46645  3.91715  3.41877  2.65781  2.90191  2.37988  3.00631  3.84800  2.52808  3.82862  2.51537  2.77906  2.67936  2.86485  3.09476  5.20872  3.86919    529 k - - -
          2.68618  4.42225  2.77519  2.73123  3.46354  2.40513  3.72494  3.29354  2.67741  2.69355  4.24690  2.90347  2.73739  3.18146  2.89801  2.37887  2.77519  2.98518  4.58477  3.61503
          0.02879  3.95790  4.68025  0.61958  0.77255  0.60696  0.78747
    513   1.80366  4.71773  2.77603  2.45963  4.16637  3.26320  3.73395  3.58721  2.53553  3.20460  4.04675  2.38655  3.79815  2.49987  2.94339  2.64461  2.89558  3.22720  5.43055  4.10407    530 a - - -
          2.68618  4.42225  2.77519  2.73123  3.46354  2.40513  3.72494  3.29354  2.67741  2.69355  4.24690  2.90347  2.73739  3.18146  2.89801  2.37887  2.77519  2.98518  4.58477  3.61503
          0.02879  3.95790  4.68025  0.61958  0.77255  0.60696  0.78747
    514   2.28445  4.80866  2.70812  2.38605  4.24714  3.26662  3.69629  3.68420  2.50085  3.26962  4.09114  2.06259  3.78600  2.48224  2.93736  2.36723  2.89584  3.30702  5.47756  4.13147    531 n - - -
          2.68618  4.42225  2.77519  2.73123  3.46354  2.40513  3.72494  3.29354  2.67741  2.69355  4.24690  2.90347  2.73739  3.18146  2.89801  2.37887  2.77519  2.98518  4.58477  3.61503
          0.11543  3.95790  2.40892  0.61958  0.77255  0.60696  0.78747
    515   2.39155  2.99435  3.30681  2.80580  3.72534  3.22774  3.82080  3.08573  2.72818  2.78890  3.66007  3.16607  3.76724  2.61676  3.08286  2.15574  2.42636  2.77814  5.11287  3.86628    532 s - - -
          2.68618  4.42225  2.77519  2.73123  3.46354  2.40513  3.72494  3.29354  2.67741  2.69355  4.24690  2.90347  2.73739  3.18146  2.89801  2.37887  2.77519  2.98518  4.58477  3.61503
          0.03136  3.87383  4.59618  0.61958  0.77255  0.67560  0.71101
    516   2.65214  4.66152  2.89481  2.59141  3.80925  3.28788  2.76707  3.53734  2.56629  3.12817  4.02916  3.04395  1.81752  3.00297  2.91449  2.72754  2.96211  3.20928  5.16385  3.77913    533 p - - -
          2.68618  4.42225  2.77519  2.73123  3.46354  2.40513  3.72494  3.29354  2.67741  2.69355  4.24690  2.90347  2.73739  3.18146  2.89801  2.37887  2.77519  2.98518  4.58477  3.61503
          0.03136  3.87383  4.59618  0.61958  0.77255  0.67560  0.71101
    517   1.58959  4.32492  2.95398  2.69578  4.17929  2.50732  3.92977  3.58466  2.84863  3.25822  4.09644  2.45476  3.68312  3.15636  3.23128  2.45388  2.74375  3.12923  5.49697  4.22150    534 a - - -
          2.68618  4.42225  2.77519  2.73123  3.46354  2.40513  3.72494  3.29354  2.67741  2.69355  4.24690  2.90347  2.73739  3.18146  2.89801  2.37887  2.77519  2.98518  4.58477  3.61503
          0.03136  3.87383  4.59618  0.61958  0.77255  0.67560  0.71101
    518   1.98667  4.50079  2.77438  2.56905  4.18195  3.08952  3.87155  3.57806  2.74993  3.28524  4.16108  1.73174  3.73792  3.08998  3.13602  2.55886  2.85293  3.17194  5.49978  4.17119    535 n - - -
          2.68620  4.42227  2.77522  2.73125  3.46356  2.40515  3.72497  3.29356  2.67743  2.69357  4.24692  2.90322  2.73742  3.18148  2.89803  2.37889  2.77522  2.98505  4.58479  3.61505
          0.22013  1.67402  4.59618  0.30157  1.34575  0.55307  0.85610
    519   2.60667  4.41315  3.34892  2.86555  3.62628  3.49695  3.89369  2.42658  2.80713  2.60754  3.59341  2.15584  3.95385  3.16765  3.16888  2.80560  2.88449  2.02921  5.11217  3.82300    537 v - - -
          2.68618  4.42225  2.77519  2.73123  3.46354  2.40513  3.72494  3.29354  2.67741  2.69355  4.24690  2.90347  2.73739  3.18146  2.89801  2.37887  2.77519  2.98518  4.58477  3.61503
          0.02879  3.95790  4.68025  0.61958  0.77255  0.60696  0.78747
    520   1.95804  4.17466  3.43799  3.02527  3.96712  2.08857  4.04462  3.29011  3.02293  3.03796  3.89708  3.26232  3.71935  3.32265  3.36093  2.10979  2.69579  2.24940  5.35416  4.12848    538 a - - -
          2.68618  4.42225  2.77519  2.73123  3.46354  2.40513  3.72494  3.29354  2.67741  2.69355  4.24690  2.90347  2.73739  3.18146  2.89801  2.37887  2.77519  2.98518  4.58477  3.61503
          0.02879  3.95790  4.68025  0.61958  0.77255  0.60696  0.78747
    521   1.91948  4.36151  3.03183  2.73730  4.22570  3.04847  3.95323  3.64701  2.85529  3.30546  4.13414  2.50738  3.71416  3.17062  3.24223  1.60701  2.76601  3.18020  5.53452  4.25431    539 s - - -
          2.68618  4.42225  2.77519  2.73123  3.46354  2.40513  3.72494  3.29354  2.67741  2.69355  4.24690  2.90347  2.73739  3.18146  2.89801  2.37887  2.77519  2.98518  4.58477  3.61503
          0.02879  3.95790  4.68025  0.61958  0.77255  0.60696  0.78747
    522   2.81212  5.15768  2.11406  2.25330  4.42870  3.28459  3.71032  3.94842  2.55116  3.48514  4.34073  2.80558  3.83510  1.57323  3.01076  2.76685  3.08388  3.57577  5.63109  4.22389    540 q - - -
          2.68618  4.42225  2.77519  2.73123  3.46354  2.40513  3.72494  3.29354  2.67741  2.69355  4.24690  2.90347  2.73739  3.18146  2.89801  2.37887  2.77519  2.98518  4.58477  3.61503
          0.09577  3.95790  2.62795  0.61958  0.77255  0.60696  0.78747
    523   1.48854  4.12696  3.47081  3.14712  4.04903  2.98791  4.16226  3.15051  3.12554  3.04611  3.97664  3.31199  3.70591  3.45190  3.41826  2.43556  1.87051  2.77649  5.47259  4.25925    541 a - - -
          2.68618  4.42225  2.77519  2.73123  3.46354  2.40513  3.72494  3.29354  2.67741  2.69355  4.24690  2.90347  2.73739  3.18146  2.89801  2.37887  2.77519  2.98518  4.58477  3.61503
          0.03075  3.89289  4.61523  0.61958  0.77255  0.66094  0.72642
    524   2.82412  4.36087  4.15370  3.81727  3.56480  3.74515  4.61540  2.04873  3.68537  2.24815  3.52666  4.00388  4.30439  4.04361  3.89594  3.24982  3.18508  0.99954  5.35275  4.08572    542 v - - -
          2.68618  4.42225  2.77519  2.73123  3.46354  2.40513  3.72494  3.29354  2.67741  2.69355  4.24690  2.90347  2.73739  3.18146  2.89801  2.37887  2.77519  2.98518  4.58477  3.61503
          0.03075  3.89289  4.61523  0.61958  0.77255  0.66094  0.72642
    525   2.70378  5.04942  2.20987  2.24764  4.40241  2.68965  3.64179  3.85584  1.80728  3.39852  4.21438  2.79219  3.78376  2.78917  2.89334  2.67384  2.96632  3.47105  5.56920  4.18717    543 k - - -
          2.68618  4.42225  2.77519  2.73123  3.46354  2.40513  3.72494  3.29354  2.67741  2.69355  4.24690  2.90347  2.73739  3.18146  2.89801  2.37887  2.77519  2.98518  4.58477  3.61503
          0.02081  3.88294        *  0.61958  0.77255  0.00000        *
//
HMMER3/f [3.1b2 | February 2015]
NAME  ABP-maft
LENG  177
ALPH  amino
RF    no
MM    no
CONS  yes
CS    no
MAP   yes
DATE  Thu Nov 16 14:54:55 2017
NSEQ  6
EFFN  0.500977
CKSUM 3725949002
STATS LOCAL MSV      -10.4288  0.70687
STATS LOCAL VITERBI  -11.0173  0.70687
STATS LOCAL FORWARD   -5.0541  0.70687
HMM          A        C        D        E        F        G        H        I        K        L        M        N        P        Q        R        S        T        V        W        Y   
            m->m     m->i     m->d     i->m     i->i     d->m     d->d
  COMPO   2.61111  4.13932  2.98336  2.71299  3.23460  2.93834  3.51801  2.72716  2.78246  2.39036  3.65635  3.15995  3.09012  3.15442  3.09242  2.64761  2.88416  2.53881  4.28314  3.45813
          2.68618  4.42225  2.77519  2.73123  3.46354  2.40513  3.72494  3.29354  2.67741  2.69355  4.24690  2.90347  2.73739  3.18146  2.89801  2.37887  2.77519  2.98518  4.58477  3.61503
          0.19090  3.87253  1.87743  0.61958  0.77255  0.00000        *
      1   2.67981  4.27148  3.84965  3.40953  3.43458  3.65914  4.27722  1.59569  3.25968  2.11829  3.33930  3.69517  4.14824  3.63156  3.52327  3.04981  2.56119  1.91134  5.17353  3.93048      1 i - - -
          2.68618  4.42225  2.77519  2.73123  3.46354  2.40513  3.72494  3.29354  2.67741  2.69355  4.24690  2.90347  2.73739  3.18146  2.89801  2.37887  2.77519  2.98518  4.58477  3.61503
          0.03673  3.71836  4.44070  0.61958  0.77255  0.60840  0.78574
      2   2.73479  4.40364  3.55865  3.08918  1.96450  3.58009  3.72456  2.75947  2.87138  2.28726  3.42120  3.40898  4.01401  3.27821  2.62033  2.94526  2.99987  2.62541  4.43108  2.91595      2 f - - -
          2.68619  4.42226  2.77521  2.73125  3.46308  2.40514  3.72496  3.29355  2.67742  2.69356  4.24691  2.90348  2.73741  3.18148  2.89802  2.37888  2.77521  2.98520  4.58478  3.61504
          0.18148  1.86967  4.44070  0.36326  1.18877  0.49703  0.93734
      3   2.74772  4.31447  3.95944  3.45312  3.35115  3.77595  4.27741  2.11557  3.30321  1.58598  3.23589  3.75481  4.20640  3.64050  3.56887  3.12579  2.66215  1.79640  5.11329  3.89972      4 l - - -
          2.68618  4.42225  2.77519  2.73123  3.46354  2.40513  3.72494  3.29354  2.67741  2.69355  4.24690  2.90347  2.73739  3.18146  2.89801  2.37887  2.77519  2.98518  4.58477  3.61503
          0.03356  3.80691  4.52926  0.61958  0.77255  0.54214  0.87108
      4   2.41852  4.29455  4.03608  3.48505  2.77404  3.89469  4.20462  1.98562  3.38856  1.62384  3.09625  3.79413  4.23878  3.64619  3.64391  3.19795  3.03698  2.06413  4.90387  3.66719      5 l - - -
          2.68618  4.42225  2.77519  2.73123  3.46354  2.40513  3.72494  3.29354  2.67741  2.69355  4.24690  2.90347  2.73739  3.18146  2.89801  2.37887  2.77519  2.98518  4.58477  3.61503
          0.03356  3.80691  4.52926  0.61958  0.77255  0.54214  0.87108
      5   2.60418  4.32240  3.53079  3.13673  3.33402  3.44638  4.00101  2.58476  2.97244  1.54660  3.44876  3.44125  3.97860  3.38232  3.23901  2.47896  2.93367  2.43096  4.95160  3.61407      6 l - - -
          2.68618  4.42225  2.77519  2.73123  3.46354  2.40513  3.72494  3.29354  2.67741  2.69355  4.24690  2.90347  2.73739  3.18146  2.89801  2.37887  2.77519  2.98518  4.58477  3.61503
          0.03356  3.80691  4.52926  0.61958  0.77255  0.54214  0.87108
      6   3.09766  4.48569  4.47676  3.93404  2.52468  4.27181  4.45343  1.91091  3.81150  1.19711  2.90396  4.20195  4.51902  3.98679  3.99450  3.60264  3.32722  2.13521  4.86048  3.57279      7 l - - -
          2.68618  4.42225  2.77519  2.73123  3.46354  2.40513  3.72494  3.29354  2.67741  2.69355  4.24690  2.90347  2.73739  3.18146  2.89801  2.37887  2.77519  2.98518  4.58477  3.61503
          0.03356  3.80691  4.52926  0.61958  0.77255  0.54214  0.87108
      7   2.12044  4.26185  3.25447  2.80281  3.69512  3.21497  3.83362  2.98795  2.75329  2.24460  3.64202  3.16175  3.14535  3.10525  3.10279  2.31292  2.72933  2.70008  5.10913  3.85575      8 a - - -
          2.68618  4.42225  2.77519  2.73123  3.46354  2.40513  3.72494  3.29354  2.67741  2.69355  4.24690  2.90347  2.73739  3.18146  2.89801  2.37887  2.77519  2.98518  4.58477  3.61503
          0.03356  3.80691  4.52926  0.61958  0.77255  0.54214  0.87108
      8   2.35736  4.31089  3.89858  3.39834  2.13317  3.74505  4.02522  2.35741  3.29840  1.82439  3.19183  3.67519  4.15384  3.56907  3.55267  3.07704  3.01746  2.26667  4.66501  3.26337      9 l - - -
          2.68618  4.42225  2.77519  2.73123  3.46354  2.40513  3.72494  3.29354  2.67741  2.69355  4.24690  2.90347  2.73739  3.18146  2.89801  2.37887  2.77519  2.98518  4.58477  3.61503
          0.03356  3.80691  4.52926  0.61958  0.77255  0.54214  0.87108
      9   2.61092  4.36457  3.39191  2.90595  2.61799  3.49086  3.67219  2.90063  2.85750  2.55616  3.52558  3.26876  3.92950  3.16960  3.19564  2.04154  2.87788  2.68051  4.48048  2.65096     10 s - - -
          2.68618  4.42225  2.77519  2.73123  3.46354  2.40513  3.72494  3.29354  2.67741  2.69355  4.24690  2.90347  2.73739  3.18146  2.89801  2.37887  2.77519  2.98518  4.58477  3.61503
          0.03356  3.80691  4.52926  0.61958  0.77255  0.54214  0.87108
     10   2.13129  4.29602  3.31947  2.79764  2.93807  3.37588  3.77396  2.83639  2.70635  2.56430  3.49048  3.19126  3.83519  3.06539  2.75876  2.67344  2.53275  2.59693  4.95753  3.69433     11 a - - -
          2.68618  4.42225  2.77519  2.73123  3.46354  2.40513  3.72494  3.29354  2.67741  2.69355  4.24690  2.90347  2.73739  3.18146  2.89801  2.37887  2.77519  2.98518  4.58477  3.61503
          0.03356  3.80691  4.52926  0.61958  0.77255  0.54214  0.87108
     11   2.69293  4.31019  3.78044  3.26005  3.39643  3.69590  4.13352  2.02289  3.12045  1.91252  3.30412  3.60012  4.12208  3.47386  3.41450  3.02288  2.18474  2.06996  5.07455  3.84149     12 l - - -
          2.68618  4.42225  2.77519  2.73123  3.46354  2.40513  3.72494  3.29354  2.67741  2.69355  4.24690  2.90347  2.73739  3.18146  2.89801  2.37887  2.77519  2.98518  4.58477  3.61503
          0.03356  3.80691  4.52926  0.61958  0.77255  0.54214  0.87108
     12   1.95137  4.26074  3.21215  2.77802  3.80658  3.14172  3.84288  3.12322  2.74762  2.54171  3.74063  3.12891  2.90805  3.09592  3.10650  2.27458  2.70792  2.79670  5.19293  3.93596     13 a - - -
          2.68618  4.42225  2.77519  2.73123  3.46354  2.40513  3.72494  3.29354  2.67741  2.69355  4.24690  2.90347  2.73739  3.18146  2.89801  2.37887  2.77519  2.98518  4.58477  3.61503
          0.03356  3.80691  4.52926  0.61958  0.77255  0.54214  0.87108
     13   2.63037  4.72325  2.89673  1.99071  3.98333  3.37125  3.62799  3.31290  2.33720  2.97140  3.85000  2.95451  3.81235  2.80347  2.45655  2.68413  2.87388  2.62431  5.25558  3.95276     14 e - - -
          2.68618  4.42225  2.77519  2.73123  3.46354  2.40513  3.72494  3.29354  2.67741  2.69355  4.24690  2.90347  2.73739  3.18146  2.89801  2.37887  2.77519  2.98518  4.58477  3.61503
          0.03356  3.80691  4.52926  0.61958  0.77255  0.54214  0.87108
     14   1.34832  4.08125  3.29517  3.04669  4.08195  2.88132  4.11477  3.35534  3.08766  3.16695  4.05910  3.21457  3.62368  3.40695  3.37830  2.02998  2.64454  2.90760  5.47443  4.23962     15 a - - -
          2.68618  4.42225  2.77519  2.73123  3.46354  2.40513  3.72494  3.29354  2.67741  2.69355  4.24690  2.90347  2.73739  3.18146  2.89801  2.37887  2.77519  2.98518  4.58477  3.61503
          0.03356  3.80691  4.52926  0.61958  0.77255  0.54214  0.87108
     15   2.56613  4.67143  2.58817  2.06612  4.17561  3.15169  3.74687  3.59388  2.59744  3.24268  4.11278  2.87633  3.74772  2.94636  3.00359  1.73930  2.90279  3.22440  5.45825  4.11931     16 s - - -
          2.68618  4.42225  2.77519  2.73123  3.46354  2.40513  3.72494  3.29354  2.67741  2.69355  4.24690  2.90347  2.73739  3.18146  2.89801  2.37887  2.77519  2.98518  4.58477  3.61503
          0.03356  3.80691  4.52926  0.61958  0.77255  0.54214  0.87108
     16   2.15913  1.87430  3.76740  3.40634  3.76947  2.93673  4.18962  3.02940  3.27139  2.88792  3.81747  3.40970  3.66666  3.58593  3.48628  1.98424  2.63030  2.66506  5.23366  4.00628     17 c - - -
          2.68618  4.42225  2.77519  2.73123  3.46354  2.40513  3.72494  3.29354  2.67741  2.69355  4.24690  2.90347  2.73739  3.18146  2.89801  2.37887  2.77519  2.98518  4.58477  3.61503
          0.03356  3.80691  4.52926  0.61958  0.77255  0.54214  0.87108
     17   2.14036  2.76546  3.64395  3.26306  3.86750  2.90892  4.13591  3.18391  3.16662  2.98736  3.88409  3.33035  3.63596  3.48037  3.42360  1.48818  2.61110  2.77768  5.29687  4.07017     18 s - - -
          2.68618  4.42225  2.77519  2.73123  3.46354  2.40513  3.72494  3.29354  2.67741  2.69355  4.24690  2.90347  2.73739  3.18146  2.89801  2.37887  2.77519  2.98518  4.58477  3.61503
          0.03356  3.80691  4.52926  0.61958  0.77255  0.54214  0.87108
     18   2.46859  4.27362  4.17164  3.67115  3.47168  3.90580  4.48244  1.50907  3.56254  2.10326  3.32337  3.94030  4.32840  3.86818  3.82101  3.26662  3.07682  1.56953  5.26125  4.05031     19 i - - -
          2.68618  4.42225  2.77519  2.73123  3.46354  2.40513  3.72494  3.29354  2.67741  2.69355  4.24690  2.90347  2.73739  3.18146  2.89801  2.37887  2.77519  2.98518  4.58477  3.61503
          0.03356  3.80691  4.52926  0.61958  0.77255  0.54214  0.87108
     19   2.62313  4.74650  1.99380  2.33409  4.36346  1.67032  3.82409  3.85537  2.81685  3.47260  4.34311  2.84172  3.73447  3.03550  3.29617  2.65547  2.98862  3.43243  5.59160  4.27082     20 g - - -
          2.68618  4.42225  2.77519  2.73123  3.46354  2.40513  3.72494  3.29354  2.67741  2.69355  4.24690  2.90347  2.73739  3.18146  2.89801  2.37887  2.77519  2.98518  4.58477  3.61503
          0.03356  3.80691  4.52926  0.61958  0.77255  0.54214  0.87108
     20   2.65352  4.44200  3.24351  2.87543  3.38599  3.44175  3.84297  2.78717  2.74598  1.71423  3.58150  2.63329  3.94092  3.18352  3.04553  2.83795  2.94775  2.60293  4.92562  3.54718     21 l - - -
          2.68618  4.42225  2.77519  2.73123  3.46354  2.40513  3.72494  3.29354  2.67741  2.69355  4.24690  2.90347  2.73739  3.18146  2.89801  2.37887  2.77519  2.98518  4.58477  3.61503
          0.03356  3.80691  4.52926  0.61958  0.77255  0.54214  0.87108
     21   2.28713  4.25064  3.03331  2.79043  4.08886  2.96521  3.96171  3.53724  2.86727  3.22007  4.09541  3.09735  1.86003  3.21744  3.20137  2.02464  2.72853  3.08576  5.42928  4.15335     22 p - - -
          2.68618  4.42225  2.77519  2.73123  3.46354  2.40513  3.72494  3.29354  2.67741  2.69355  4.24690  2.90347  2.73739  3.18146  2.89801  2.37887  2.77519  2.98518  4.58477  3.61503
          0.03356  3.80691  4.52926  0.61958  0.77255  0.54214  0.87108
     22   3.08308  4.56566  4.08341  3.72455  3.11335  3.89741  4.40089  2.31575  3.49287  0.96048  3.15967  4.00618  4.34513  3.87697  3.67904  3.46287  3.38094  2.33575  4.96726  3.67494     23 l - - -
          2.68618  4.42225  2.77519  2.73123  3.46354  2.40513  3.72494  3.29354  2.67741  2.69355  4.24690  2.90347  2.73739  3.18146  2.89801  2.37887  2.77519  2.98518  4.58477  3.61503
          0.03356  3.80691  4.52926  0.61958  0.77255  0.54214  0.87108
     23   2.75668  4.31903  4.03319  3.69581  3.50383  3.65437  4.50936  2.05905  3.56251  2.20342  3.48055  3.89570  4.21962  3.92774  3.78103  3.15499  3.12053  1.11212  5.27665  4.00349     24 v - - -
          2.68618  4.42225  2.77519  2.73123  3.46354  2.40513  3.72494  3.29354  2.67741  2.69355  4.24690  2.90347  2.73739  3.18146  2.89801  2.37887  2.77519  2.98518  4.58477  3.61503
          0.03356  3.80691  4.52926  0.61958  0.77255  0.54214  0.87108
     24   2.93409  4.77491  3.41833  2.94517  4.11290  3.43272  3.78136  3.65131  2.21770  3.17931  4.18266  3.30919  3.93981  3.00623  1.08362  3.02229  3.20540  3.37846  5.22342  4.05597     25 r - - -
          2.68618  4.42225  2.77519  2.73123  3.46354  2.40513  3.72494  3.29354  2.67741  2.69355  4.24690  2.90347  2.73739  3.18146  2.89801  2.37887  2.77519  2.98518  4.58477  3.61503
          0.03356  3.80691  4.52926  0.61958  0.77255  0.54214  0.87108
     25   2.73888  5.13625  2.03573  2.14058  4.44060  3.20569  3.63611  3.91992  2.26256  3.46055  4.29121  2.01014  3.75894  2.79407  2.99997  2.68313  3.00870  3.53315  5.63055  4.20901     26 n - - -
          2.68618  4.42225  2.77519  2.73123  3.46354  2.40513  3.72494  3.29354  2.67741  2.69355  4.24690  2.90347  2.73739  3.18146  2.89801  2.37887  2.77519  2.98518  4.58477  3.61503
          0.03356  3.80691  4.52926  0.61958  0.77255  0.54214  0.87108
     26   2.98016  4.41914  4.23939  3.85396  3.33163  3.99310  4.59528  1.16314  3.68069  1.93295  3.27908  4.10856  4.43200  4.03669  3.88485  3.48333  3.28110  1.84877  5.20776  3.93932     27 i - - -
          2.68618  4.42225  2.77519  2.73123  3.46354  2.40513  3.72494  3.29354  2.67741  2.69355  4.24690  2.90347  2.73739  3.18146  2.89801  2.37887  2.77519  2.98518  4.58477  3.61503
          0.03356  3.80691  4.52926  0.61958  0.77255  0.54214  0.87108
     27   2.05621  4.29499  2.92951  2.67536  4.14083  2.97940  3.90013  3.56085  2.80314  3.23662  4.07861  2.56199  3.65489  3.12934  3.17384  1.68846  2.71781  3.10382  5.46181  4.17760     28 s - - -
          2.68618  4.42225  2.77519  2.73123  3.46354  2.40513  3.72494  3.29354  2.67741  2.69355  4.24690  2.90347  2.73739  3.18146  2.89801  2.37887  2.77519  2.98518  4.58477  3.61503
          0.03356  3.80691  4.52926  0.61958  0.77255  0.54214  0.87108
     28   2.77575  5.23401  2.05299  1.65088  4.51128  3.20030  3.63421  3.99164  2.52694  3.51488  4.34748  2.67160  3.76069  2.37898  3.03854  2.69986  3.04088  3.60092  5.68817  4.24895     29 e - - -
          2.68618  4.42225  2.77519  2.73123  3.46354  2.40513  3.72494  3.29354  2.67741  2.69355  4.24690  2.90347  2.73739  3.18146  2.89801  2.37887  2.77519  2.98518  4.58477  3.61503
          0.03356  3.80691  4.52926  0.61958  0.77255  0.54214  0.87108
     29   3.09048  4.48821  4.46268  3.90321  3.06858  4.28544  4.58080  1.86353  3.75327  1.21559  2.42336  4.21273  4.52598  3.97152  3.95247  3.61342  3.31942  2.07991  5.07233  3.94652     30 l - - -
          2.68618  4.42225  2.77519  2.73123  3.46354  2.40513  3.72494  3.29354  2.67741  2.69355  4.24690  2.90347  2.73739  3.18146  2.89801  2.37887  2.77519  2.98518  4.58477  3.61503
          0.03356  3.80691  4.52926  0.61958  0.77255  0.54214  0.87108
     30   2.66940  4.43598  3.26978  3.10059  4.09866  3.12728  4.18229  3.62855  3.15251  3.26203  4.31015  3.41315  0.95907  3.54337  3.40425  2.83520  3.10617  3.28128  5.30189  4.21894     31 p - - -
          2.68618  4.42225  2.77519  2.73123  3.46354  2.40513  3.72494  3.29354  2.67741  2.69355  4.24690  2.90347  2.73739  3.18146  2.89801  2.37887  2.77519  2.98518  4.58477  3.61503
          0.03356  3.80691  4.52926  0.61958  0.77255  0.54214  0.87108
     31   2.83182  4.81262  2.86289  2.61833  3.97197  3.32438  3.77547  3.59420  2.44413  3.10293  4.13434  3.07684  3.87798  1.35556  2.72890  2.88314  3.12964  3.32849  5.25652  3.94641     32 q - - -
          2.68618  4.42225  2.77519  2.73123  3.46354  2.40513  3.72494  3.29354  2.67741  2.69355  4.24690  2.90347  2.73739  3.18146  2.89801  2.37887  2.77519  2.98518  4.58477  3.61503
          0.03356  3.80691  4.52926  0.61958  0.77255  0.54214  0.87108
     32   2.66994  4.93779  1.54654  2.18552  4.39374  3.11049  3.73629  3.88813  2.72341  3.49686  4.36128  2.72680  3.73835  2.92532  3.24624  2.22476  3.00537  3.47938  5.66244  4.23345     33 d - - -
          2.68618  4.42225  2.77519  2.73123  3.46354  2.40513  3.72494  3.29354  2.67741  2.69355  4.24690  2.90347  2.73739  3.18146  2.89801  2.37887  2.77519  2.98518  4.58477  3.61503
          0.03356  3.80691  4.52926  0.61958  0.77255  0.54214  0.87108
     33   2.46983  4.54378  2.64444  2.46964  4.15353  3.06257  3.80747  3.69666  2.68582  3.33573  4.19731  1.78276  3.71071  3.02696  3.07713  2.14428  2.85664  3.26489  5.46496  4.09871     34 n - - -
          2.68618  4.42225  2.77519  2.73123  3.46354  2.40513  3.72494  3.29354  2.67741  2.69355  4.24690  2.90347  2.73739  3.18146  2.89801  2.37887  2.77519  2.98518  4.58477  3.61503
          0.03356  3.80691  4.52926  0.61958  0.77255  0.54214  0.87108
     34   3.15522  4.67076  3.74260  3.46104  2.30003  3.75464  3.59237  3.17384  3.32044  2.64436  3.85613  3.64470  4.23072  3.64224  3.51704  3.29797  3.44199  3.04150  3.94080  1.08225     35 y - - -
          2.68618  4.42225  2.77519  2.73123  3.46354  2.40513  3.72494  3.29354  2.67741  2.69355  4.24690  2.90347  2.73739  3.18146  2.89801  2.37887  2.77519  2.98518  4.58477  3.61503
          0.03356  3.80691  4.52926  0.61958  0.77255  0.54214  0.87108
     35   1.89508  4.14706  3.12851  2.94580  4.20319  1.51024  4.10907  3.55510  3.08804  3.30662  4.18833  3.16956  3.62659  3.39173  3.39492  2.38370  2.69738  3.06399  5.53648  4.32181     36 g - - -
          2.68618  4.42225  2.77519  2.73123  3.46354  2.40513  3.72494  3.29354  2.67741  2.69355  4.24690  2.90347  2.73739  3.18146  2.89801  2.37887  2.77519  2.98518  4.58477  3.61503
          0.03356  3.80691  4.52926  0.61958  0.77255  0.54214  0.87108
     36   2.72171  4.58099  3.40742  2.83916  3.69246  3.52298  3.73342  2.49173  2.32345  2.62343  3.66254  3.23559  3.94546  2.96211  1.80501  2.86410  2.96698  2.75413  5.09079  3.81834     37 r - - -
          2.68618  4.42225  2.77519  2.73123  3.46354  2.40513  3.72494  3.29354  2.67741  2.69355  4.24690  2.90347  2.73739  3.18146  2.89801  2.37887  2.77519  2.98518  4.58477  3.61503
          0.03356  3.80691  4.52926  0.61958  0.77255  0.54214  0.87108
     37   2.61691  4.82668  2.49312  1.84530  4.27501  2.44871  3.68574  3.70962  2.54964  3.30211  4.14142  2.80401  3.02215  2.85979  3.00582  2.62935  2.91896  3.33165  5.50853  4.15489     38 e - - -
          2.68618  4.42225  2.77519  2.73123  3.46354  2.40513  3.72494  3.29354  2.67741  2.69355  4.24690  2.90347  2.73739  3.18146  2.89801  2.37887  2.77519  2.98518  4.58477  3.61503
          0.03356  3.80691  4.52926  0.61958  0.77255  0.54214  0.87108
     38   2.58761  4.36780  3.24777  3.13974  4.27997  0.83787  4.26263  3.86492  3.31190  3.52703  4.50343  3.41246  3.75682  3.64152  3.55377  2.75792  3.06381  3.40606  5.39103  4.38017     39 g - - -
          2.68618  4.42225  2.77519  2.73123  3.46354  2.40513  3.72494  3.29354  2.67741  2.69355  4.24690  2.90347  2.73739  3.18146  2.89801  2.37887  2.77519  2.98518  4.58477  3.61503
          0.03356  3.80691  4.52926  0.61958  0.77255  0.54214  0.87108
     39   3.08308  4.56566  4.08341  3.72455  3.11335  3.89741  4.40089  2.31575  3.49287  0.96048  3.15967  4.00618  4.34513  3.87697  3.67904  3.46287  3.38094  2.33575  4.96726  3.67494     40 l - - -
          2.68618  4.42225  2.77519  2.73123  3.46354  2.40513  3.72494  3.29354  2.67741  2.69355  4.24690  2.90347  2.73739  3.18146  2.89801  2.37887  2.77519  2.98518  4.58477  3.61503
          0.03356  3.80691  4.52926  0.61958  0.77255  0.54214  0.87108
     40   2.28536  4.20405  3.15193  2.96619  4.01170  2.93527  4.07712  3.52614  3.03545  3.25204  4.18473  3.20053  3.66899  3.39029  3.32247  1.19443  2.76086  3.07569  5.38981  4.09524     41 s - - -
          2.68618  4.42225  2.77519  2.73123  3.46354  2.40513  3.72494  3.29354  2.67741  2.69355  4.24690  2.90347  2.73739  3.18146  2.89801  2.37887  2.77519  2.98518  4.58477  3.61503
          0.03356  3.80691  4.52926  0.61958  0.77255  0.54214  0.87108
     41   2.92779  4.75442  3.06608  2.82087  3.24209  3.39494  1.28871  3.62035  2.66589  3.12201  4.16101  3.23228  3.94464  3.18668  2.93481  2.99950  3.22953  3.35688  4.70780  3.19511     42 h - - -
          2.68618  4.42225  2.77519  2.73123  3.46354  2.40513  3.72494  3.29354  2.67741  2.69355  4.24690  2.90347  2.73739  3.18146  2.89801  2.37887  2.77519  2.98518  4.58477  3.61503
          0.03356  3.80691  4.52926  0.61958  0.77255  0.45205  1.01148
     42   3.04525  4.43529  4.49085  3.95572  3.19831  4.24902  4.62710  1.42575  3.79566  1.67035  2.31542  4.23074  4.53724  4.04497  3.99124  3.59829  3.29068  1.92692  5.15326  3.99501     43 i - - -
          2.68618  4.42225  2.77519  2.73123  3.46354  2.40513  3.72494  3.29354  2.67741  2.69355  4.24690  2.90347  2.73739  3.18146  2.89801  2.37887  2.77519  2.98518  4.58477  3.61503
          0.03140  3.87253  4.59488  0.61958  0.77255  0.48576  0.95510
     43   2.41263  4.25772  3.42802  3.17994  3.96881  3.09702  4.19728  3.09594  3.12292  2.95943  4.00989  3.38937  3.80075  3.51773  3.38165  2.61389  1.17180  2.79092  5.40660  4.18542     44 t - - -
          2.68618  4.42225  2.77519  2.73123  3.46354  2.40513  3.72494  3.29354  2.67741  2.69355  4.24690  2.90347  2.73739  3.18146  2.89801  2.37887  2.77519  2.98518  4.58477  3.61503
          0.03140  3.87253  4.59488  0.61958  0.77255  0.48576  0.95510
     44   2.80811  4.35062  4.12545  3.78852  3.55005  3.72401  4.59020  2.05006  3.65630  2.23702  3.51512  3.97836  4.28446  4.01607  3.86881  3.22749  3.16962  1.02481  5.33452  4.06618     45 v - - -
          2.68618  4.42225  2.77519  2.73123  3.46354  2.40513  3.72494  3.29354  2.67741  2.69355  4.24690  2.90347  2.73739  3.18146  2.89801  2.37887  2.77519  2.98518  4.58477  3.61503
          0.03140  3.87253  4.59488  0.61958  0.77255  0.48576  0.95510
     45   1.22709  4.10243  3.35811  3.11051  4.12773  2.90513  4.16821  3.40219  3.14981  3.21443  4.10410  3.26101  3.65325  3.46409  3.43567  2.08217  2.67212  2.94629  5.52045  4.29076     46 a - - -
          2.68618  4.42225  2.77519  2.73123  3.46354  2.40513  3.72494  3.29354  2.67741  2.69355  4.24690  2.90347  2.73739  3.18146  2.89801  2.37887  2.77519  2.98518  4.58477  3.61503
          0.03140  3.87253  4.59488  0.61958  0.77255  0.48576  0.95510
     46   2.66484  4.44035  3.33864  3.23801  4.38046  0.72901  4.35835  3.98003  3.41930  3.63417  4.60986  3.50292  3.83149  3.74344  3.65540  2.83675  3.14608  3.50833  5.47566  4.48234     47 g - - -
          2.68618  4.42225  2.77519  2.73123  3.46354  2.40513  3.72494  3.29354  2.67741  2.69355  4.24690  2.90347  2.73739  3.18146  2.89801  2.37887  2.77519  2.98518  4.58477  3.61503
          0.03140  3.87253  4.59488  0.61958  0.77255  0.48576  0.95510
     47   1.85845  4.13307  3.27194  3.02370  4.17527  2.90187  4.12504  3.52420  3.08625  3.27893  4.14730  3.21321  3.64447  3.40134  3.39279  1.35223  2.67495  3.03504  5.54260  4.30110     48 s - - -
          2.68618  4.42225  2.77519  2.73123  3.46354  2.40513  3.72494  3.29354  2.67741  2.69355  4.24690  2.90347  2.73739  3.18146  2.89801  2.37887  2.77519  2.98518  4.58477  3.61503
          0.03140  3.87253  4.59488  0.61958  0.77255  0.48576  0.95510
     48   3.01588  4.45984  4.36922  3.87406  3.20640  4.13339  4.57855  2.02028  3.69840  1.24165  3.08489  4.14689  4.48570  3.98925  3.90909  3.51075  3.28632  1.66630  5.14979  3.93688     49 l - - -
          2.68618  4.42225  2.77519  2.73123  3.46354  2.40513  3.72494  3.29354  2.67741  2.69355  4.24690  2.90347  2.73739  3.18146  2.89801  2.37887  2.77519  2.98518  4.58477  3.61503
          0.03140  3.87253  4.59488  0.61958  0.77255  0.48576  0.95510
     49   2.39205  4.32153  3.41401  2.88404  3.44852  3.51364  3.82962  2.66681  2.78035  1.97382  3.00970  2.82271  3.92815  3.13926  3.11627  2.79683  2.83023  2.47060  4.94040  3.68926     50 l - - -
          2.68618  4.42225  2.77519  2.73123  3.46354  2.40513  3.72494  3.29354  2.67741  2.69355  4.24690  2.90347  2.73739  3.18146  2.89801  2.37887  2.77519  2.98518  4.58477  3.61503
          0.03140  3.87253  4.59488  0.61958  0.77255  0.48576  0.95510
     50   2.99474  4.81228  3.12560  2.88548  3.28464  3.44744  1.14237  3.69768  2.72853  3.19166  4.23456  3.29484  3.99993  3.25170  2.99426  3.06541  3.29808  3.43280  4.74970  3.23548     51 h - - -
          2.68618  4.42225  2.77519  2.73123  3.46354  2.40513  3.72494  3.29354  2.67741  2.69355  4.24690  2.90347  2.73739  3.18146  2.89801  2.37887  2.77519  2.98518  4.58477  3.61503
          0.03140  3.87253  4.59488  0.61958  0.77255  0.48576  0.95510
     51   2.66484  4.44035  3.33864  3.23801  4.38046  0.72901  4.35835  3.98003  3.41930  3.63417  4.60986  3.50292  3.83149  3.74344  3.65540  2.83675  3.14608  3.50833  5.47566  4.48234     52 g - - -
          2.68618  4.42225  2.77519  2.73123  3.46354  2.40513  3.72494  3.29354  2.67741  2.69355  4.24690  2.90347  2.73739  3.18146  2.89801  2.37887  2.77519  2.98518  4.58477  3.61503
          0.03140  3.87253  4.59488  0.61958  0.77255  0.48576  0.95510
     52   3.04708  4.52998  4.25600  3.74204  3.08544  4.10222  4.43360  2.21880  3.51140  1.47991  1.67443  4.04608  4.43097  3.83323  3.72191  3.46634  3.30066  2.26314  5.02113  3.81133     53 l - - -
          2.68618  4.42225  2.77519  2.73123  3.46354  2.40513  3.72494  3.29354  2.67741  2.69355  4.24690  2.90347  2.73739  3.18146  2.89801  2.37887  2.77519  2.98518  4.58477  3.61503
          0.03140  3.87253  4.59488  0.61958  0.77255  0.48576  0.95510
     53   2.97207  4.93599  3.14807  2.76944  4.32243  3.46159  3.75907  3.75169  1.03819  3.31672  4.27811  3.19393  3.96188  2.95049  2.43142  3.01401  3.22530  3.45945  5.37701  4.18976     54 k - - -
          2.68618  4.42225  2.77519  2.73123  3.46354  2.40513  3.72494  3.29354  2.67741  2.69355  4.24690  2.90347  2.73739  3.18146  2.89801  2.37887  2.77519  2.98518  4.58477  3.61503
          0.03140  3.87253  4.59488  0.61958  0.77255  0.48576  0.95510
     54   2.95222  5.06345  2.48744  1.02528  4.40966  3.27401  3.86073  3.86357  2.74126  3.48064  4.45460  2.93275  3.87858  3.07634  3.15016  2.93456  3.25643  3.54737  5.58121  4.30338     55 e - - -
          2.68618  4.42225  2.77519  2.73123  3.46354  2.40513  3.72494  3.29354  2.67741  2.69355  4.24690  2.90347  2.73739  3.18146  2.89801  2.37887  2.77519  2.98518  4.58477  3.61503
          0.03140  3.87253  4.59488  0.61958  0.77255  0.48576  0.95510
     55   2.80811  4.35062  4.12545  3.78852  3.55005  3.72401  4.59020  2.05006  3.65630  2.23702  3.51512  3.97836  4.28446  4.01607  3.86881  3.22749  3.16962  1.02481  5.33452  4.06618     56 v - - -
          2.68618  4.42225  2.77519  2.73123  3.46354  2.40513  3.72494  3.29354  2.67741  2.69355  4.24690  2.90347  2.73739  3.18146  2.89801  2.37887  2.77519  2.98518  4.58477  3.61503
          0.03140  3.87253  4.59488  0.61958  0.77255  0.48576  0.95510
     56   2.83575  5.14462  2.44932  1.44895  4.46191  3.29474  3.66865  3.88292  2.14157  3.43936  4.30565  2.80778  3.83283  2.83095  2.78836  2.79098  3.09232  3.53169  5.59910  4.24216     57 e - - -
          2.68618  4.42225  2.77519  2.73123  3.46354  2.40513  3.72494  3.29354  2.67741  2.69355  4.24690  2.90347  2.73739  3.18146  2.89801  2.37887  2.77519  2.98518  4.58477  3.61503
          0.03140  3.87253  4.59488  0.61958  0.77255  0.48576  0.95510
     57   2.95068  4.35943  4.45295  3.97262  3.47159  4.14604  4.73775  1.64443  3.83808  2.02781  3.32331  4.21662  4.53424  4.14559  4.06723  3.53491  3.23700  1.14229  5.37724  4.14266     58 v - - -
          2.68618  4.42225  2.77519  2.73123  3.46354  2.40513  3.72494  3.29354  2.67741  2.69355  4.24690  2.90347  2.73739  3.18146  2.89801  2.37887  2.77519  2.98518  4.58477  3.61503
          0.03140  3.87253  4.59488  0.61958  0.77255  0.48576  0.95510
     58   3.33553  4.71023  4.09115  3.79721  2.66613  3.73013  3.89974  3.35907  3.51939  2.75398  3.99287  3.94624  4.24785  3.90700  3.64775  3.53924  3.63592  3.24940  0.88517  2.66821     59 w - - -
          2.68618  4.42225  2.77519  2.73123  3.46354  2.40513  3.72494  3.29354  2.67741  2.69355  4.24690  2.90347  2.73739  3.18146  2.89801  2.37887  2.77519  2.98518  4.58477  3.61503
          0.03140  3.87253  4.59488  0.61958  0.77255  0.48576  0.95510
     59   3.15527  4.61749  4.18962  3.82940  3.13562  3.98227  4.48512  2.33960  3.59715  0.87512  3.15843  4.10488  4.41757  3.96547  3.77323  3.55304  3.44949  2.37696  5.01500  3.73835     60 l - - -
          2.68618  4.42225  2.77519  2.73123  3.46354  2.40513  3.72494  3.29354  2.67741  2.69355  4.24690  2.90347  2.73739  3.18146  2.89801  2.37887  2.77519  2.98518  4.58477  3.61503
          0.03140  3.87253  4.59488  0.61958  0.77255  0.48576  0.95510
     60   2.88066  4.86651  2.90282  2.65748  4.03510  3.36599  3.81582  3.66580  2.47825  3.16815  4.19593  3.11725  3.91940  1.23393  2.76246  2.92838  3.17760  3.39544  5.30707  4.00080     61 q - - -
          2.68618  4.42225  2.77519  2.73123  3.46354  2.40513  3.72494  3.29354  2.67741  2.69355  4.24690  2.90347  2.73739  3.18146  2.89801  2.37887  2.77519  2.98518  4.58477  3.61503
          0.03140  3.87253  4.59488  0.61958  0.77255  0.48576  0.95510
     61   2.41263  4.25772  3.42802  3.17994  3.96881  3.09702  4.19728  3.09594  3.12292  2.95943  4.00989  3.38937  3.80075  3.51773  3.38165  2.61389  1.17180  2.79092  5.40660  4.18542     62 t - - -
          2.68618  4.42225  2.77519  2.73123  3.46354  2.40513  3.72494  3.29354  2.67741  2.69355  4.24690  2.90347  2.73739  3.18146  2.89801  2.37887  2.77519  2.98518  4.58477  3.61503
          0.03140  3.87253  4.59488  0.61958  0.77255  0.48576  0.95510
     62   3.08882  4.49173  4.41072  3.93061  1.60008  4.15361  4.14282  1.97334  3.80072  1.75082  3.10350  4.09462  4.47367  3.97111  3.96249  3.51246  3.33731  2.26669  4.47330  2.96091     63 f - - -
          2.68618  4.42225  2.77519  2.73123  3.46354  2.40513  3.72494  3.29354  2.67741  2.69355  4.24690  2.90347  2.73739  3.18146  2.89801  2.37887  2.77519  2.98518  4.58477  3.61503
          0.03140  3.87253  4.59488  0.61958  0.77255  0.48576  0.95510
     63   1.54657  4.11232  3.32398  3.05340  4.15912  2.89875  4.13122  3.49279  3.10305  3.25300  4.11598  3.22744  3.63988  3.41018  3.40891  1.60234  2.65974  3.00783  5.52876  4.29876     64 a - - -
          2.68618  4.42225  2.77519  2.73123  3.46354  2.40513  3.72494  3.29354  2.67741  2.69355  4.24690  2.90347  2.73739  3.18146  2.89801  2.37887  2.77519  2.98518  4.58477  3.61503
          0.03140  3.87253  4.59488  0.61958  0.77255  0.48576  0.95510
     64   2.75136  4.50878  3.35852  3.19750  4.19281  3.19629  4.27501  3.73816  3.25479  3.36503  4.41482  3.50423  0.82752  3.64357  3.50038  2.91883  3.19291  3.38354  5.37942  4.31345     65 p - - -
          2.68618  4.42225  2.77519  2.73123  3.46354  2.40513  3.72494  3.29354  2.67741  2.69355  4.24690  2.90347  2.73739  3.18146  2.89801  2.37887  2.77519  2.98518  4.58477  3.61503
          0.03140  3.87253  4.59488  0.61958  0.77255  0.48576  0.95510
     65   2.54375  4.50308  3.05560  2.76467  4.18102  1.45165  3.90189  3.66175  2.65071  3.28493  4.16734  3.14384  3.78740  3.13388  2.40581  2.65968  2.92417  3.25984  5.40481  4.18088     66 g - - -
          2.68618  4.42225  2.77519  2.73123  3.46354  2.40513  3.72494  3.29354  2.67741  2.69355  4.24690  2.90347  2.73739  3.18146  2.89801  2.37887  2.77519  2.98518  4.58477  3.61503
          0.03140  3.87253  4.59488  0.61958  0.77255  0.48576  0.95510
     66   2.51998  4.57018  2.82671  2.55586  4.09221  3.16930  3.78804  3.58731  2.57824  3.20441  4.07823  2.99128  3.76648  2.47778  2.93539  1.60595  2.87308  3.20610  5.39263  4.06327     67 s - - -
          2.68618  4.42225  2.77519  2.73123  3.46354  2.40513  3.72494  3.29354  2.67741  2.69355  4.24690  2.90347  2.73739  3.18146  2.89801  2.37887  2.77519  2.98518  4.58477  3.61503
          0.03140  3.87253  4.59488  0.61958  0.77255  0.48576  0.95510
     67   2.77791  4.97543  2.97733  2.26915  4.24902  3.45680  2.70276  3.70112  2.09616  3.22646  4.06636  2.97404  3.86632  2.72249  1.87903  2.77996  2.98783  3.37279  5.34711  4.05517     68 r - - -
          2.68618  4.42225  2.77519  2.73123  3.46354  2.40513  3.72494  3.29354  2.67741  2.69355  4.24690  2.90347  2.73739  3.18146  2.89801  2.37887  2.77519  2.98518  4.58477  3.61503
          0.03140  3.87253  4.59488  0.61958  0.77255  0.48576  0.95510
     68   2.41263  4.25772  3.42802  3.17994  3.96881  3.09702  4.19728  3.09594  3.12292  2.95943  4.00989  3.38937  3.80075  3.51773  3.38165  2.61389  1.17180  2.79092  5.40660  4.18542     69 t - - -
          2.68618  4.42225  2.77519  2.73123  3.46354  2.40513  3.72494  3.29354  2.67741  2.69355  4.24690  2.90347  2.73739  3.18146  2.89801  2.37887  2.77519  2.98518  4.58477  3.61503
          0.03140  3.87253  4.59488  0.61958  0.77255  0.48576  0.95510
     69   2.75136  4.50878  3.35852  3.19750  4.19281  3.19629  4.27501  3.73816  3.25479  3.36503  4.41482  3.50423  0.82752  3.64357  3.50038  2.91883  3.19291  3.38354  5.37942  4.31345     70 p - - -
          2.68618  4.42225  2.77519  2.73123  3.46354  2.40513  3.72494  3.29354  2.67741  2.69355  4.24690  2.90347  2.73739  3.18146  2.89801  2.37887  2.77519  2.98518  4.58477  3.61503
          0.03140  3.87253  4.59488  0.61958  0.77255  0.48576  0.95510
     70   3.03114  4.44977  4.33589  3.95163  3.37416  4.06669  4.67970  1.07783  3.77978  1.96011  3.30943  4.19696  4.49784  4.12802  3.97633  3.56194  3.33027  1.84575  5.26505  4.00340     71 i - - -
          2.68618  4.42225  2.77519  2.73123  3.46354  2.40513  3.72494  3.29354  2.67741  2.69355  4.24690  2.90347  2.73739  3.18146  2.89801  2.37887  2.77519  2.98518  4.58477  3.61503
          0.03140  3.87253  4.59488  0.61958  0.77255  0.48576  0.95510
     71   2.99474  4.81228  3.12560  2.88548  3.28464  3.44744  1.14237  3.69768  2.72853  3.19166  4.23456  3.29484  3.99993  3.25170  2.99426  3.06541  3.29808  3.43280  4.74970  3.23548     72 h - - -
          2.68618  4.42225  2.77519  2.73123  3.46354  2.40513  3.72494  3.29354  2.67741  2.69355  4.24690  2.90347  2.73739  3.18146  2.89801  2.37887  2.77519  2.98518  4.58477  3.61503
          0.03140  3.87253  4.59488  0.61958  0.77255  0.48576  0.95510
     72   3.00541  4.84467  3.49605  3.00702  4.19926  3.49348  3.82412  3.74092  2.23713  3.25683  4.25695  3.36678  3.99600  3.04439  0.97829  3.08954  3.27132  3.46485  5.28224  4.12654     73 r - - -
          2.68618  4.42225  2.77519  2.73123  3.46354  2.40513  3.72494  3.29354  2.67741  2.69355  4.24690  2.90347  2.73739  3.18146  2.89801  2.37887  2.77519  2.98518  4.58477  3.61503
          0.03140  3.87253  4.59488  0.61958  0.77255  0.48576  0.95510
     73   2.99474  4.81228  3.12560  2.88548  3.28464  3.44744  1.14237  3.69768  2.72853  3.19166  4.23456  3.29484  3.99993  3.25170  2.99426  3.06541  3.29808  3.43280  4.74970  3.23548     74 h - - -
          2.68618  4.42225  2.77519  2.73123  3.46354  2.40513  3.72494  3.29354  2.67741  2.69355  4.24690  2.90347  2.73739  3.18146  2.89801  2.37887  2.77519  2.98518  4.58477  3.61503
          0.03140  3.87253  4.59488  0.61958  0.77255  0.48576  0.95510
     74   2.31492  4.23536  3.20636  3.02206  4.07630  2.96523  4.13195  3.59888  3.09583  3.31908  4.24511  3.24688  3.70402  3.44512  3.38191  1.09096  2.79504  3.13398  5.44876  4.15980     75 s - - -
          2.68618  4.42225  2.77519  2.73123  3.46354  2.40513  3.72494  3.29354  2.67741  2.69355  4.24690  2.90347  2.73739  3.18146  2.89801  2.37887  2.77519  2.98518  4.58477  3.61503
          0.03140  3.87253  4.59488  0.61958  0.77255  0.48576  0.95510
     75   2.58618  0.94032  4.10526  3.84486  3.83612  3.20919  4.49192  2.97999  3.67178  2.89549  4.01675  3.83183  3.91616  4.01787  3.79617  2.85784  3.05294  2.72458  5.25230  4.12382     76 c - - -
          2.68618  4.42225  2.77519  2.73123  3.46354  2.40513  3.72494  3.29354  2.67741  2.69355  4.24690  2.90347  2.73739  3.18146  2.89801  2.37887  2.77519  2.98518  4.58477  3.61503
          0.03140  3.87253  4.59488  0.61958  0.77255  0.48576  0.95510
     76   2.95222  5.06345  2.48744  1.02528  4.40966  3.27401  3.86073  3.86357  2.74126  3.48064  4.45460  2.93275  3.87858  3.07634  3.15016  2.93456  3.25643  3.54737  5.58121  4.30338     77 e - - -
          2.68618  4.42225  2.77519  2.73123  3.46354  2.40513  3.72494  3.29354  2.67741  2.69355  4.24690  2.90347  2.73739  3.18146  2.89801  2.37887  2.77519  2.98518  4.58477  3.61503
          0.03140  3.87253  4.59488  0.61958  0.77255  0.48576  0.95510
     77   2.95222  5.06345  2.48744  1.02528  4.40966  3.27401  3.86073  3.86357  2.74126  3.48064  4.45460  2.93275  3.87858  3.07634  3.15016  2.93456  3.25643  3.54737  5.58121  4.30338     78 e - - -
          2.68618  4.42225  2.77519  2.73123  3.46354  2.40513  3.72494  3.29354  2.67741  2.69355  4.24690  2.90347  2.73739  3.18146  2.89801  2.37887  2.77519  2.98518  4.58477  3.61503
          0.03140  3.87253  4.59488  0.61958  0.77255  0.48576  0.95510
     78   2.80811  4.35062  4.12545  3.78852  3.55005  3.72401  4.59020  2.05006  3.65630  2.23702  3.51512  3.97836  4.28446  4.01607  3.86881  3.22749  3.16962  1.02481  5.33452  4.06618     79 v - - -
          2.68618  4.42225  2.77519  2.73123  3.46354  2.40513  3.72494  3.29354  2.67741  2.69355  4.24690  2.90347  2.73739  3.18146  2.89801  2.37887  2.77519  2.98518  4.58477  3.61503
          0.03140  3.87253  4.59488  0.61958  0.77255  0.48576  0.95510
     79   3.25834  4.66006  4.23881  3.95326  1.01162  3.94821  3.87712  2.78195  3.86028  2.15196  3.51206  4.01920  4.40675  4.02822  3.97999  3.52830  3.55945  2.77267  4.12606  2.49302     80 f - - -
          2.68618  4.42225  2.77519  2.73123  3.46354  2.40513  3.72494  3.29354  2.67741  2.69355  4.24690  2.90347  2.73739  3.18146  2.89801  2.37887  2.77519  2.98518  4.58477  3.61503
          0.03140  3.87253  4.59488  0.61958  0.77255  0.48576  0.95510
     80   2.58996  4.23287  3.92131  3.51156  3.64109  3.52019  4.37993  2.15215  3.39499  2.38385  3.53919  3.71687  4.09887  3.74095  3.65118  2.93693  2.44333  1.31152  5.32494  4.09362     81 v - - -
          2.68618  4.42225  2.77519  2.73123  3.46354  2.40513  3.72494  3.29354  2.67741  2.69355  4.24690  2.90347  2.73739  3.18146  2.89801  2.37887  2.77519  2.98518  4.58477  3.61503
          0.03140  3.87253  4.59488  0.61958  0.77255  0.48576  0.95510
     81   2.80811  4.35062  4.12545  3.78852  3.55005  3.72401  4.59020  2.05006  3.65630  2.23702  3.51512  3.97836  4.28446  4.01607  3.86881  3.22749  3.16962  1.02481  5.33452  4.06618     82 v - - -
          2.68618  4.42225  2.77519  2.73123  3.46354  2.40513  3.72494  3.29354  2.67741  2.69355  4.24690  2.90347  2.73739  3.18146  2.89801  2.37887  2.77519  2.98518  4.58477  3.61503
          0.03140  3.87253  4.59488  0.61958  0.77255  0.48576  0.95510
     82   3.15527  4.61749  4.18962  3.82940  3.13562  3.98227  4.48512  2.33960  3.59715  0.87512  3.15843  4.10488  4.41757  3.96547  3.77323  3.55304  3.44949  2.37696  5.01500  3.73835     83 l - - -
          2.68618  4.42225  2.77519  2.73123  3.46354  2.40513  3.72494  3.29354  2.67741  2.69355  4.24690  2.90347  2.73739  3.18146  2.89801  2.37887  2.77519  2.98518  4.58477  3.61503
          0.03140  3.87253  4.59488  0.61958  0.77255  0.48576  0.95510
     83   2.97207  4.93599  3.14807  2.76944  4.32243  3.46159  3.75907  3.75169  1.03819  3.31672  4.27811  3.19393  3.96188  2.95049  2.43142  3.01401  3.22530  3.45945  5.37701  4.18976     84 k - - -
          2.68618  4.42225  2.77519  2.73123  3.46354  2.40513  3.72494  3.29354  2.67741  2.69355  4.24690  2.90347  2.73739  3.18146  2.89801  2.37887  2.77519  2.98518  4.58477  3.61503
          0.03140  3.87253  4.59488  0.61958  0.77255  0.48576  0.95510
     84   2.66484  4.44035  3.33864  3.23801  4.38046  0.72901  4.35835  3.98003  3.41930  3.63417  4.60986  3.50292  3.83149  3.74344  3.65540  2.83675  3.14608  3.50833  5.47566  4.48234     85 g - - -
          2.68618  4.42225  2.77519  2.73123  3.46354  2.40513  3.72494  3.29354  2.67741  2.69355  4.24690  2.90347  2.73739  3.18146  2.89801  2.37887  2.77519  2.98518  4.58477  3.61503
          0.03140  3.87253  4.59488  0.61958  0.77255  0.48576  0.95510
     85   2.53806  4.58367  2.88651  2.58006  4.14409  3.19746  3.77291  3.56924  2.15607  3.20740  4.07230  3.01040  3.77863  2.97225  2.83383  1.62030  2.88047  3.19406  5.40322  4.10441     86 s - - -
          2.68618  4.42225  2.77519  2.73123  3.46354  2.40513  3.72494  3.29354  2.67741  2.69355  4.24690  2.90347  2.73739  3.18146  2.89801  2.37887  2.77519  2.98518  4.58477  3.61503
          0.03140  3.87253  4.59488  0.61958  0.77255  0.48576  0.95510
     86   2.66484  4.44035  3.33864  3.23801  4.38046  0.72901  4.35835  3.98003  3.41930  3.63417  4.60986  3.50292  3.83149  3.74344  3.65540  2.83675  3.14608  3.50833  5.47566  4.48234     87 g - - -
          2.68618  4.42225  2.77519  2.73123  3.46354  2.40513  3.72494  3.29354  2.67741  2.69355  4.24690  2.90347  2.73739  3.18146  2.89801  2.37887  2.77519  2.98518  4.58477  3.61503
          0.03140  3.87253  4.59488  0.61958  0.77255  0.48576  0.95510
     87   2.41263  4.25772  3.42802  3.17994  3.96881  3.09702  4.19728  3.09594  3.12292  2.95943  4.00989  3.38937  3.80075  3.51773  3.38165  2.61389  1.17180  2.79092  5.40660  4.18542     88 t - - -
[truncated: 11,778,729 more chars]
