# Supplementary material for: Genomes of early-diverging streptophyte algae shed light on plant terrestrialization
Source: Nat Plants. 2019 Dec 16;6(2):95–106. doi: 10.1038/s41477-019-0560-3 (PMC7027972; doi:10.1038/s41477-019-0560-3)
Supplement: Supplementary file 5 — The HMMER profile of transcription factors and transcription regulators. [file 41477_2019_560_MOESM5_ESM.hmm]

HMMER3/f [3.1b2 | February 2015]
NAME  B3
ACC   PF02362.20
DESC  B3 DNA binding domain
LENG  101
ALPH  amino
RF    no
MM    no
CONS  yes
CS    yes
MAP   yes
DATE  Thu Jan 19 10:20:10 2017
NSEQ  88
EFFN  7.140869
CKSUM 1623760387
GA    30.10 30.10;
TC    30.10 30.10;
NC    30.00 30.00;
BM    hmmbuild HMM.ann SEED.ann
SM    hmmsearch -Z 26740544 -E 1000 --cpu 4 HMM pfamseq
STATS LOCAL MSV       -9.5061  0.71732
STATS LOCAL VITERBI  -10.3489  0.71732
STATS LOCAL FORWARD   -4.3614  0.71732
HMM          A        C        D        E        F        G        H        I        K        L        M        N        P        Q        R        S        T        V        W        Y   
            m->m     m->i     m->d     i->m     i->i     d->m     d->d
  COMPO   2.76388  4.21803  3.00990  2.70709  2.92427  2.79339  3.70027  3.01505  2.54979  2.45946  3.63730  3.05999  3.46678  3.15133  2.81013  2.60072  2.84736  2.65606  4.01336  3.64938
          2.68618  4.42225  2.77519  2.73123  3.46354  2.40513  3.72494  3.29354  2.67741  2.69355  4.24690  2.90347  2.73739  3.18146  2.89801  2.37887  2.77519  2.98518  4.58477  3.61503
          0.01427  5.65916  4.53897  0.61958  0.77255  0.00000        *
      1   3.43877  3.81916  5.35229  4.75961  0.70252  4.59008  4.78120  2.99048  4.54735  2.39605  3.91662  4.71822  4.94868  3.94069  4.55326  3.90385  3.34759  3.05789  3.24893  2.81679      1 f - - E
          2.68618  4.42225  2.77519  2.73123  3.46354  2.40513  3.72494  3.29354  2.67741  2.69355  4.24690  2.90347  2.73739  3.18146  2.89801  2.37887  2.77519  2.98518  4.58477  3.61503
          0.07316  5.65013  2.70254  0.61958  0.77255  0.45696  1.00295
      2   2.79331  3.61645  3.61724  2.35787  2.07518  4.26099  3.93264  2.56812  3.45133  1.92979  3.52061  4.10331  4.63578  2.85830  3.47865  3.30921  2.92990  2.08544  5.41362  4.20228      2 l - - E
          2.68618  4.42225  2.77519  2.73123  3.46354  2.40513  3.72494  3.29354  2.67741  2.69355  4.24690  2.90347  2.73739  3.18146  2.89801  2.37887  2.77519  2.98518  4.58477  3.61503
          0.00555  5.59224  6.31458  0.61958  0.77255  0.37451  1.16356
      3   2.77497  5.34118  3.67648  3.04857  4.55810  4.07203  3.97725  3.09733  1.10054  2.85536  4.41847  3.62553  4.46038  3.30653  3.40744  2.54489  2.24528  2.80396  5.85892  4.54290      3 k - - E
          2.68618  4.42225  2.77519  2.73123  3.46354  2.40513  3.72494  3.29354  2.67741  2.69355  4.24690  2.90347  2.73739  3.18146  2.89801  2.37887  2.77519  2.98518  4.58477  3.61503
          0.00523  5.65220  6.37455  0.61958  0.77255  0.52290  0.89845
      4   2.61630  4.45736  3.96648  2.71073  3.30523  3.68342  4.41576  2.40747  2.67882  2.40228  4.16378  3.84849  3.61276  2.56587  3.13936  2.92628  2.32606  1.86174  5.63356  4.37875      4 v - - E
          2.68618  4.42225  2.77519  2.73123  3.46354  2.40513  3.72494  3.29354  2.67741  2.69355  4.24690  2.90347  2.73739  3.18146  2.89801  2.37887  2.77519  2.98518  4.58477  3.61503
          0.00523  5.65220  6.37455  0.61958  0.77255  0.52290  0.89845
      5   3.25244  4.92721  3.70180  2.88063  2.57842  3.97199  4.20536  3.03880  2.77656  1.38955  2.37315  3.39849  4.62965  3.87767  3.41219  2.95424  2.70579  2.71752  5.51510  3.67764      5 l - - -
          2.68632  4.41996  2.77534  2.73138  3.46368  2.40527  3.72509  3.29368  2.67755  2.69283  4.24704  2.90361  2.73754  3.18161  2.89815  2.37870  2.77534  2.98475  4.58491  3.61517
          0.22912  3.20981  1.80544  1.36351  0.29539  0.46322  0.99224
      6   2.96231  4.64030  4.64259  4.05486  3.19164  4.27145  4.57512  2.27136  2.51845  2.17113  2.83736  4.25748  4.11226  3.68641  3.22046  2.62145  1.88759  2.04046  5.25192  3.35087     11 t - - -
          2.68618  4.42225  2.77519  2.73123  3.46354  2.40513  3.72494  3.29354  2.67741  2.69355  4.24690  2.90347  2.73739  3.18146  2.89801  2.37887  2.77519  2.98518  4.58477  3.61503
          0.00619  5.48294  6.20529  0.61958  0.77255  0.90521  0.51828
      7   2.50933  5.60206  3.38398  2.82804  4.03453  3.90144  3.31098  3.92532  2.43733  3.90178  4.64616  2.59932  1.93028  2.69833  2.72368  2.48462  1.93607  3.98575  6.04252  4.63961     12 p - - H
          2.68618  4.42225  2.77519  2.73123  3.46354  2.40513  3.72494  3.29354  2.67741  2.69355  4.24690  2.90347  2.73739  3.18146  2.89801  2.37887  2.77519  2.98518  4.58477  3.61503
          0.00600  5.51427  6.23662  0.61958  0.77255  0.25069  1.50627
      8   2.38512  5.47259  3.41535  2.94272  4.72715  4.03390  3.59816  3.01409  2.74035  2.67826  4.15984  2.79213  2.40293  3.37205  3.28167  1.37234  3.34041  3.18840  5.96362  4.61502     13 s - - H
          2.68618  4.42225  2.77519  2.73123  3.46354  2.40513  3.72494  3.29354  2.67741  2.69355  4.24690  2.90347  2.73739  3.18146  2.89801  2.37887  2.77519  2.98518  4.58477  3.61503
          0.00519  5.65916  6.38151  0.61958  0.77255  0.48576  0.95510
      9   3.02990  5.65176  1.52136  2.85023  4.97072  3.31701  2.94074  4.43869  2.92531  3.94585  3.49481  2.88772  3.16323  3.28495  3.41337  1.86675  3.30242  3.71251  5.16997  2.64699     14 d - - H
          2.68618  4.42225  2.77519  2.73123  3.46354  2.40513  3.72494  3.29354  2.67741  2.69355  4.24690  2.90347  2.73739  3.18146  2.89801  2.37887  2.77519  2.98518  4.58477  3.61503
          0.00519  5.65916  6.38151  0.61958  0.77255  0.48576  0.95510
     10   2.74184  4.70864  2.88844  2.84154  3.57008  3.51934  3.60228  3.64065  3.21435  2.82319  2.91676  2.61154  4.50453  3.54950  2.88857  2.48329  2.84547  1.60763  5.75854  3.39355     15 v - - H
          2.68618  4.42225  2.77519  2.73123  3.46354  2.40513  3.72494  3.29354  2.67741  2.69355  4.24690  2.90347  2.73739  3.18146  2.89801  2.37887  2.77519  2.98518  4.58477  3.61503
          0.00519  5.65916  6.38151  0.61958  0.77255  0.48576  0.95510
     11   3.11627  5.08112  3.62784  2.73300  2.44781  2.28657  3.89906  2.83943  2.98161  2.05220  3.27367  2.98023  4.55937  3.68223  3.44002  2.41087  2.69981  2.66979  5.64641  3.65787     16 l - - S
          2.68618  4.42225  2.77519  2.73123  3.46354  2.40513  3.72494  3.29354  2.67741  2.69355  4.24690  2.90347  2.73739  3.18146  2.89801  2.37887  2.77519  2.98518  4.58477  3.61503
          0.00519  5.65916  6.38151  0.61958  0.77255  0.48576  0.95510
     12   2.67744  5.71139  3.19584  2.35142  3.94023  2.97721  3.72666  4.20956  1.88406  3.24215  4.08912  2.71628  3.89692  3.06944  2.48003  1.86809  2.68492  4.10164  6.14452  4.09063     17 s - - C
          2.68618  4.42225  2.77519  2.73123  3.46354  2.40513  3.72494  3.29354  2.67741  2.69355  4.24690  2.90347  2.73739  3.18146  2.89801  2.37887  2.77519  2.98518  4.58477  3.61503
          0.01382  5.65916  4.58186  0.61958  0.77255  0.48576  0.95510
     13   3.10201  5.01924  3.21128  2.58966  5.02641  2.89124  2.85612  3.58005  2.40269  2.28333  4.07193  2.31692  4.36840  2.91982  2.59459  2.12832  2.57335  4.07574  6.12706  3.82430     18 s - - T
          2.68620  4.42227  2.77521  2.73125  3.46356  2.40514  3.72496  3.29356  2.67743  2.69357  4.24691  2.90348  2.73741  3.18148  2.89768  2.37889  2.77521  2.98520  4.58479  3.61505
          0.05605  3.57952  3.62620  0.32400  1.28465  0.53128  0.88637
     14   2.50653  3.28706  2.23520  2.73851  3.48204  1.82399  3.05174  3.78428  2.66480  3.96686  4.02650  2.39275  4.35562  3.05883  2.82620  2.67403  3.41537  4.05091  6.10637  4.70261     20 g - - T
          2.68618  4.42225  2.77519  2.73123  3.46354  2.40513  3.72494  3.29354  2.67741  2.69355  4.24690  2.90347  2.73739  3.18146  2.89801  2.37887  2.77519  2.98518  4.58477  3.61503
          0.12067  5.62536  2.20662  0.61958  0.77255  0.65229  0.73574
     15   2.96602  3.92481  3.14558  2.72671  3.72266  2.54442  4.13124  3.87817  2.74706  2.66840  3.39168  2.71416  4.32588  2.35286  1.69824  2.87032  3.07800  3.79517  4.20960  4.13195     21 r - - -
          2.68618  4.42225  2.77519  2.73123  3.46354  2.40513  3.72494  3.29354  2.67741  2.69355  4.24690  2.90347  2.73739  3.18146  2.89801  2.37887  2.77519  2.98518  4.58477  3.61503
          0.00602  5.51071  6.23306  0.61958  0.77255  0.39014  1.12999
     16   3.29744  4.67643  5.22165  4.60894  2.53037  4.46425  4.79494  2.25780  3.29380  1.06861  2.26313  4.61359  4.82474  4.07403  3.23390  3.77448  3.52921  2.28424  5.29460  4.12103     22 l - - E
          2.68624  4.42231  2.77526  2.73129  3.46360  2.40519  3.72501  3.29246  2.67747  2.69361  4.24696  2.90353  2.73746  3.18153  2.89807  2.37893  2.77526  2.98525  4.58483  3.61430
          0.03351  3.46722  6.34771  0.92372  0.50591  0.39415  1.12163
     17   2.86757  4.38968  4.04635  3.79991  3.38683  3.31651  4.16523  2.53721  3.31915  2.49740  3.53303  4.29561  4.23545  4.17975  2.77694  2.07505  2.54951  1.66483  4.33603  2.70488     26 v - - E
          2.68618  4.42225  2.77519  2.73123  3.46354  2.40513  3.72494  3.29354  2.67741  2.69355  4.24690  2.90347  2.73739  3.18146  2.89801  2.37887  2.77519  2.98518  4.58477  3.61503
          0.05024  5.65916  3.08980  0.61958  0.77255  0.48576  0.95510
     18   3.69268  5.45884  6.24851  5.68298  2.90998  5.59684  5.99961  0.98988  5.53548  1.10044  3.59533  5.77042  5.78652  5.55814  5.53119  4.96583  4.43892  2.05155  6.22173  5.15264     27 i - - E
          2.68618  4.42225  2.77519  2.73123  3.46354  2.40513  3.72494  3.29354  2.67741  2.69355  4.24690  2.90347  2.73739  3.18146  2.89801  2.37887  2.77519  2.98518  4.58477  3.61503
          0.00543  5.61436  6.33670  0.61958  0.77255  0.69995  0.68639
     19   3.29615  4.04645  4.56254  4.03157  4.41616  3.33213  4.85849  3.78385  3.93797  3.03682  4.39327  4.28438  0.56067  4.23575  3.96048  2.76902  3.43891  3.51118  4.98175  4.65660     28 P - - -
          2.68618  4.42225  2.77519  2.73123  3.46354  2.40513  3.72494  3.29354  2.67741  2.69355  4.24690  2.90347  2.73739  3.18146  2.89801  2.37887  2.77519  2.98518  4.58477  3.61503
          0.00543  5.61436  6.33670  0.61958  0.77255  0.69995  0.68639
     20   2.97915  5.60264  2.93187  2.90966  4.91239  3.05577  3.92260  3.40364  1.68198  2.83457  3.29996  2.78795  3.07350  3.26892  2.06690  2.84126  3.27112  3.12132  6.05706  3.39978     29 k - - H
          2.68618  4.42225  2.77519  2.73123  3.46354  2.40513  3.72494  3.29354  2.67741  2.69355  4.24690  2.90347  2.73739  3.18146  2.89801  2.37887  2.77519  2.98518  4.58477  3.61503
          0.00543  5.61436  6.33670  0.61958  0.77255  0.37191  1.16929
     21   2.77184  5.71467  3.00283  2.40969  3.62461  3.34099  3.28042  3.27311  2.03637  3.80279  4.75514  2.78769  2.99813  2.20819  2.40239  2.15164  3.28792  4.10569  6.14692  4.45683     30 k - - H
          2.68618  4.42225  2.77519  2.73123  3.46354  2.40513  3.72494  3.29354  2.67741  2.69355  4.24690  2.90347  2.73739  3.18146  2.89801  2.37887  2.77519  2.98518  4.58477  3.61503
          0.00519  5.65916  6.38151  0.61958  0.77255  0.48576  0.95510
     22   2.47310  3.52620  3.46501  3.79718  1.03439  4.36810  2.78531  3.22566  3.97840  2.65022  3.88770  4.32157  4.73856  3.97377  4.18089  3.18038  3.50962  3.02884  4.22884  2.77074     31 f - - H
          2.68625  4.42232  2.77526  2.73130  3.46360  2.40498  3.72501  3.29361  2.67747  2.69361  4.24696  2.90353  2.73746  3.18153  2.89807  2.37873  2.77511  2.98487  4.58483  3.61510
          0.07376  3.22912  3.45726  0.77403  0.61832  0.48576  0.95510
     23   1.29979  2.57300  5.14498  4.53553  3.74980  3.18773  4.75664  2.57881  4.33930  2.15717  3.08408  4.14585  4.79209  4.48680  4.37809  3.22415  2.54925  2.14025  5.27683  3.80568     35 a - - H
          2.68618  4.42225  2.77519  2.73123  3.46354  2.40513  3.72494  3.29354  2.67741  2.69355  4.24690  2.90347  2.73739  3.18146  2.89801  2.37887  2.77519  2.98518  4.58477  3.61503
          0.17016  5.62889  1.87813  0.61958  0.77255  0.49931  0.93381
     24   2.46197  5.60872  2.83070  1.82371  4.95052  3.88084  4.06822  3.42550  2.04423  3.58881  4.65024  3.05561  4.27424  3.16561  1.99052  2.43337  2.73584  3.16651  6.04335  4.63441     36 e - - H
          2.68618  4.42225  2.77519  2.73123  3.46354  2.40513  3.72494  3.29354  2.67741  2.69355  4.24690  2.90347  2.73739  3.18146  2.89801  2.37887  2.77519  2.98518  4.58477  3.61503
          0.01635  5.48497  4.41719  0.61958  0.77255  0.23017  1.58181
     25   2.30722  5.71060  2.61234  1.90801  4.31770  3.46498  3.18752  4.54349  1.96723  3.84152  4.34160  2.99661  4.36429  2.82369  2.45279  2.23395  2.95077  3.64620  6.14264  4.73103     37 e - - H
          2.68618  4.42225  2.77519  2.73123  3.46354  2.40513  3.72494  3.29354  2.67741  2.69355  4.24690  2.90347  2.73739  3.18146  2.89801  2.37887  2.77519  2.98518  4.58477  3.61503
          0.00524  5.65068  6.37303  0.61958  0.77255  0.53078  0.88709
     26   3.27106  3.42016  4.23293  4.12891  2.98485  3.89014  1.95943  2.38582  4.01216  2.65691  3.44757  1.79285  4.74012  3.94592  4.19866  3.11351  3.50308  2.72380  5.36355  2.11807     38 n - - H
          2.68658  4.42299  2.77468  2.73178  3.46092  2.40621  3.72633  3.29293  2.67840  2.69071  4.24553  2.90418  2.73391  3.18252  2.89913  2.37960  2.77658  2.98481  4.58474  3.61584
          1.07365  1.18637  1.04153  1.72007  0.19730  0.53078  0.88709
     27   2.18810  4.29976  2.98798  3.03267  2.36438  3.45973  4.11653  3.10052  2.72473  2.18366  3.77920  3.36158  3.53437  3.07695  3.14848  2.14163  2.94780  3.22557  5.47921  3.85290     47 s - - T
          2.68618  4.42225  2.77519  2.73123  3.46354  2.40513  3.72494  3.29354  2.67741  2.69355  4.24690  2.90347  2.73739  3.18146  2.89801  2.37887  2.77519  2.98518  4.58477  3.61503
          0.11955  5.21804  2.23248  0.61958  0.77255  0.19855  1.71436
     28   2.38798  5.65387  2.96771  2.24012  4.60022  1.64982  3.83507  4.20668  2.35129  3.73463  3.67320  3.09059  3.29587  2.66266  2.98683  2.62463  3.15842  3.36950  6.08743  4.67736     48 g - - S
          2.68618  4.42225  2.77519  2.73123  3.46354  2.40513  3.72494  3.29354  2.67741  2.69355  4.24690  2.90347  2.73739  3.18146  2.89801  2.37887  2.77519  2.98518  4.58477  3.61503
          0.00573  5.56046  6.28280  0.61958  0.77255  0.68723  0.69910
     29   2.75220  5.40254  2.88394  2.78644  4.13239  2.23635  3.80210  2.56027  2.52418  1.91115  3.47047  3.01589  3.83420  3.17658  3.31546  2.51495  3.40706  3.51816  5.90000  3.28468     49 l - - T
          2.68618  4.42225  2.77519  2.73123  3.46354  2.40513  3.72494  3.29354  2.67741  2.69355  4.24690  2.90347  2.73739  3.18146  2.89801  2.37887  2.77519  2.98518  4.58477  3.61503
          0.01878  5.58948  4.20831  0.61958  0.77255  0.79832  0.59799
     30   2.91870  5.66147  2.68139  2.33261  5.00453  3.27227  3.78319  2.79136  2.13942  3.50874  4.70266  2.53409  2.53836  2.49069  3.27334  2.53835  3.02217  2.61279  6.09536  4.68562     50 k - - T
          2.68618  4.42225  2.77519  2.73123  3.46354  2.40513  3.72494  3.29354  2.67741  2.69355  4.24690  2.90347  2.73739  3.18146  2.89801  2.37887  2.77519  2.98518  4.58477  3.61503
          0.25423  5.57634  1.51096  0.61958  0.77255  0.35050  1.21854
     31   2.60795  5.57602  3.32692  1.93604  4.91729  3.84975  3.35019  3.72361  1.74788  3.87964  4.61770  3.18244  2.26517  2.83912  3.05319  2.68220  2.46889  3.40242  6.01094  4.60241     51 k - - -
          2.68618  4.42225  2.77519  2.73123  3.46354  2.40513  3.72494  3.29354  2.67741  2.69355  4.24690  2.90347  2.73739  3.18146  2.89801  2.37887  2.77519  2.98518  4.58477  3.61503
          0.07052  5.42519  2.75375  0.61958  0.77255  1.24526  0.33949
     32   2.12172  5.44955  3.33791  2.00609  4.75288  2.63464  4.02801  3.96849  2.64207  2.98080  4.12028  3.05370  2.70442  3.13974  2.37179  2.77557  2.55155  3.16423  5.03694  4.52380     52 e - - E
          2.68610  4.42249  2.77508  2.73087  3.46378  2.40517  3.72518  3.29378  2.67765  2.69379  4.24714  2.90371  2.73764  3.18170  2.89825  2.37821  2.77480  2.98508  4.58501  3.61527
          0.09424  2.63959  3.98732  1.59224  0.22749  0.28516  1.39389
     33   2.94394  3.71083  3.15122  2.04529  3.88441  2.54387  3.90085  3.09489  2.15819  2.54483  4.44774  3.09338  4.34592  2.47210  2.47532  2.89225  2.67404  4.03574  6.09307  4.69032     60 e - - C
          2.68618  4.42225  2.77519  2.73123  3.46354  2.40513  3.72494  3.29354  2.67741  2.69355  4.24690  2.90347  2.73739  3.18146  2.89801  2.37887  2.77519  2.98518  4.58477  3.61503
          0.13498  5.60697  2.09885  0.61958  0.77255  0.73046  0.65718
     34   2.77298  4.39420  2.85493  2.43554  4.40960  2.40231  3.52962  4.42355  2.69173  3.03271  4.64301  3.04775  2.46756  2.76318  3.15972  1.77489  2.62347  3.98898  6.03673  4.62881     61 s - - E
          2.68618  4.42225  2.77519  2.73123  3.46354  2.40513  3.72494  3.29354  2.67741  2.69355  4.24690  2.90347  2.73739  3.18146  2.89801  2.37887  2.77519  2.98518  4.58477  3.61503
          0.18493  5.47821  1.80386  0.61958  0.77255  1.08400  0.41285
     35   2.67003  4.92867  3.69350  2.75967  2.90695  3.07754  4.18617  2.55229  2.08359  2.87490  2.80014  3.39721  4.33908  2.71259  2.91680  3.18082  2.74621  2.27270  5.48618  3.91690     62 k - - C
          2.68618  4.42225  2.77519  2.73123  3.46354  2.40513  3.72494  3.29354  2.67741  2.69355  4.24690  2.90347  2.73739  3.18146  2.89801  2.37887  2.77519  2.98518  4.58477  3.61503
          0.00738  5.30809  6.03044  0.61958  0.77255  0.50708  0.92194
     36   2.81409  5.50223  2.68228  1.69275  4.79171  3.93450  4.12852  3.36249  2.20908  2.52125  3.46199  3.42777  4.32644  3.24659  3.37101  2.62537  1.94003  3.33259  5.96974  4.59507     63 e - - E
          2.68618  4.42225  2.77519  2.73123  3.46354  2.40513  3.72494  3.29354  2.67741  2.69355  4.24690  2.90347  2.73739  3.18146  2.89801  2.37887  2.77519  2.98518  4.58477  3.61503
          0.00590  5.53117  6.25352  0.61958  0.77255  0.26463  1.45884
     37   2.44059  4.74944  5.36263  4.75339  3.56047  4.57784  4.92262  1.53180  4.16964  1.60950  2.48964  4.74154  4.93426  4.67625  4.55458  3.89342  3.10298  1.55892  5.40781  4.23223     64 i - - E
          2.68618  4.42225  2.77519  2.73123  3.46354  2.40513  3.72494  3.29354  2.67741  2.69355  4.24690  2.90347  2.73739  3.18146  2.89801  2.37887  2.77519  2.98518  4.58477  3.61503
          0.00519  5.65916  6.38151  0.61958  0.77255  0.48576  0.95510
     38   2.85068  4.46051  3.12723  2.93236  3.65670  4.09543  4.31074  2.74803  2.35329  2.71926  3.19005  3.21150  4.09182  2.97755  2.61281  2.85605  1.94359  2.24798  5.80876  3.86860     65 t - - E
          2.68618  4.42225  2.77519  2.73123  3.46354  2.40513  3.72494  3.29354  2.67741  2.69355  4.24690  2.90347  2.73739  3.18146  2.89801  2.37887  2.77519  2.98518  4.58477  3.61503
          0.05024  5.65916  3.08980  0.61958  0.77255  0.48576  0.95510
     39   2.91573  4.94281  5.58433  4.97734  2.40626  4.81302  5.15485  2.17511  4.77387  0.91012  2.74025  4.98029  5.13440  4.87208  4.77310  4.13560  3.49933  1.93646  5.57936  4.43450     66 l - - E
          2.68618  4.42225  2.77519  2.73123  3.46354  2.40513  3.72494  3.29354  2.67741  2.69355  4.24690  2.90347  2.73739  3.18146  2.89801  2.37887  2.77519  2.98518  4.58477  3.61503
          0.00543  5.61436  6.33670  0.61958  0.77255  0.69995  0.68639
     40   2.90508  5.66248  3.04380  1.83278  4.99670  3.74537  4.14395  4.47509  2.14043  2.20830  2.97115  2.80470  4.34897  2.71412  2.38133  3.14525  3.10815  2.92757  6.10170  3.81013     67 e - - E
          2.68618  4.42225  2.77519  2.73123  3.46354  2.40513  3.72494  3.29354  2.67741  2.69355  4.24690  2.90347  2.73739  3.18146  2.89801  2.37887  2.77519  2.98518  4.58477  3.61503
          0.00543  5.61436  6.33670  0.61958  0.77255  0.37191  1.16929
     41   2.96859  5.71411  1.34373  2.81899  5.05783  2.84475  3.53101  4.54305  2.90298  4.01885  4.75530  2.30216  4.10855  3.05405  3.04667  2.24994  2.54456  3.41270  6.14757  4.73707     68 d - - C
          2.68621  4.42228  2.77523  2.73127  3.46330  2.40516  3.72498  3.29338  2.67744  2.69358  4.24693  2.90350  2.73743  3.18103  2.89804  2.37890  2.77523  2.98522  4.58480  3.61506
          0.07499  3.05107  3.69123  0.23409  1.56682  0.48576  0.95510
     42   3.07995  5.67540  3.44876  1.94831  5.00996  2.91816  4.15590  3.48767  2.25828  2.35593  4.71883  3.07397  2.48402  2.73635  2.44747  2.43758  3.33166  3.18543  6.11442  4.30802     70 e - - T
          2.68618  4.42225  2.77519  2.73123  3.46354  2.40513  3.72494  3.29354  2.67741  2.69355  4.24690  2.90347  2.73739  3.18146  2.89801  2.37887  2.77519  2.98518  4.58477  3.61503
          0.00532  5.63564  6.35799  0.61958  0.77255  0.60508  0.78972
     43   2.75662  5.69894  2.32581  2.40883  4.34266  2.98164  2.75100  3.88140  2.26984  3.28364  4.73967  2.80914  4.35625  2.92942  2.34452  2.10027  3.07008  4.08945  3.70456  4.18943     71 s - - T
          2.68618  4.42225  2.77519  2.73123  3.46354  2.40513  3.72494  3.29354  2.67741  2.69355  4.24690  2.90347  2.73739  3.18146  2.89801  2.37887  2.77519  2.98518  4.58477  3.61503
          0.00532  5.63564  6.35799  0.61958  0.77255  0.60508  0.78972
     44   3.17044  5.71180  3.22965  2.73507  5.03772  0.74998  4.29445  4.49825  3.07220  4.02508  3.79813  3.03334  4.47248  3.41347  3.24482  2.69590  3.37295  4.10050  6.19763  4.80730     72 g - - S
          2.68647  4.42254  2.77548  2.73152  3.46357  2.40541  3.72523  3.29383  2.67769  2.69383  4.24656  2.90375  2.73768  3.18175  2.89761  2.37664  2.77548  2.98547  4.58505  3.61532
          0.08790  2.49604  6.35799  1.41360  0.27874  0.41778  1.07442
     45   2.93507  4.79236  3.33392  2.56078  4.24538  3.69927  3.65476  3.74567  1.68766  2.96132  4.32691  2.51835  4.37552  2.88561  1.76791  2.72049  3.05059  3.23285  6.12406  4.36447     80 k - - E
          2.68618  4.42225  2.77519  2.73123  3.46354  2.40513  3.72494  3.29354  2.67741  2.69355  4.24690  2.90347  2.73739  3.18146  2.89801  2.37887  2.77519  2.98518  4.58477  3.61503
          0.00519  5.65916  6.38151  0.61958  0.77255  0.48576  0.95510
     46   2.74475  5.66986  3.47134  2.21081  4.47203  3.98540  4.17446  3.81328  1.92651  3.42354  4.71544  3.46034  3.49295  2.77727  2.72528  1.78101  2.33845  2.64178  6.11382  4.71436     81 s - - E
          2.68618  4.42225  2.77519  2.73123  3.46354  2.40513  3.72494  3.29354  2.67741  2.69355  4.24690  2.90347  2.73739  3.18146  2.89801  2.37887  2.77519  2.98518  4.58477  3.61503
          0.00519  5.65916  6.38151  0.61958  0.77255  0.48576  0.95510
     47   3.76193  4.55280  5.53254  4.99339  2.25961  4.86093  4.75888  3.34772  4.78556  3.24461  3.73532  4.90065  5.21033  4.86956  3.98669  3.90534  3.99129  3.38767  0.56785  2.99310     82 W - - E
          2.68618  4.42225  2.77519  2.73123  3.46354  2.40513  3.72494  3.29354  2.67741  2.69355  4.24690  2.90347  2.73739  3.18146  2.89801  2.37887  2.77519  2.98518  4.58477  3.61503
          0.00519  5.65916  6.38151  0.61958  0.77255  0.48576  0.95510
     48   3.02999  4.34229  2.57126  1.94508  4.56029  3.97621  3.97700  4.26448  2.11620  3.18079  4.45389  2.80295  3.08043  2.78873  2.37869  2.43866  2.40984  3.87143  6.14568  3.78320     83 e - - E
          2.68618  4.42225  2.77519  2.73123  3.46354  2.40513  3.72494  3.29354  2.67741  2.69355  4.24690  2.90347  2.73739  3.18146  2.89801  2.37887  2.77519  2.98518  4.58477  3.61503
          0.00519  5.65916  6.38151  0.61958  0.77255  0.48576  0.95510
     49   2.79962  4.67127  5.23089  4.61765  1.63248  4.46017  4.79304  2.79767  4.40855  2.29081  2.83983  4.61415  3.73231  4.54478  4.42612  2.50496  3.03904  1.34996  5.29425  4.11770     84 v - - E
          2.68618  4.42225  2.77519  2.73123  3.46354  2.40513  3.72494  3.29354  2.67741  2.69355  4.24690  2.90347  2.73739  3.18146  2.89801  2.37887  2.77519  2.98518  4.58477  3.61503
          0.00519  5.65916  6.38151  0.61958  0.77255  0.48576  0.95510
     50   2.61947  5.70560  3.18958  2.31789  5.04739  3.20483  3.70863  4.15351  1.89489  3.32268  3.78762  2.99279  4.37113  2.61580  2.01461  2.76733  3.19604  2.68431  6.14026  3.11306     85 k - - E
          2.68618  4.42225  2.77519  2.73123  3.46354  2.40513  3.72494  3.29354  2.67741  2.69355  4.24690  2.90347  2.73739  3.18146  2.89801  2.37887  2.77519  2.98518  4.58477  3.61503
          0.00519  5.65916  6.38151  0.61958  0.77255  0.48576  0.95510
     51   3.29011  2.94535  5.26443  4.64835  2.89382  4.46055  2.52175  2.52320  4.43078  1.51797  3.09387  4.62643  4.82407  4.55983  4.43509  3.77230  3.07623  2.03155  4.57012  1.96024     86 l - - E
          2.68622  4.42229  2.77524  2.73127  3.46358  2.40517  3.72499  3.29325  2.67745  2.69359  4.24694  2.90328  2.73744  3.18151  2.89805  2.37891  2.77524  2.98523  4.58481  3.61436
          0.56518  3.14512  0.94500  0.43427  1.04338  0.48576  0.95510
     52   2.79805  3.63827  3.73522  3.17033  3.43156  3.92069  3.34718  1.98053  2.41625  2.54076  3.87117  3.60721  4.30233  2.82419  2.32628  2.25920  3.20420  2.68070  5.34324  4.09389     89 i - - E
          2.68618  4.42225  2.77519  2.73123  3.46354  2.40513  3.72494  3.29354  2.67741  2.69355  4.24690  2.90347  2.73739  3.18146  2.89801  2.37887  2.77519  2.98518  4.58477  3.61503
          0.05802  5.16979  2.98209  0.61958  0.77255  1.62023  0.22046
     53   2.95942  4.51162  4.18551  3.60765  2.43729  3.46063  3.22575  2.62292  2.79662  2.40662  3.40536  3.38995  4.39187  3.60294  3.38827  2.83173  3.19135  2.64908  3.11876  1.84940     90 y - - E
          2.68644  4.42251  2.77533  2.73127  3.46379  2.40473  3.72520  3.29380  2.67766  2.69351  4.24715  2.90372  2.73707  3.18172  2.89791  2.37903  2.77483  2.98532  4.58047  3.61529
          0.29013  1.39057  5.84303  0.80058  0.59614  0.12520  2.13979
     54   2.92399  3.97638  2.56928  2.71304  4.34430  3.22218  4.17603  3.55282  2.32395  3.10773  4.71003  2.41021  4.37961  2.96361  2.04398  2.42599  2.72796  3.65891  2.94412  3.88566     96 r - - E
          2.68618  4.42225  2.77519  2.73123  3.46354  2.40513  3.72494  3.29354  2.67741  2.69355  4.24690  2.90347  2.73739  3.18146  2.89801  2.37887  2.77519  2.98518  4.58477  3.61503
          0.00519  5.65916  6.38151  0.61958  0.77255  0.48576  0.95510
     55   2.76907  5.70492  3.30961  2.64091  5.04640  2.69436  4.16533  3.78970  1.51227  4.00867  4.28533  2.24538  3.00102  3.15533  2.29214  2.98701  3.17083  2.99417  6.13975  4.03393     97 k - - E
          2.68618  4.42225  2.77519  2.73123  3.46354  2.40513  3.72494  3.29354  2.67741  2.69355  4.24690  2.90347  2.73739  3.18146  2.89801  2.37887  2.77519  2.98518  4.58477  3.61503
          0.00519  5.65916  6.38151  0.61958  0.77255  0.48576  0.95510
     56   2.90443  4.05893  2.76091  2.73318  5.06019  2.51991  3.47518  3.95683  1.95363  4.02004  4.75498  2.13800  4.36939  2.80280  2.64071  2.00300  2.72601  4.10546  6.14679  4.34567     98 k - - E
          2.68618  4.42225  2.77519  2.73123  3.46354  2.40513  3.72494  3.29354  2.67741  2.69355  4.24690  2.90347  2.73739  3.18146  2.89801  2.37887  2.77519  2.98518  4.58477  3.61503
          0.02449  5.65916  3.87732  0.61958  0.77255  0.48576  0.95510
     57   2.79039  3.92872  2.82469  2.78524  5.02779  2.46628  4.15559  4.50963  2.36429  3.50418  4.09494  3.34718  2.65137  3.03598  2.32539  1.57705  3.09213  3.91039  6.12482  4.32024     99 s - - T
          2.68618  4.42225  2.77519  2.73123  3.46354  2.40513  3.72494  3.29354  2.67741  2.69355  4.24690  2.90347  2.73739  3.18146  2.89801  2.37887  2.77519  2.98518  4.58477  3.61503
          0.01067  5.63997  4.95388  0.61958  0.77255  0.42869  1.05372
     58   3.12349  3.45044  2.92047  2.18388  5.05420  2.08214  4.16039  3.86402  2.50483  3.85493  3.74739  2.39666  4.36677  2.32177  2.17469  2.65585  2.98687  4.09990  6.14226  4.73148    100 g - - T
          2.68618  4.42225  2.77519  2.73123  3.46354  2.40513  3.72494  3.29354  2.67741  2.69355  4.24690  2.90347  2.73739  3.18146  2.89801  2.37887  2.77519  2.98518  4.58477  3.61503
          0.01068  5.65392  4.94488  0.61958  0.77255  0.51387  0.91174
     59   3.04895  5.66540  2.77400  2.55984  3.53286  2.26348  3.67726  4.17777  2.48677  3.96305  2.97978  3.45341  4.37183  2.79796  1.87535  2.26453  3.14496  3.39914  3.48464  4.33800    101 r - - E
          2.68623  4.41524  2.77509  2.73116  3.46347  2.40507  3.72507  3.29373  2.67756  2.69391  4.24726  2.90383  2.73776  3.18182  2.89792  2.37923  2.77522  2.98528  4.58513  3.61322
          0.25213  1.72677  3.10113  0.93879  0.49610  0.45211  1.01137
     60   2.70322  3.66106  5.05317  4.44877  2.12441  4.40724  2.93648  2.69153  3.77631  2.41786  3.21892  3.15199  4.77266  3.51129  4.33658  3.59417  2.54411  2.08329  5.27864  1.86515    107 y - - E
          2.68618  4.42225  2.77519  2.73123  3.46354  2.40513  3.72494  3.29354  2.67741  2.69355  4.24690  2.90347  2.73739  3.18146  2.89801  2.37887  2.77519  2.98518  4.58477  3.61503
          0.03101  5.61539  3.61603  0.61958  0.77255  0.62427  0.76713
     61   3.01141  4.62704  4.36305  4.58055  2.45167  4.06169  4.74931  2.65080  3.60963  1.91665  2.17622  4.57309  4.78060  4.50420  4.00773  3.30586  3.16630  1.60991  4.11831  2.25577    108 v - - E
          2.68618  4.42225  2.77519  2.73123  3.46354  2.40513  3.72494  3.29354  2.67741  2.69355  4.24690  2.90347  2.73739  3.18146  2.89801  2.37887  2.77519  2.98518  4.58477  3.61503
          0.02225  5.59885  4.00085  0.61958  0.77255  0.34489  1.23201
     62   3.11503  4.66453  5.22803  3.44363  2.27888  4.02772  4.78748  2.16542  4.40474  0.93048  2.77329  4.60974  4.81791  4.53983  4.42099  3.54568  3.36808  2.64361  5.28679  4.11084    109 l - - E
          2.68618  4.42225  2.77519  2.73123  3.46354  2.40513  3.72494  3.29354  2.67741  2.69355  4.24690  2.90347  2.73739  3.18146  2.89801  2.37887  2.77519  2.98518  4.58477  3.61503
          0.00527  5.64351  6.36585  0.61958  0.77255  0.43809  1.03640
     63   2.86645  5.71325  3.13707  2.41861  5.05840  2.47268  3.90418  4.54442  2.62648  4.01857  4.75389  3.19596  3.14725  2.52462  2.34225  2.42411  1.73251  3.30961  6.14589  3.78325    110 t - - -
          2.68644  4.42251  2.77433  2.73149  3.46380  2.40491  3.72520  3.29380  2.67767  2.69329  4.24716  2.90245  2.73766  3.18172  2.89827  2.37904  2.77546  2.98475  4.58503  3.61529
          0.12567  2.84782  2.81136  1.59456  0.22690  0.48576  0.95510
     64   2.99564  4.47146  2.70815  2.51077  4.46921  2.35558  3.93377  4.51038  2.00384  3.65828  4.71969  3.00405  4.04035  3.00597  2.26650  2.00743  2.33588  3.83411  6.11166  4.70061    118 k - - T
          2.68618  4.42225  2.77519  2.73123  3.46354  2.40513  3.72494  3.29354  2.67741  2.69355  4.24690  2.90347  2.73739  3.18146  2.89801  2.37887  2.77519  2.98518  4.58477  3.61503
          0.00551  5.59896  6.32130  0.61958  0.77255  0.34506  1.23161
     65   3.44568  3.67813  3.93969  4.17074  5.45974  0.35896  5.30980  4.89279  4.28536  4.54893  5.36672  3.08945  4.88668  4.55892  4.14125  3.31657  3.90933  3.76872  6.79126  5.55975    119 G - - T
          2.68618  4.42225  2.77519  2.73123  3.46354  2.40513  3.72494  3.29354  2.67741  2.69355  4.24690  2.90347  2.73739  3.18146  2.89801  2.37887  2.77519  2.98518  4.58477  3.61503
          0.00519  5.65916  6.38151  0.61958  0.77255  0.48576  0.95510
     66   3.46137  3.98896  5.11923  4.53857  3.75403  4.54925  4.79344  3.35151  4.30254  2.96426  4.02885  4.61935  4.93977  4.00414  4.40921  3.86652  2.81675  3.02496  0.56185  3.63733    120 W - - H
          2.68618  4.42225  2.77519  2.73123  3.46354  2.40513  3.72494  3.29354  2.67741  2.69355  4.24690  2.90347  2.73739  3.18146  2.89801  2.37887  2.77519  2.98518  4.58477  3.61503
          0.00519  5.65916  6.38151  0.61958  0.77255  0.48576  0.95510
     67   2.55660  4.81350  3.11016  2.47393  5.06006  2.91394  4.16291  4.27191  1.82747  3.78997  4.75490  2.96263  3.44407  2.78352  2.04541  1.98453  2.96375  3.72834  6.14672  4.31941    121 k - - H
          2.68618  4.42225  2.77519  2.73123  3.46354  2.40513  3.72494  3.29354  2.67741  2.69355  4.24690  2.90347  2.73739  3.18146  2.89801  2.37887  2.77519  2.98518  4.58477  3.61503
          0.00519  5.65916  6.38151  0.61958  0.77255  0.48576  0.95510
     68   2.88709  5.71591  2.81878  1.96900  5.06224  2.53601  3.47430  4.54909  2.11621  3.69199  4.75625  2.86018  3.87053  2.97058  2.09175  2.11416  2.98943  3.65734  6.14785  4.73614    122 e - - H
          2.68618  4.42225  2.77519  2.73123  3.46354  2.40513  3.72494  3.29354  2.67741  2.69355  4.24690  2.90347  2.73739  3.18146  2.89801  2.37887  2.77519  2.98518  4.58477  3.61503
          0.00519  5.65916  6.38151  0.61958  0.77255  0.48576  0.95510
     69   3.55535  4.28218  5.46248  4.87094  0.58077  4.71346  4.89974  2.96426  4.66119  2.58619  2.89923  4.83948  5.05732  4.76340  4.07452  4.02972  3.78507  3.12960  5.29502  3.00901    123 F - - H
          2.68618  4.42225  2.77519  2.73123  3.46354  2.40513  3.72494  3.29354  2.67741  2.69355  4.24690  2.90347  2.73739  3.18146  2.89801  2.37887  2.77519  2.98518  4.58477  3.61503
          0.00519  5.65916  6.38151  0.61958  0.77255  0.48576  0.95510
     70   2.07457  1.87555  5.20170  4.06921  3.42055  4.47990  4.81457  2.86589  4.39731  2.71861  3.81944  4.61706  4.84374  4.54509  3.91885  3.78926  3.28469  1.02061  5.33168  4.15328    124 v - - H
          2.68618  4.42225  2.77519  2.73123  3.46354  2.40513  3.72494  3.29354  2.67741  2.69355  4.24690  2.90347  2.73739  3.18146  2.89801  2.37887  2.77519  2.98518  4.58477  3.61503
          0.00519  5.65916  6.38151  0.61958  0.77255  0.48576  0.95510
     71   2.80830  4.58259  2.84020  2.25842  5.06031  3.82800  3.34706  4.03273  1.72366  3.51086  4.35837  2.53867  4.36936  2.26544  2.56141  2.36017  2.92993  3.40795  6.14685  4.73549    125 k - - H
          2.68618  4.42225  2.77519  2.73123  3.46354  2.40513  3.72494  3.29354  2.67741  2.69355  4.24690  2.90347  2.73739  3.18146  2.89801  2.37887  2.77519  2.98518  4.58477  3.61503
          0.00519  5.65916  6.38151  0.61958  0.77255  0.48576  0.95510
     72   1.40061  5.71197  1.69261  2.08873  4.50562  3.62889  4.16941  4.53800  2.81013  4.01597  4.75370  3.34057  4.37485  2.92550  3.26646  2.59027  3.13816  3.78453  6.14647  4.73686    126 a - - H
          2.68618  4.42225  2.77519  2.73123  3.46354  2.40513  3.72494  3.29354  2.67741  2.69355  4.24690  2.90347  2.73739  3.18146  2.89801  2.37887  2.77519  2.98518  4.58477  3.61503
          0.00519  5.65916  6.38151  0.61958  0.77255  0.48576  0.95510
     73   3.20929  5.68247  3.47257  2.73676  4.36049  3.98805  2.29367  4.16218  1.74497  3.98091  3.85839  1.27657  4.38102  2.84652  3.39996  3.09800  3.29287  4.06547  6.12307  4.29500    127 n - - T
          2.68618  4.42225  2.77519  2.73123  3.46354  2.40513  3.72494  3.29354  2.67741  2.69355  4.24690  2.90347  2.73739  3.18146  2.89801  2.37887  2.77519  2.98518  4.58477  3.61503
          0.00519  5.65916  6.38151  0.61958  0.77255  0.48576  0.95510
     74   2.77936  4.81394  2.55560  2.60333  5.06155  1.60661  2.96455  4.54824  2.36038  4.02116  4.28336  2.64091  3.97676  2.66378  2.37827  2.71840  3.29270  4.10664  6.14750  4.73593    128 g - - T
          2.68618  4.42225  2.77519  2.73123  3.46354  2.40513  3.72494  3.29354  2.67741  2.69355  4.24690  2.90347  2.73739  3.18146  2.89801  2.37887  2.77519  2.98518  4.58477  3.61503
          0.00519  5.65916  6.38151  0.61958  0.77255  0.48576  0.95510
     75   3.59161  5.27747  5.94937  5.35073  3.60641  5.22851  5.56945  2.34463  5.16500  0.52149  3.63201  5.39433  5.48651  5.21218  4.27427  4.56514  4.19395  1.98461  5.89583  4.79940    129 L - - -
          2.68618  4.42225  2.77519  2.73123  3.46354  2.40513  3.72494  3.29354  2.67741  2.69355  4.24690  2.90347  2.73739  3.18146  2.89801  2.37887  2.77519  2.98518  4.58477  3.61503
          0.00519  5.65916  6.38151  0.61958  0.77255  0.48576  0.95510
     76   2.71830  4.98374  2.74873  2.05120  5.04995  2.65615  3.89940  3.56074  1.69785  2.86033  4.21638  3.20472  4.37078  2.47738  2.71047  2.97289  3.16556  3.07447  6.14156  4.73212    130 k - - -
          2.68619  4.42226  2.77521  2.73124  3.46355  2.40514  3.72496  3.29355  2.67742  2.69356  4.24691  2.90325  2.73741  3.18147  2.89802  2.37888  2.77521  2.98519  4.58478  3.61504
          0.02093  3.96217  6.38151  0.39003  1.13021  0.48576  0.95510
     77   2.06549  5.56209  2.72991  1.92960  4.03568  3.46198  4.20509  2.78067  2.91160  3.60371  4.06642  3.26581  3.27933  2.90238  3.31126  2.97914  2.49738  2.10298  6.03263  4.66127    132 e - - T
          2.68618  4.42225  2.77519  2.73123  3.46354  2.40513  3.72494  3.29354  2.67741  2.69355  4.24690  2.90347  2.73739  3.18146  2.89801  2.37887  2.77519  2.98518  4.58477  3.61503
          0.00519  5.65916  6.38151  0.61958  0.77255  0.48576  0.95510
     78   3.25676  5.73380  3.33876  2.67647  5.06637  0.89961  3.99287  4.54168  2.72363  3.55326  4.78007  2.45738  4.41704  3.31511  2.75661  3.00124  3.48822  4.11821  6.17053  4.34618    133 g - - T
          2.68618  4.42225  2.77519  2.73123  3.46354  2.40513  3.72494  3.29354  2.67741  2.69355  4.24690  2.90347  2.73739  3.18146  2.89801  2.37887  2.77519  2.98518  4.58477  3.61503
          0.00519  5.65916  6.38151  0.61958  0.77255  0.48576  0.95510
     79   3.48843  6.01296  0.65962  2.07713  5.33133  4.11389  4.03837  4.82644  3.09274  4.30742  5.07034  3.57522  4.58057  3.25249  3.72910  2.95792  3.73187  4.39326  4.48449  4.40243    134 D - - S
          2.68618  4.42225  2.77519  2.73123  3.46354  2.40513  3.72494  3.29354  2.67741  2.69355  4.24690  2.90347  2.73739  3.18146  2.89801  2.37887  2.77519  2.98518  4.58477  3.61503
          0.01117  5.65916  4.87684  0.61958  0.77255  0.48576  0.95510
     80   2.62099  4.67183  5.16076  4.55126  1.78427  4.44319  4.77216  2.25406  3.92317  2.47003  3.25704  4.57681  3.99557  4.13338  4.39368  1.92496  2.44422  1.97018  5.29226  3.45960    135 f - - E
          2.68618  4.42225  2.77519  2.73123  3.46354  2.40513  3.72494  3.29354  2.67741  2.69355  4.24690  2.90347  2.73739  3.18146  2.89801  2.37887  2.77519  2.98518  4.58477  3.61503
          0.01592  5.65322  4.39884  0.61958  0.77255  0.46637  0.98691
     81   3.36771  1.97425  5.34915  4.73643  2.10583  4.55157  4.89041  2.13652  4.52231  1.64033  3.62405  4.71850  4.90729  4.64787  4.52653  3.86627  3.43389  1.61638  5.36913  3.48619    136 v - - E
          2.68618  4.42225  2.77519  2.73123  3.46354  2.40513  3.72494  3.29354  2.67741  2.69355  4.24690  2.90347  2.73739  3.18146  2.89801  2.37887  2.77519  2.98518  4.58477  3.61503
          0.00525  5.64858  6.37093  0.61958  0.77255  0.54156  0.87189
     82   3.27249  4.72954  4.81109  3.62458  3.22560  4.03012  4.69496  2.44596  2.97506  2.21124  3.41942  4.07779  4.75540  3.98540  3.76381  3.27925  1.71576  1.32225  5.34290  4.15416    137 v - - E
          2.68618  4.42225  2.77519  2.73123  3.46354  2.40513  3.72494  3.29354  2.67741  2.69355  4.24690  2.90347  2.73739  3.18146  2.89801  2.37887  2.77519  2.98518  4.58477  3.61503
          0.00525  5.64858  6.37093  0.61958  0.77255  0.54156  0.87189
     83   4.79287  5.97297  6.65387  6.13274  0.48904  6.08742  5.89280  2.71151  5.97662  1.58212  3.93700  6.14973  6.11737  5.75549  5.85801  5.48160  4.98823  3.39881  5.89892  4.13854    138 F - - E
          2.68618  4.42225  2.77519  2.73123  3.46354  2.40513  3.72494  3.29354  2.67741  2.69355  4.24690  2.90347  2.73739  3.18146  2.89801  2.37887  2.77519  2.98518  4.58477  3.61503
          0.00525  5.64858  6.37093  0.61958  0.77255  0.54156  0.87189
     84   3.08387  5.68050  3.45734  1.77922  5.01406  3.77513  3.30983  3.98266  1.89274  3.21700  2.95111  3.44770  4.36891  2.55902  2.54921  2.46817  2.87534  3.72369  6.12012  2.89525    139 e - - E
          2.68631  4.42238  2.77533  2.73137  3.46367  2.40520  3.72508  3.29367  2.67754  2.69353  4.24703  2.90360  2.73753  3.18160  2.89630  2.37893  2.77533  2.98511  4.58490  3.61516
          0.34620  2.42046  1.59088  0.67979  0.70669  0.54156  0.87189
     85   2.73133  4.57794  4.72718  4.13390  3.00343  3.05378  3.09207  3.02075  3.99233  1.33531  3.45898  4.28794  3.67509  4.19063  2.77053  3.54982  3.36605  2.57510  4.48788  2.05367    142 l - - E
          2.68618  4.42225  2.77519  2.73123  3.46354  2.40513  3.72494  3.29354  2.67741  2.69355  4.24690  2.90347  2.73739  3.18146  2.89801  2.37887  2.77519  2.98518  4.58477  3.61503
          0.08181  5.42289  2.60185  0.61958  0.77255  1.16072  0.37580
     86   2.75414  4.43426  2.41349  2.66903  3.76402  2.98249  3.85070  2.20739  2.78515  2.69049  3.10768  3.23273  4.33689  3.24264  3.32873  2.59580  2.83657  2.22270  5.58640  4.30022    143 i - - -
          2.68625  4.42232  2.77527  2.73130  3.46361  2.40474  3.72502  3.29361  2.67720  2.69362  4.24697  2.90331  2.73747  3.18153  2.89808  2.37894  2.77527  2.98525  4.58484  3.61510
          0.15489  2.06322  4.10758  0.14078  2.03011  0.72530  0.66199
     87   2.75412  5.60439  2.53920  2.61145  3.26990  1.85430  3.16376  4.43004  2.48678  3.70028  4.64589  2.94995  4.26960  2.64787  2.51176  2.39555  3.33242  3.99333  3.19986  4.62994    145 g - - S
          2.68618  4.42225  2.77519  2.73123  3.46354  2.40513  3.72494  3.29354  2.67741  2.69355  4.24690  2.90347  2.73739  3.18146  2.89801  2.37887  2.77519  2.98518  4.58477  3.61503
          0.23154  5.47643  1.59698  0.61958  0.77255  0.26327  1.46334
     88   2.66074  5.60546  2.07978  2.26015  4.95055  2.76666  3.47941  4.43657  2.79020  3.91076  4.64614  2.33721  3.60454  3.06460  2.22108  2.59649  2.60702  2.91748  6.03812  4.62710    146 d - - S
          2.68612  4.42214  2.77446  2.73108  3.46381  2.40479  3.72521  3.29361  2.67761  2.69358  4.24716  2.90373  2.73766  3.18173  2.89827  2.37871  2.77520  2.98517  4.58504  3.61530
          0.57154  0.88093  3.86573  0.04571  3.10820  0.21759  1.63197
     89   2.99445  4.12648  2.64706  1.92526  4.57543  2.52602  3.88218  4.52662  2.32971  3.66073  3.57399  2.89669  4.06518  3.07094  2.85843  1.94834  2.73959  3.11654  6.13317  4.22498    148 e - - S
          2.68618  4.42225  2.77519  2.73123  3.46354  2.40513  3.72494  3.29354  2.67741  2.69355  4.24690  2.90347  2.73739  3.18146  2.89801  2.37887  2.77519  2.98518  4.58477  3.61503
          0.00527  5.64351  6.36585  0.61958  0.77255  0.43809  1.03640
     90   2.85880  3.60711  2.15690  2.08352  5.06009  2.44794  3.78432  4.16789  2.34981  3.82771  4.75492  3.00922  3.34472  2.76531  2.67094  2.29792  2.82730  3.68344  4.79432  4.73542    149 e - - C
          2.68618  4.42225  2.77519  2.73123  3.46354  2.40513  3.72494  3.29354  2.67741  2.69355  4.24690  2.90347  2.73739  3.18146  2.89801  2.37887  2.77519  2.98518  4.58477  3.61503
          0.00519  5.65916  6.38151  0.61958  0.77255  0.48576  0.95510
     91   2.25002  5.47689  3.36089  2.68244  1.93044  2.07223  4.23262  3.94848  2.66179  2.43937  4.54224  3.27677  3.85612  3.27026  2.69183  3.15771  2.80764  3.35586  5.96696  4.61728    150 f - - C
          2.68618  4.42225  2.77519  2.73123  3.46354  2.40513  3.72494  3.29354  2.67741  2.69355  4.24690  2.90347  2.73739  3.18146  2.89801  2.37887  2.77519  2.98518  4.58477  3.61503
          0.29209  5.65916  1.38703  0.61958  0.77255  0.48576  0.95510
     92   3.04771  5.55763  3.20394  1.93800  4.90241  3.11760  3.55591  4.18282  2.07435  3.64824  4.25952  2.43198  3.25362  2.96571  2.53171  2.64336  2.06189  3.37740  5.99049  4.57972    151 e - - E
          2.68618  4.42225  2.77519  2.73123  3.46354  2.40513  3.72494  3.29354  2.67741  2.69355  4.24690  2.90347  2.73739  3.18146  2.89801  2.37887  2.77519  2.98518  4.58477  3.61503
          0.00691  5.37398  6.09633  0.61958  0.77255  1.34127  0.30315
     93   2.75586  4.09814  4.77802  4.18069  2.91777  4.24025  4.55709  2.89726  3.69473  1.27811  2.96987  3.48641  1.87261  3.93639  4.13549  3.53770  3.16694  2.78334  5.14968  3.02414    152 l - - E
          2.68618  4.42225  2.77519  2.73123  3.46354  2.40513  3.72494  3.29354  2.67741  2.69355  4.24690  2.90347  2.73739  3.18146  2.89801  2.37887  2.77519  2.98518  4.58477  3.61503
          0.00691  5.37398  6.09633  0.61958  0.77255  0.17860  1.81060
     94   2.95786  4.03397  4.42988  3.13243  2.85400  4.31299  3.52244  2.78408  2.68106  2.22586  2.97077  3.13078  4.22277  3.49980  2.86489  3.12806  2.44860  2.05036  3.23022  3.19909    153 v - - E
          2.68618  4.42225  2.77519  2.73123  3.46354  2.40513  3.72494  3.29354  2.67741  2.69355  4.24690  2.90347  2.73739  3.18146  2.89801  2.37887  2.77519  2.98518  4.58477  3.61503
          0.00519  5.65916  6.38151  0.61958  0.77255  0.48576  0.95510
     95   3.01380  4.66787  5.24714  4.63261  2.20730  4.46108  3.23523  2.04884  4.41961  1.99077  3.58937  4.62062  4.20267  4.55259  4.43105  3.57851  2.92704  1.16991  5.29072  4.11453    154 v - - E
          2.68618  4.42225  2.77519  2.73123  3.46354  2.40513  3.72494  3.29354  2.67741  2.69355  4.24690  2.90347  2.73739  3.18146  2.89801  2.37887  2.77519  2.98518  4.58477  3.61503
          0.00519  5.65916  6.38151  0.61958  0.77255  0.48576  0.95510
     96   3.05792  4.07776  3.00877  2.79847  4.91484  2.15076  2.92186  3.83139  2.02901  2.73743  3.49576  3.26545  4.39081  2.76063  2.62936  2.60596  2.98497  3.07474  4.67806  3.37493    155 k - - E
          2.68618  4.42225  2.77519  2.73123  3.46354  2.40513  3.72494  3.29354  2.67741  2.69355  4.24690  2.90347  2.73739  3.18146  2.89801  2.37887  2.77519  2.98518  4.58477  3.61503
          0.01427  5.65916  4.53897  0.61958  0.77255  0.48576  0.95510
     97   2.41020  4.20696  5.25532  4.63944  2.74213  3.49242  4.78802  1.46009  3.96504  1.78498  3.49642  4.61900  4.81760  4.55225  4.42792  3.76564  2.97215  1.87106  3.15356  4.10368    156 i - - E
          2.68618  4.42225  2.77519  2.73123  3.46354  2.40513  3.72494  3.29354  2.67741  2.69355  4.24690  2.90347  2.73739  3.18146  2.89801  2.37887  2.77519  2.98518  4.58477  3.61503
          0.00524  5.65013  6.37248  0.61958  0.77255  0.53362  0.88305
     98   3.27222  2.31016  4.76348  3.80212  1.80484  4.37916  3.50029  2.32084  3.40495  2.23035  3.85652  3.91594  4.74829  3.96832  1.98688  3.14249  3.50426  2.80525  5.35339  3.17884    157 f - - E
          2.68618  4.42225  2.77519  2.73123  3.46354  2.40513  3.72494  3.29354  2.67741  2.69355  4.24690  2.90347  2.73739  3.18146  2.89801  2.37887  2.77519  2.98518  4.58477  3.61503
          0.00524  5.65013  6.37248  0.61958  0.77255  0.53362  0.88305
     99   2.98325  5.70877  2.08095  2.39252  4.32114  3.36880  4.15792  4.54042  2.50370  3.60589  4.41377  2.91326  3.34017  3.15177  1.54691  2.06678  3.42843  3.94532  6.14123  4.73006    158 r - - -
          2.68618  4.42225  2.77519  2.73123  3.46354  2.40513  3.72494  3.29354  2.67741  2.69355  4.24690  2.90347  2.73739  3.18146  2.89801  2.37887  2.77519  2.98518  4.58477  3.61503
          0.00524  5.65013  6.37248  0.61958  0.77255  0.53362  0.88305
    100   2.13734  5.70463  3.44747  2.58276  5.04827  2.79514  3.38484  3.91834  1.99606  3.52416  4.74567  2.75875  3.70457  2.81288  1.98265  2.51781  2.91023  3.11966  6.13816  4.72808    159 r - - S
          2.68618  4.42225  2.77519  2.73123  3.46354  2.40513  3.72494  3.29354  2.67741  2.69355  4.24690  2.90347  2.73739  3.18146  2.89801  2.37887  2.77519  2.98518  4.58477  3.61503
          0.03540  5.65013  3.46538  0.61958  0.77255  0.53362  0.88305
    101   2.70788  5.67946  2.79402  2.42426  5.01961  2.91303  4.14369  3.11375  2.63272  3.80784  4.40941  2.47764  2.94946  2.66706  2.72764  2.14951  2.61305  2.63818  5.07957  4.26682    160 s - - S
          2.68618  4.42225  2.77519  2.73123  3.46354  2.40513  3.72494  3.29354  2.67741  2.69355  4.24690  2.90347  2.73739  3.18146  2.89801  2.37887  2.77519  2.98518  4.58477  3.61503
          0.00364  5.61837        *  0.61958  0.77255  0.00000        *
//
HMMER3/f [3.1b2 | February 2015]
NAME  AP2-cut
LENG  194
ALPH  amino
RF    no
MM    no
CONS  yes
CS    no
MAP   yes
DATE  Wed Dec 13 09:30:14 2017
NSEQ  11
EFFN  1.275635
CKSUM 4242208334
STATS LOCAL MSV      -10.8847  0.70572
STATS LOCAL VITERBI  -11.3713  0.70572
STATS LOCAL FORWARD   -5.1087  0.70572
HMM          A        C        D        E        F        G        H        I        K        L        M        N        P        Q        R        S        T        V        W        Y   
            m->m     m->i     m->d     i->m     i->i     d->m     d->d
  COMPO   2.41645  4.43195  2.97733  2.61429  3.32600  2.64623  3.71860  3.11157  2.55447  2.71516  3.75624  3.08790  3.62222  3.07257  2.64764  2.65277  2.79827  2.82912  4.36017  3.24123
          2.68618  4.42225  2.77519  2.73123  3.46354  2.40513  3.72494  3.29354  2.67741  2.69355  4.24690  2.90347  2.73739  3.18146  2.89801  2.37887  2.77519  2.98518  4.58477  3.61503
          0.01976  4.32980  5.05215  0.61958  0.77255  0.00000        *
      1   3.49763  4.84928  4.98774  4.45033  3.20282  4.67611  4.97951  2.38305  4.22345  1.28363  1.14040  4.70588  4.88613  4.39858  4.34232  4.05430  3.72883  2.53322  5.29036  4.18520      1 m - - -
          2.68618  4.42225  2.77519  2.73123  3.46354  2.40513  3.72494  3.29354  2.67741  2.69355  4.24690  2.90347  2.73739  3.18146  2.89801  2.37887  2.77519  2.98518  4.58477  3.61503
          0.01976  4.32980  5.05215  0.61958  0.77255  0.48576  0.95510
      2   2.57822  5.25699  2.36268  2.14915  4.58277  2.70944  3.68875  4.06828  2.13921  3.55577  4.31546  2.08827  3.86728  2.80174  2.98711  2.52556  2.99432  3.63974  5.69885  4.27563      2 n - - -
          2.68618  4.42225  2.77519  2.73123  3.46354  2.40513  3.72494  3.29354  2.67741  2.69355  4.24690  2.90347  2.73739  3.18146  2.89801  2.37887  2.77519  2.98518  4.58477  3.61503
          0.37100  4.32980  1.21474  0.61958  0.77255  0.48576  0.95510
      3   2.29443  4.25117  3.17051  3.01932  4.38520  1.19175  4.22184  3.87288  3.21573  3.55327  4.39520  3.24326  3.71223  3.50095  3.53012  2.07722  2.79090  3.29671  5.70396  4.46598      3 g - - -
          2.68618  4.42225  2.77519  2.73123  3.46354  2.40513  3.72494  3.29354  2.67741  2.69355  4.24690  2.90347  2.73739  3.18146  2.89801  2.37887  2.77519  2.98518  4.58477  3.61503
          0.02796  3.98676  4.70911  0.61958  0.77255  0.63842  0.75104
      4   2.78543  4.29898  4.04454  3.47016  2.81134  3.86520  4.13144  2.43726  3.33186  1.43634  3.15349  3.76073  4.21027  3.60313  2.94482  3.15317  3.01758  2.03032  4.84626  3.62799      4 l - - -
          2.68618  4.42225  2.77519  2.73123  3.46354  2.40513  3.72494  3.29354  2.67741  2.69355  4.24690  2.90347  2.73739  3.18146  2.89801  2.37887  2.77519  2.98518  4.58477  3.61503
          0.02468  4.10990  4.83224  0.61958  0.77255  0.73635  0.65173
      5   2.37703  4.60823  3.10800  2.57534  3.95856  2.74750  3.72343  3.35975  2.55762  2.99713  3.82936  2.76103  3.82151  2.90613  2.72059  2.43932  2.30276  2.68430  5.26898  3.96828      5 t - - -
          2.68618  4.42225  2.77519  2.73123  3.46354  2.40513  3.72494  3.29354  2.67741  2.69355  4.24690  2.90347  2.73739  3.18146  2.89801  2.37887  2.77519  2.98518  4.58477  3.61503
          0.02468  4.10990  4.83224  0.61958  0.77255  0.73635  0.65173
      6   2.23005  3.52716  3.61533  2.58117  2.99834  3.60449  3.89002  2.64844  2.98604  1.94553  3.33730  3.41322  3.98839  3.27612  3.30058  2.86790  2.83113  2.44419  4.84413  3.62115      6 l - - -
          2.68618  4.42225  2.77519  2.73123  3.46354  2.40513  3.72494  3.29354  2.67741  2.69355  4.24690  2.90347  2.73739  3.18146  2.89801  2.37887  2.77519  2.98518  4.58477  3.61503
          0.02468  4.10990  4.83224  0.61958  0.77255  0.73635  0.65173
      7   2.30531  4.58829  3.11839  2.64882  4.17649  3.26849  3.81099  3.59263  2.60041  3.20879  4.02884  3.08261  2.80161  2.98659  2.57564  1.67662  2.83694  3.20084  5.44129  4.14525      7 s - - -
          2.68618  4.42225  2.77519  2.73123  3.46354  2.40513  3.72494  3.29354  2.67741  2.69355  4.24690  2.90347  2.73739  3.18146  2.89801  2.37887  2.77519  2.98518  4.58477  3.61503
          0.07451  4.10990  2.89328  0.61958  0.77255  0.52766  0.89156
      8   2.71321  4.92563  2.01215  2.44147  4.58256  1.45270  3.92442  4.03290  2.87661  3.62735  4.45618  2.95301  3.87616  3.10259  3.38080  2.73637  2.65387  3.58383  5.82551  4.44363      8 g - - -
          2.68618  4.42225  2.77519  2.73123  3.46354  2.40513  3.72494  3.29354  2.67741  2.69355  4.24690  2.90347  2.73739  3.18146  2.89801  2.37887  2.77519  2.98518  4.58477  3.61503
          0.02292  4.18304  4.90539  0.61958  0.77255  0.38783  1.13485
      9   2.30402  4.60128  3.19693  2.82634  4.38029  1.41846  4.03628  3.80697  2.90373  3.43099  4.24619  3.22135  3.89071  2.78868  3.31623  2.19656  2.60560  3.35867  5.66350  4.37496      9 g - - -
          2.68618  4.42225  2.77519  2.73123  3.46354  2.40513  3.72494  3.29354  2.67741  2.69355  4.24690  2.90347  2.73739  3.18146  2.89801  2.37887  2.77519  2.98518  4.58477  3.61503
          0.01976  4.32980  5.05215  0.61958  0.77255  0.48576  0.95510
     10   2.83563  5.34993  2.33102  1.86013  4.66504  1.91415  3.74694  4.15513  2.40273  3.64581  4.42254  2.62466  3.29173  2.87178  3.10839  2.77278  3.08550  3.72908  5.79601  4.35738     10 e - - -
          2.68618  4.42225  2.77519  2.73123  3.46354  2.40513  3.72494  3.29354  2.67741  2.69355  4.24690  2.90347  2.73739  3.18146  2.89801  2.37887  2.77519  2.98518  4.58477  3.61503
          0.01976  4.32980  5.05215  0.61958  0.77255  0.48576  0.95510
     11   1.79666  4.80643  3.09327  2.55031  4.11220  2.87009  3.72710  3.52462  2.51437  3.13273  3.95029  3.05191  3.38372  2.66792  2.48675  2.69509  2.89638  2.92385  5.37709  4.05504     11 a - - -
          2.68618  4.42225  2.77519  2.73123  3.46354  2.40513  3.72494  3.29354  2.67741  2.69355  4.24690  2.90347  2.73739  3.18146  2.89801  2.37887  2.77519  2.98518  4.58477  3.61503
          0.18986  4.32980  1.83411  0.61958  0.77255  0.48576  0.95510
     12   2.87607  5.08232  3.18896  2.64619  4.50880  3.55800  3.68090  3.90422  1.31544  3.40436  4.23438  3.10979  3.97299  2.81570  2.24725  2.27095  3.09569  3.54955  5.51453  4.25722     12 k - - -
          2.68618  4.42225  2.77519  2.73123  3.46354  2.40513  3.72494  3.29354  2.67741  2.69355  4.24690  2.90347  2.73739  3.18146  2.89801  2.37887  2.77519  2.98518  4.58477  3.61503
          0.02338  4.16332  4.88567  0.61958  0.77255  0.68563  0.70072
     13   1.94699  4.34988  3.41029  2.97833  4.25427  3.12256  4.07907  3.66196  2.98840  3.32267  4.14142  3.26884  2.49294  3.30058  3.36804  1.60989  2.23282  3.19148  5.57503  4.32539     13 s - - -
          2.68618  4.42225  2.77519  2.73123  3.46354  2.40513  3.72494  3.29354  2.67741  2.69355  4.24690  2.90347  2.73739  3.18146  2.89801  2.37887  2.77519  2.98518  4.58477  3.61503
          0.02338  4.16332  4.88567  0.61958  0.77255  0.56449  0.84083
     14   2.00839  4.46192  3.49056  2.91969  3.63051  3.61555  3.87611  2.30188  2.75203  2.45413  3.56046  3.33590  4.01046  3.15449  2.20054  2.87775  2.92121  2.62777  5.07145  3.83041     14 a - - -
          2.68618  4.42225  2.77519  2.73123  3.46354  2.40513  3.72494  3.29354  2.67741  2.69355  4.24690  2.90347  2.73739  3.18146  2.89801  2.37887  2.77519  2.98518  4.58477  3.61503
          0.02194  4.22618  4.94852  0.61958  0.77255  0.61855  0.77376
     15   2.35730  5.12935  2.61132  1.86926  4.45061  3.39990  3.63553  3.91981  2.39886  3.42639  4.19046  2.67869  3.82558  2.74868  2.34543  2.42224  2.91753  3.50999  5.58173  4.18171     15 e - - -
          2.68618  4.42225  2.77519  2.73123  3.46354  2.40513  3.72494  3.29354  2.67741  2.69355  4.24690  2.90347  2.73739  3.18146  2.89801  2.37887  2.77519  2.98518  4.58477  3.61503
          0.02194  4.22618  4.94852  0.61958  0.77255  0.61855  0.77376
     16   2.23106  4.78005  2.94053  2.11131  4.26701  2.21527  3.78521  3.69460  2.61494  3.29139  4.09902  3.01612  3.84420  2.94241  3.07567  2.43775  2.30215  3.30822  5.51655  4.17942     16 e - - -
          2.68618  4.42225  2.77519  2.73123  3.46354  2.40513  3.72494  3.29354  2.67741  2.69355  4.24690  2.90347  2.73739  3.18146  2.89801  2.37887  2.77519  2.98518  4.58477  3.61503
          0.02194  4.22618  4.94852  0.61958  0.77255  0.61855  0.77376
     17   2.55000  4.36090  3.46665  2.95252  2.43537  3.43687  3.92256  3.03166  2.92186  2.73923  3.62821  3.32267  2.37766  3.23129  3.28070  2.33047  2.31676  2.76580  5.07527  3.81686     17 t - - -
          2.68618  4.42225  2.77519  2.73123  3.46354  2.40513  3.72494  3.29354  2.67741  2.69355  4.24690  2.90347  2.73739  3.18146  2.89801  2.37887  2.77519  2.98518  4.58477  3.61503
          0.02194  4.22618  4.94852  0.61958  0.77255  0.61855  0.77376
     18   2.24833  4.66837  3.14605  2.61214  4.06049  2.42136  3.76272  3.46257  2.56921  3.09137  3.91805  3.08256  2.85110  2.93660  2.34904  2.65671  2.85904  2.74506  5.34984  4.04632     18 a - - -
          2.68618  4.42225  2.77519  2.73123  3.46354  2.40513  3.72494  3.29354  2.67741  2.69355  4.24690  2.90347  2.73739  3.18146  2.89801  2.37887  2.77519  2.98518  4.58477  3.61503
          0.02194  4.22618  4.94852  0.61958  0.77255  0.61855  0.77376
     19   2.66981  5.01708  2.87539  2.39953  4.36272  2.70675  3.66092  3.81103  2.21920  3.34800  4.13057  2.93066  3.01983  2.18485  2.86581  2.19272  2.91426  3.42378  5.52515  4.15629     19 q - - -
          2.68618  4.42225  2.77519  2.73123  3.46354  2.40513  3.72494  3.29354  2.67741  2.69355  4.24690  2.90347  2.73739  3.18146  2.89801  2.37887  2.77519  2.98518  4.58477  3.61503
          0.02194  4.22618  4.94852  0.61958  0.77255  0.61855  0.77376
     20   2.41276  5.13429  3.40036  2.77262  4.56876  3.66207  3.70195  3.92572  1.75683  3.41950  4.26429  3.20851  4.04869  2.83663  1.36630  2.98607  3.17585  3.59161  5.52060  4.30434     20 r - - -
          2.68618  4.42225  2.77519  2.73123  3.46354  2.40513  3.72494  3.29354  2.67741  2.69355  4.24690  2.90347  2.73739  3.18146  2.89801  2.37887  2.77519  2.98518  4.58477  3.61503
          0.02194  4.22618  4.94852  0.61958  0.77255  0.61855  0.77376
     21   2.14967  4.71736  3.01139  2.21158  4.19976  3.34129  3.80265  3.60737  2.63459  3.22889  4.04709  3.05263  3.85013  2.97016  3.08101  1.93450  2.13983  3.23680  5.47169  4.15057     21 s - - -
          2.68618  4.42225  2.77519  2.73123  3.46354  2.40513  3.72494  3.29354  2.67741  2.69355  4.24690  2.90347  2.73739  3.18146  2.89801  2.37887  2.77519  2.98518  4.58477  3.61503
          0.02194  4.22618  4.94852  0.61958  0.77255  0.61855  0.77376
     22   2.44498  4.36738  3.49010  3.05481  4.07000  3.22999  4.10185  3.40157  3.03890  3.13514  4.00287  3.34696  2.71925  3.35998  3.39479  1.36148  2.84688  2.26440  5.45180  4.20443     22 s - - -
          2.68618  4.42225  2.77519  2.73123  3.46354  2.40513  3.72494  3.29354  2.67741  2.69355  4.24690  2.90347  2.73739  3.18146  2.89801  2.37887  2.77519  2.98518  4.58477  3.61503
          0.02194  4.22618  4.94852  0.61958  0.77255  0.61855  0.77376
     23   2.72494  4.99322  3.07628  2.50280  4.29236  3.01937  3.64568  2.99052  1.99666  3.25600  4.06032  3.01163  3.88885  2.04623  2.33100  2.73095  2.94462  3.36156  5.43515  4.11563     23 k - - -
          2.68618  4.42225  2.77519  2.73123  3.46354  2.40513  3.72494  3.29354  2.67741  2.69355  4.24690  2.90347  2.73739  3.18146  2.89801  2.37887  2.77519  2.98518  4.58477  3.61503
          0.02194  4.22618  4.94852  0.61958  0.77255  0.41087  1.08789
     24   4.09277  5.23612  4.96380  4.74155  1.79325  4.72027  3.64509  3.74851  4.56744  3.00915  4.32866  4.35647  5.02398  4.45877  4.54050  4.12212  4.31409  3.68789  3.75624  0.60745     24 Y - - -
          2.68618  4.42225  2.77519  2.73123  3.46354  2.40513  3.72494  3.29354  2.67741  2.69355  4.24690  2.90347  2.73739  3.18146  2.89801  2.37887  2.77519  2.98518  4.58477  3.61503
          0.01976  4.32980  5.05215  0.61958  0.77255  0.48576  0.95510
     25   3.37842  5.45057  3.90189  3.10535  5.00168  3.93842  3.77189  4.30075  1.37367  3.67201  4.55670  3.45789  4.27693  2.90062  1.05873  3.35900  3.50608  3.98806  5.64913  4.54566     25 r - - -
          2.68618  4.42225  2.77519  2.73123  3.46354  2.40513  3.72494  3.29354  2.67741  2.69355  4.24690  2.90347  2.73739  3.18146  2.89801  2.37887  2.77519  2.98518  4.58477  3.61503
          0.01976  4.32980  5.05215  0.61958  0.77255  0.48576  0.95510
     26   3.33429  5.03921  4.09884  4.06652  5.15299  0.27812  5.13286  4.88933  4.30812  4.47440  5.47102  4.26561  4.44157  4.59687  4.47014  3.52285  3.84974  4.32868  6.10217  5.27865     26 G - - -
          2.68618  4.42225  2.77519  2.73123  3.46354  2.40513  3.72494  3.29354  2.67741  2.69355  4.24690  2.90347  2.73739  3.18146  2.89801  2.37887  2.77519  2.98518  4.58477  3.61503
          0.01976  4.32980  5.05215  0.61958  0.77255  0.48576  0.95510
     27   3.19281  4.63709  4.74446  4.44440  3.93553  4.18289  5.18444  2.14616  4.32203  2.55548  3.85067  4.55642  4.73474  4.65907  4.48858  3.73395  3.55339  0.59230  5.78917  4.54125     27 V - - -
          2.68618  4.42225  2.77519  2.73123  3.46354  2.40513  3.72494  3.29354  2.67741  2.69355  4.24690  2.90347  2.73739  3.18146  2.89801  2.37887  2.77519  2.98518  4.58477  3.61503
          0.01976  4.32980  5.05215  0.61958  0.77255  0.48576  0.95510
     28   2.74000  4.62117  3.47376  2.91708  3.86739  3.59015  3.89369  3.17030  2.63031  2.40941  3.78763  3.32948  4.02908  3.12853  2.37716  2.88782  1.50609  2.92611  5.24253  3.99049     28 t - - -
          2.68618  4.42225  2.77519  2.73123  3.46354  2.40513  3.72494  3.29354  2.67741  2.69355  4.24690  2.90347  2.73739  3.18146  2.89801  2.37887  2.77519  2.98518  4.58477  3.61503
          0.01976  4.32980  5.05215  0.61958  0.77255  0.48576  0.95510
     29   3.07289  4.80900  3.83589  3.28268  1.81082  3.87450  3.91663  3.28310  2.81362  2.78886  3.86664  3.61935  4.28293  3.38528  1.34816  3.22970  3.31361  3.11708  4.75593  3.23638     29 r - - -
          2.68618  4.42225  2.77519  2.73123  3.46354  2.40513  3.72494  3.29354  2.67741  2.69355  4.24690  2.90347  2.73739  3.18146  2.89801  2.37887  2.77519  2.98518  4.58477  3.61503
          0.01976  4.32980  5.05215  0.61958  0.77255  0.48576  0.95510
     30   2.97376  4.95077  3.45714  2.88680  3.32204  3.75300  2.16525  3.59155  2.50076  3.13780  4.05142  3.31477  4.12886  3.06331  1.96455  3.02818  3.18604  3.32473  4.80124  1.99070     30 r - - -
          2.68618  4.42225  2.77519  2.73123  3.46354  2.40513  3.72494  3.29354  2.67741  2.69355  4.24690  2.90347  2.73739  3.18146  2.89801  2.37887  2.77519  2.98518  4.58477  3.61503
          0.01976  4.32980  5.05215  0.61958  0.77255  0.48576  0.95510
     31   3.37842  5.45057  3.90189  3.10535  5.00168  3.93842  3.77189  4.30075  1.37367  3.67201  4.55670  3.45789  4.27693  2.90062  1.05873  3.35900  3.50608  3.98806  5.64913  4.54566     31 r - - -
          2.68618  4.42225  2.77519  2.73123  3.46354  2.40513  3.72494  3.29354  2.67741  2.69355  4.24690  2.90347  2.73739  3.18146  2.89801  2.37887  2.77519  2.98518  4.58477  3.61503
          0.10510  4.32980  2.44647  0.61958  0.77255  0.48576  0.95510
     32   3.13780  4.89427  3.87719  3.25454  3.42389  3.85388  3.86635  3.52851  2.52015  3.06139  4.05176  3.58469  4.25425  3.24775  1.55736  3.26270  3.35462  3.31107  1.57630  3.40604     32 r - - -
          2.68618  4.42225  2.77519  2.73123  3.46354  2.40513  3.72494  3.29354  2.67741  2.69355  4.24690  2.90347  2.73739  3.18146  2.89801  2.37887  2.77519  2.98518  4.58477  3.61503
          0.13796  4.24620  2.16674  0.61958  0.77255  0.42292  1.06459
     33   2.67746  4.62673  3.42767  2.96678  4.17657  3.41415  3.97036  3.51531  2.62308  3.18843  4.08926  3.32739  3.97360  3.18473  2.29518  2.80822  1.22891  3.18502  5.45972  4.21751     33 t - - -
          2.68618  4.42225  2.77519  2.73123  3.46354  2.40513  3.72494  3.29354  2.67741  2.69355  4.24690  2.90347  2.73739  3.18146  2.89801  2.37887  2.77519  2.98518  4.58477  3.61503
          0.02195  4.22559  4.94794  0.61958  0.77255  0.41053  1.08856
     34   3.33429  5.03921  4.09884  4.06652  5.15299  0.27812  5.13286  4.88933  4.30812  4.47440  5.47102  4.26561  4.44157  4.59687  4.47014  3.52285  3.84974  4.32868  6.10217  5.27865     34 G - - -
          2.68618  4.42225  2.77519  2.73123  3.46354  2.40513  3.72494  3.29354  2.67741  2.69355  4.24690  2.90347  2.73739  3.18146  2.89801  2.37887  2.77519  2.98518  4.58477  3.61503
          0.01976  4.32980  5.05215  0.61958  0.77255  0.48576  0.95510
     35   3.37842  5.45057  3.90189  3.10535  5.00168  3.93842  3.77189  4.30075  1.37367  3.67201  4.55670  3.45789  4.27693  2.90062  1.05873  3.35900  3.50608  3.98806  5.64913  4.54566     35 r - - -
          2.68618  4.42225  2.77519  2.73123  3.46354  2.40513  3.72494  3.29354  2.67741  2.69355  4.24690  2.90347  2.73739  3.18146  2.89801  2.37887  2.77519  2.98518  4.58477  3.61503
          0.01976  4.32980  5.05215  0.61958  0.77255  0.48576  0.95510
     36   4.19405  5.24920  5.14711  4.96140  1.74266  4.80986  3.59467  3.86532  4.75840  3.11353  4.41098  4.39964  5.07993  4.53115  4.64675  4.19174  4.39544  3.78369  1.65581  0.94146     36 y - - -
          2.68618  4.42225  2.77519  2.73123  3.46354  2.40513  3.72494  3.29354  2.67741  2.69355  4.24690  2.90347  2.73739  3.18146  2.89801  2.37887  2.77519  2.98518  4.58477  3.61503
          0.01976  4.32980  5.05215  0.61958  0.77255  0.48576  0.95510
     37   2.25657  4.87769  2.94915  1.39620  4.24252  3.46056  3.84707  3.45624  2.67309  3.21780  4.08874  3.07995  3.94721  3.01344  3.12090  2.78700  3.01218  2.58884  5.54110  4.20568     37 e - - -
          2.68618  4.42225  2.77519  2.73123  3.46354  2.40513  3.72494  3.29354  2.67741  2.69355  4.24690  2.90347  2.73739  3.18146  2.89801  2.37887  2.77519  2.98518  4.58477  3.61503
          0.01976  4.32980  5.05215  0.61958  0.77255  0.48576  0.95510
     38   0.83216  4.30644  3.82324  3.57393  4.56788  3.10245  4.57493  3.94054  3.61545  3.68426  4.51883  3.60098  3.88899  3.88167  3.87816  1.81174  2.89923  3.36178  5.93229  4.74535     38 a - - -
          2.68618  4.42225  2.77519  2.73123  3.46354  2.40513  3.72494  3.29354  2.67741  2.69355  4.24690  2.90347  2.73739  3.18146  2.89801  2.37887  2.77519  2.98518  4.58477  3.61503
          0.01976  4.32980  5.05215  0.61958  0.77255  0.48576  0.95510
     39   2.82136  5.21223  2.88380  2.09572  4.53009  3.50052  1.92705  3.98908  2.36415  3.48851  4.27810  2.44025  3.92862  2.82363  2.38054  2.78926  3.04847  3.60144  5.62158  4.26016     39 h - - -
          2.68618  4.42225  2.77519  2.73123  3.46354  2.40513  3.72494  3.29354  2.67741  2.69355  4.24690  2.90347  2.73739  3.18146  2.89801  2.37887  2.77519  2.98518  4.58477  3.61503
          0.01976  4.32980  5.05215  0.61958  0.77255  0.48576  0.95510
     40   3.13317  4.49868  4.75877  4.20709  3.40956  4.36824  4.76887  1.48561  4.06228  1.24562  3.25232  4.41264  4.66954  4.26741  4.21516  3.70794  2.61602  2.05183  5.27491  4.13129     40 l - - -
          2.68618  4.42225  2.77519  2.73123  3.46354  2.40513  3.72494  3.29354  2.67741  2.69355  4.24690  2.90347  2.73739  3.18146  2.89801  2.37887  2.77519  2.98518  4.58477  3.61503
          0.01976  4.32980  5.05215  0.61958  0.77255  0.48576  0.95510
     41   3.25055  4.96278  4.01608  3.40680  3.39775  3.94332  3.95169  3.60761  2.64931  3.12853  4.13912  3.71278  4.35345  3.38199  1.72672  3.38459  3.47233  3.39826  1.23118  3.37967     41 w - - -
          2.68618  4.42225  2.77519  2.73123  3.46354  2.40513  3.72494  3.29354  2.67741  2.69355  4.24690  2.90347  2.73739  3.18146  2.89801  2.37887  2.77519  2.98518  4.58477  3.61503
          0.01976  4.32980  5.05215  0.61958  0.77255  0.48576  0.95510
     42   3.05474  5.14975  1.02239  2.65616  2.50016  3.58089  3.96915  3.72689  3.05442  3.30906  4.31679  3.17891  4.12761  3.28035  3.53801  3.06885  3.33940  3.47047  5.24963  3.71047     42 d - - -
          2.68626  4.42233  2.77528  2.73132  3.46362  2.40521  3.72503  3.29362  2.67732  2.69363  4.24698  2.90277  2.73748  3.18155  2.89809  2.37861  2.77528  2.98527  4.58485  3.61511
          0.69553  1.52699  1.25877  0.67419  0.71247  0.48576  0.95510
     43   2.74466  0.70771  4.29236  4.06329  4.02607  3.33830  4.68148  3.19336  3.89148  3.10217  4.22835  4.01518  4.05553  4.23227  3.99189  3.01633  3.22268  2.92864  5.41255  4.31240     45 c - - -
          2.68639  4.42246  2.77541  2.73096  3.46375  2.40499  3.72468  3.29375  2.67699  2.69376  4.24711  2.90347  2.73761  3.18064  2.89765  2.37908  2.77541  2.98540  4.58385  3.61524
          0.65269  1.20181  1.72201  1.42745  0.27433  0.61389  0.77923
     44   2.18938  4.47500  3.02417  2.61654  4.14804  3.15396  3.81797  3.56589  2.67608  3.19446  4.01304  2.54683  2.54586  3.00465  3.09860  2.10726  2.49762  3.15110  5.43573  4.13952     51 s - - -
          2.68618  4.42225  2.77519  2.73123  3.46354  2.40513  3.72494  3.29354  2.67741  2.69355  4.24690  2.90347  2.73739  3.18146  2.89801  2.37887  2.77519  2.98518  4.58477  3.61503
          0.02840  3.97121  4.69355  0.61958  0.77255  0.67441  0.71224
     45   2.83417  4.81623  3.40639  2.77201  4.06985  3.61739  3.68614  2.52681  1.97189  3.00931  3.90423  3.20053  3.98984  2.86301  1.63863  2.91222  3.03764  3.12113  5.26460  4.03529     52 r - - -
          2.68618  4.42225  2.77519  2.73123  3.46354  2.40513  3.72494  3.29354  2.67741  2.69355  4.24690  2.90347  2.73739  3.18146  2.89801  2.37887  2.77519  2.98518  4.58477  3.61503
          0.02544  4.07988  4.80223  0.61958  0.77255  0.55497  0.85353
     46   2.88049  5.29546  2.72197  1.99333  4.64987  3.45663  3.70007  4.09750  1.48670  3.57473  4.37868  2.31636  3.92511  2.82837  2.72636  2.82836  3.11164  3.70173  5.69065  4.33191     53 k - - -
          2.68618  4.42225  2.77519  2.73123  3.46354  2.40513  3.72494  3.29354  2.67741  2.69355  4.24690  2.90347  2.73739  3.18146  2.89801  2.37887  2.77519  2.98518  4.58477  3.61503
          0.02255  4.19890  4.92124  0.61958  0.77255  0.39587  1.11808
     47   2.85278  5.11169  2.77753  2.52044  4.60949  1.46461  3.86961  4.06501  2.10892  3.60591  4.42725  2.34208  3.97260  3.02470  3.02177  2.85240  3.14623  3.65709  5.76370  4.41160     54 g - - -
          2.68618  4.42225  2.77519  2.73123  3.46354  2.40513  3.72494  3.29354  2.67741  2.69355  4.24690  2.90347  2.73739  3.18146  2.89801  2.37887  2.77519  2.98518  4.58477  3.61503
          0.01976  4.32980  5.05215  0.61958  0.77255  0.48576  0.95510
     48   2.92727  5.17441  3.31952  2.68429  4.54119  3.65676  3.69567  3.92828  1.62270  3.42090  4.24022  3.15717  4.02373  2.31432  1.78001  2.92138  3.12308  2.69877  5.53617  4.27534     55 k - - -
          2.68618  4.42225  2.77519  2.73123  3.46354  2.40513  3.72494  3.29354  2.67741  2.69355  4.24690  2.90347  2.73739  3.18146  2.89801  2.37887  2.77519  2.98518  4.58477  3.61503
          0.01976  4.32980  5.05215  0.61958  0.77255  0.48576  0.95510
     49   3.14077  5.30513  3.43094  2.85850  4.70464  3.75409  3.77908  4.12678  2.12183  3.56422  4.43213  3.29158  4.15071  1.30000  1.67569  3.13088  3.32968  3.79416  5.61393  4.39750     56 q - - -
          2.68618  4.42225  2.77519  2.73123  3.46354  2.40513  3.72494  3.29354  2.67741  2.69355  4.24690  2.90347  2.73739  3.18146  2.89801  2.37887  2.77519  2.98518  4.58477  3.61503
          0.14320  4.32980  2.11821  0.61958  0.77255  0.48576  0.95510
     50   2.69970  4.20112  4.02926  3.45245  3.26164  3.79417  2.91388  2.07502  3.33352  2.22642  2.66584  3.71804  4.15596  3.59079  3.55789  3.07920  2.93329  1.68997  4.82552  3.62007     57 v - - -
          2.68618  4.42225  2.77519  2.73123  3.46354  2.40513  3.72494  3.29354  2.67741  2.69355  4.24690  2.90347  2.73739  3.18146  2.89801  2.37887  2.77519  2.98518  4.58477  3.61503
          0.02233  4.20893  4.93128  0.61958  0.77255  0.63783  0.75170
     51   3.08514  2.83701  4.43200  3.93933  2.38877  4.06502  3.73961  2.96702  3.76849  2.57718  3.61348  3.94493  4.42135  3.90941  3.88415  3.38603  3.31906  2.79840  2.57395  1.29096     58 y - - -
          2.68618  4.42225  2.77519  2.73123  3.46354  2.40513  3.72494  3.29354  2.67741  2.69355  4.24690  2.90347  2.73739  3.18146  2.89801  2.37887  2.77519  2.98518  4.58477  3.61503
          0.02233  4.20893  4.93128  0.61958  0.77255  0.63783  0.75170
     52   3.55650  4.92651  4.72953  4.38399  3.30094  4.40601  4.93617  2.53536  4.14944  0.54915  3.24161  4.62764  4.79170  4.43496  4.26497  4.03721  3.83983  2.65761  5.28805  4.08475     59 L - - -
          2.68618  4.42225  2.77519  2.73123  3.46354  2.40513  3.72494  3.29354  2.67741  2.69355  4.24690  2.90347  2.73739  3.18146  2.89801  2.37887  2.77519  2.98518  4.58477  3.61503
          0.02233  4.20893  4.93128  0.61958  0.77255  0.40121  1.10717
     53   3.33429  5.03921  4.09884  4.06652  5.15299  0.27812  5.13286  4.88933  4.30812  4.47440  5.47102  4.26561  4.44157  4.59687  4.47014  3.52285  3.84974  4.32868  6.10217  5.27865     60 G - - -
          2.68618  4.42225  2.77519  2.73123  3.46354  2.40513  3.72494  3.29354  2.67741  2.69355  4.24690  2.90347  2.73739  3.18146  2.89801  2.37887  2.77519  2.98518  4.58477  3.61503
          0.01976  4.32980  5.05215  0.61958  0.77255  0.48576  0.95510
     54   1.90373  4.40543  3.53907  3.03569  3.90268  1.84938  4.04311  3.23758  3.00123  2.96079  2.84919  3.37165  3.93252  3.31676  3.36483  2.71098  2.29332  2.92470  5.30477  4.06512     61 g - - -
          2.68618  4.42225  2.77519  2.73123  3.46354  2.40513  3.72494  3.29354  2.67741  2.69355  4.24690  2.90347  2.73739  3.18146  2.89801  2.37887  2.77519  2.98518  4.58477  3.61503
          0.01976  4.32980  5.05215  0.61958  0.77255  0.48576  0.95510
     55   3.32949  4.74107  4.43946  4.00593  1.27492  4.22315  3.73300  3.26315  3.89347  2.80026  3.88447  4.01571  4.58338  4.00777  4.03749  2.42834  3.56751  3.10065  3.98380  1.49917     62 f - - -
          2.68618  4.42225  2.77519  2.73123  3.46354  2.40513  3.72494  3.29354  2.67741  2.69355  4.24690  2.90347  2.73739  3.18146  2.89801  2.37887  2.77519  2.98518  4.58477  3.61503
          0.01976  4.32980  5.05215  0.61958  0.77255  0.48576  0.95510
     56   3.05474  5.14975  1.02239  2.65616  2.50016  3.58089  3.96915  3.72689  3.05442  3.30906  4.31679  3.17891  4.12761  3.28035  3.53801  3.06885  3.33940  3.47047  5.24963  3.71047     63 d - - -
          2.68618  4.42225  2.77519  2.73123  3.46354  2.40513  3.72494  3.29354  2.67741  2.69355  4.24690  2.90347  2.73739  3.18146  2.89801  2.37887  2.77519  2.98518  4.58477  3.61503
          0.01976  4.32980  5.05215  0.61958  0.77255  0.48576  0.95510
     57   2.67584  4.88856  3.04005  2.31727  4.15421  3.48244  3.69471  3.56800  2.12224  3.16352  3.52268  3.01844  3.88342  2.84159  2.90230  2.33632  1.92550  3.23742  5.39516  4.06227     64 t - - -
          2.68618  4.42225  2.77519  2.73123  3.46354  2.40513  3.72494  3.29354  2.67741  2.69355  4.24690  2.90347  2.73739  3.18146  2.89801  2.37887  2.77519  2.98518  4.58477  3.61503
          0.01976  4.32980  5.05215  0.61958  0.77255  0.48576  0.95510
     58   1.31123  4.95854  2.80576  1.70486  4.48682  3.39693  3.96594  3.83254  2.83333  3.49980  4.36085  3.08659  3.97674  3.14547  3.27933  2.84030  3.12725  3.46254  5.74846  4.40498     65 a - - -
          2.68618  4.42225  2.77519  2.73123  3.46354  2.40513  3.72494  3.29354  2.67741  2.69355  4.24690  2.90347  2.73739  3.18146  2.89801  2.37887  2.77519  2.98518  4.58477  3.61503
          0.01976  4.32980  5.05215  0.61958  0.77255  0.48576  0.95510
     59   2.75471  5.09345  2.96115  1.71572  4.38302  3.49636  2.71780  3.82972  2.06739  2.69694  4.15548  2.98894  3.90309  2.80664  2.78553  2.74243  2.98104  3.46249  5.52746  4.17331     66 e - - -
          2.68618  4.42225  2.77519  2.73123  3.46354  2.40513  3.72494  3.29354  2.67741  2.69355  4.24690  2.90347  2.73739  3.18146  2.89801  2.37887  2.77519  2.98518  4.58477  3.61503
          0.01976  4.32980  5.05215  0.61958  0.77255  0.48576  0.95510
     60   2.20111  5.12371  2.85846  1.68811  4.45734  3.45562  3.69943  3.89883  1.97214  3.43048  4.21518  2.95568  3.89031  2.82278  2.88390  2.72680  2.72988  3.51117  5.59913  4.22549     67 e - - -
          2.68618  4.42225  2.77519  2.73123  3.46354  2.40513  3.72494  3.29354  2.67741  2.69355  4.24690  2.90347  2.73739  3.18146  2.89801  2.37887  2.77519  2.98518  4.58477  3.61503
          0.01976  4.32980  5.05215  0.61958  0.77255  0.48576  0.95510
     61   0.51546  4.49187  3.99960  3.84213  4.58001  3.29928  4.79875  3.78079  3.87251  3.63832  4.63667  3.85292  4.08345  4.17274  4.07180  2.84741  3.15776  3.34941  5.95624  4.82006     68 A - - -
          2.68618  4.42225  2.77519  2.73123  3.46354  2.40513  3.72494  3.29354  2.67741  2.69355  4.24690  2.90347  2.73739  3.18146  2.89801  2.37887  2.77519  2.98518  4.58477  3.61503
          0.01976  4.32980  5.05215  0.61958  0.77255  0.48576  0.95510
     62   1.08284  4.49373  3.63234  3.23281  3.50945  3.51217  4.09337  3.17802  3.18503  2.90174  3.87294  3.53031  4.08040  3.51813  3.49169  2.90235  3.05191  2.91912  5.03601  2.52390     69 a - - -
          2.68618  4.42225  2.77519  2.73123  3.46354  2.40513  3.72494  3.29354  2.67741  2.69355  4.24690  2.90347  2.73739  3.18146  2.89801  2.37887  2.77519  2.98518  4.58477  3.61503
          0.01976  4.32980  5.05215  0.61958  0.77255  0.48576  0.95510
     63   3.17365  5.34246  3.29218  2.17594  4.77467  3.73481  3.81948  4.16385  2.19254  3.62235  4.49061  3.27571  4.16029  2.96073  1.00920  3.15661  3.37047  3.82834  5.67413  4.46432     70 r - - -
          2.68618  4.42225  2.77519  2.73123  3.46354  2.40513  3.72494  3.29354  2.67741  2.69355  4.24690  2.90347  2.73739  3.18146  2.89801  2.37887  2.77519  2.98518  4.58477  3.61503
          0.01976  4.32980  5.05215  0.61958  0.77255  0.48576  0.95510
     64   1.33235  4.47096  3.56516  3.04880  3.89433  3.46481  4.03041  3.11182  2.89507  2.90640  3.82018  3.40086  3.99326  3.29574  2.57994  2.80089  2.94286  2.27368  5.30296  4.06269     71 a - - -
          2.68618  4.42225  2.77519  2.73123  3.46354  2.40513  3.72494  3.29354  2.67741  2.69355  4.24690  2.90347  2.73739  3.18146  2.89801  2.37887  2.77519  2.98518  4.58477  3.61503
          0.01976  4.32980  5.05215  0.61958  0.77255  0.48576  0.95510
     65   3.97391  5.27410  4.54809  4.38327  2.46684  4.39002  3.93296  3.93031  4.23139  3.25981  4.55883  4.33313  4.86206  4.41948  4.31063  4.05488  4.26774  3.82466  4.12066  0.45037     72 Y - - -
          2.68618  4.42225  2.77519  2.73123  3.46354  2.40513  3.72494  3.29354  2.67741  2.69355  4.24690  2.90347  2.73739  3.18146  2.89801  2.37887  2.77519  2.98518  4.58477  3.61503
          0.01976  4.32980  5.05215  0.61958  0.77255  0.48576  0.95510
     66   3.25435  5.90561  0.85332  1.78709  5.18534  3.39456  4.01883  4.74714  3.13347  4.22263  5.11414  2.85264  4.06329  3.19975  3.79043  3.10094  3.56282  4.29586  6.35649  4.80198     73 d - - -
          2.68618  4.42225  2.77519  2.73123  3.46354  2.40513  3.72494  3.29354  2.67741  2.69355  4.24690  2.90347  2.73739  3.18146  2.89801  2.37887  2.77519  2.98518  4.58477  3.61503
          0.01976  4.32980  5.05215  0.61958  0.77255  0.48576  0.95510
     67   2.67728  4.53451  3.36938  2.79782  2.87703  3.59196  3.80543  3.06853  2.30334  2.05222  3.62847  3.24533  3.97397  3.06095  2.44803  2.47310  2.90620  2.82405  5.07867  3.81722     74 l - - -
          2.68618  4.42225  2.77519  2.73123  3.46354  2.40513  3.72494  3.29354  2.67741  2.69355  4.24690  2.90347  2.73739  3.18146  2.89801  2.37887  2.77519  2.98518  4.58477  3.61503
          0.01976  4.32980  5.05215  0.61958  0.77255  0.48576  0.95510
     68   1.61623  5.22796  2.15215  2.04780  4.58906  2.58448  3.80055  4.05603  2.67212  3.59168  4.39079  2.91215  3.91911  2.94195  3.19325  2.79096  3.09750  3.65062  5.77504  4.35895     75 a - - -
          2.68618  4.42225  2.77519  2.73123  3.46354  2.40513  3.72494  3.29354  2.67741  2.69355  4.24690  2.90347  2.73739  3.18146  2.89801  2.37887  2.77519  2.98518  4.58477  3.61503
          0.01976  4.32980  5.05215  0.61958  0.77255  0.48576  0.95510
     69   1.26269  4.34786  3.91285  3.42961  3.80083  3.52938  4.30248  2.14754  3.35597  2.73086  3.72783  3.66826  4.10065  3.65789  3.64898  2.90183  2.40492  2.45941  5.32922  4.11599     76 a - - -
          2.68618  4.42225  2.77519  2.73123  3.46354  2.40513  3.72494  3.29354  2.67741  2.69355  4.24690  2.90347  2.73739  3.18146  2.89801  2.37887  2.77519  2.98518  4.58477  3.61503
          0.01976  4.32980  5.05215  0.61958  0.77255  0.48576  0.95510
     70   3.01262  4.48993  4.32972  3.74149  3.31315  4.10971  4.37391  1.95873  3.45640  1.13219  3.20578  4.01960  4.43060  3.81001  2.78127  3.41850  3.24124  2.41423  5.06488  3.89850     77 l - - -
          2.68618  4.42225  2.77519  2.73123  3.46354  2.40513  3.72494  3.29354  2.67741  2.69355  4.24690  2.90347  2.73739  3.18146  2.89801  2.37887  2.77519  2.98518  4.58477  3.61503
          0.01976  4.32980  5.05215  0.61958  0.77255  0.48576  0.95510
     71   2.91113  5.04008  3.36674  2.74267  2.92111  3.66800  3.72633  3.71883  1.42956  3.26149  4.11672  3.20271  4.03987  2.88187  1.87638  2.93966  3.11360  3.41491  5.40335  4.11705     78 k - - -
          2.68618  4.42225  2.77519  2.73123  3.46354  2.40513  3.72494  3.29354  2.67741  2.69355  4.24690  2.90347  2.73739  3.18146  2.89801  2.37887  2.77519  2.98518  4.58477  3.61503
          0.01976  4.32980  5.05215  0.61958  0.77255  0.48576  0.95510
     72   2.71355  4.30834  3.79282  3.23237  2.44328  3.73024  3.91140  2.77654  3.15686  2.19084  3.41605  2.74747  4.10505  3.42605  3.44201  2.99801  2.43300  2.57292  4.67651  2.21168     79 l - - -
          2.68618  4.42225  2.77519  2.73123  3.46354  2.40513  3.72494  3.29354  2.67741  2.69355  4.24690  2.90347  2.73739  3.18146  2.89801  2.37887  2.77519  2.98518  4.58477  3.61503
          0.01976  4.32980  5.05215  0.61958  0.77255  0.48576  0.95510
     73   2.92889  4.65519  3.78660  3.15518  3.38401  3.81526  3.85913  3.12974  2.62363  2.20461  3.69982  3.51047  4.17932  3.22537  1.66318  3.11215  3.14313  2.94091  2.32926  3.47047     80 r - - -
          2.68618  4.42225  2.77519  2.73123  3.46354  2.40513  3.72494  3.29354  2.67741  2.69355  4.24690  2.90347  2.73739  3.18146  2.89801  2.37887  2.77519  2.98518  4.58477  3.61503
          0.01976  4.32980  5.05215  0.61958  0.77255  0.48576  0.95510
     74   2.46566  4.41925  3.52280  3.39678  4.75173  0.84881  4.57639  4.26086  3.62163  3.92642  4.74144  3.53670  3.92313  3.86815  3.91333  1.92336  2.99048  3.58909  6.06051  4.85734     81 g - - -
          2.68618  4.42225  2.77519  2.73123  3.46354  2.40513  3.72494  3.29354  2.67741  2.69355  4.24690  2.90347  2.73739  3.18146  2.89801  2.37887  2.77519  2.98518  4.58477  3.61503
          0.01976  4.32980  5.05215  0.61958  0.77255  0.48576  0.95510
     75   2.63677  4.69724  3.17442  2.64228  4.01273  3.46575  3.78349  3.39856  2.22844  3.04627  3.88442  3.11992  2.27389  2.96742  3.02451  2.31005  2.67827  2.43940  5.32316  4.02499     82 k - - -
          2.68618  4.42225  2.77519  2.73123  3.46354  2.40513  3.72494  3.29354  2.67741  2.69355  4.24690  2.90347  2.73739  3.18146  2.89801  2.37887  2.77519  2.98518  4.58477  3.61503
          0.01976  4.32980  5.05215  0.61958  0.77255  0.48576  0.95510
     76   2.73631  5.15035  2.36574  2.23355  4.48996  2.95296  3.71380  3.95695  2.51925  3.48003  4.25653  2.69418  3.87382  2.83755  3.02101  1.86724  2.31028  3.55143  5.65113  4.24905     83 s - - -
          2.68618  4.42225  2.77519  2.73123  3.46354  2.40513  3.72494  3.29354  2.67741  2.69355  4.24690  2.90347  2.73739  3.18146  2.89801  2.37887  2.77519  2.98518  4.58477  3.61503
          0.01976  4.32980  5.05215  0.61958  0.77255  0.48576  0.95510
     77   1.95305  4.94077  2.89238  2.12256  4.31371  3.42001  3.76389  3.73859  2.57492  3.32561  4.13177  2.45333  3.88980  2.91085  3.04310  2.71523  2.06806  3.37136  5.54372  4.18961     84 a - - -
          2.68618  4.42225  2.77519  2.73123  3.46354  2.40513  3.72494  3.29354  2.67741  2.69355  4.24690  2.90347  2.73739  3.18146  2.89801  2.37887  2.77519  2.98518  4.58477  3.61503
          0.01976  4.32980  5.05215  0.61958  0.77255  0.48576  0.95510
     78   2.66038  4.94826  2.45111  2.43897  4.21314  3.45930  3.06811  2.73923  2.44917  3.21975  4.01495  2.96947  3.85778  2.42171  2.92209  2.32827  2.56485  3.29587  5.43420  4.07747     85 s - - -
          2.68618  4.42225  2.77519  2.73123  3.46354  2.40513  3.72494  3.29354  2.67741  2.69355  4.24690  2.90347  2.73739  3.18146  2.89801  2.37887  2.77519  2.98518  4.58477  3.61503
          0.01976  4.32980  5.05215  0.61958  0.77255  0.48576  0.95510
     79   3.04673  4.44040  4.60677  4.06389  3.51996  4.26214  4.69419  1.23748  3.92888  1.82907  3.38709  4.28734  4.60214  4.18076  4.12004  3.59953  2.20555  1.94829  5.30337  4.12171     86 i - - -
          2.68618  4.42225  2.77519  2.73123  3.46354  2.40513  3.72494  3.29354  2.67741  2.69355  4.24690  2.90347  2.73739  3.18146  2.89801  2.37887  2.77519  2.98518  4.58477  3.61503
          0.01976  4.32980  5.05215  0.61958  0.77255  0.48576  0.95510
     80   3.09596  5.51853  2.44351  1.89148  4.86185  3.42731  3.95794  4.39180  2.87339  3.91413  4.77683  1.05881  4.04048  3.13139  3.36816  3.01586  3.39214  3.97937  6.03553  4.58776     87 n - - -
          2.68618  4.42225  2.77519  2.73123  3.46354  2.40513  3.72494  3.29354  2.67741  2.69355  4.24690  2.90347  2.73739  3.18146  2.89801  2.37887  2.77519  2.98518  4.58477  3.61503
          0.01976  4.32980  5.05215  0.61958  0.77255  0.48576  0.95510
     81   3.66189  4.94644  5.01931  4.61342  0.92115  4.66298  4.24439  2.73260  4.44214  1.57469  3.36465  4.57307  4.92369  4.46418  4.48298  4.06348  3.89603  2.84001  4.39885  2.78499     88 f - - -
          2.68618  4.42225  2.77519  2.73123  3.46354  2.40513  3.72494  3.29354  2.67741  2.69355  4.24690  2.90347  2.73739  3.18146  2.89801  2.37887  2.77519  2.98518  4.58477  3.61503
          0.12617  4.32980  2.25034  0.61958  0.77255  0.48576  0.95510
     82   2.76970  5.21972  2.02979  2.30211  4.54894  3.37544  3.70917  4.02481  2.28609  3.53681  4.32061  2.62188  2.16686  2.83793  3.04291  2.48819  3.02233  3.61377  5.70061  4.28269     89 d - - -
          2.68618  4.42225  2.77519  2.73123  3.46354  2.40513  3.72494  3.29354  2.67741  2.69355  4.24690  2.90347  2.73739  3.18146  2.89801  2.37887  2.77519  2.98518  4.58477  3.61503
          0.02195  4.22559  4.94794  0.61958  0.77255  0.61922  0.77298
     83   2.33464  4.30294  3.83755  3.26210  3.40152  3.75457  4.03951  1.86023  3.09858  1.92426  3.35137  3.59580  4.12772  3.43878  2.62993  3.03383  2.95272  2.35889  4.94031  3.73343     90 i - - -
          2.68618  4.42225  2.77519  2.73123  3.46354  2.40513  3.72494  3.29354  2.67741  2.69355  4.24690  2.90347  2.73739  3.18146  2.89801  2.37887  2.77519  2.98518  4.58477  3.61503
          0.02195  4.22559  4.94794  0.61958  0.77255  0.61922  0.77298
     84   2.67428  4.90182  2.81342  1.83814  4.36019  3.35275  3.78445  3.78390  2.60593  3.37461  4.18673  2.97981  3.86691  2.93808  3.06642  1.81334  2.28362  3.39759  5.58733  4.23255     91 s - - -
          2.68618  4.42225  2.77519  2.73123  3.46354  2.40513  3.72494  3.29354  2.67741  2.69355  4.24690  2.90347  2.73739  3.18146  2.89801  2.37887  2.77519  2.98518  4.58477  3.61503
          0.02195  4.22559  4.94794  0.61958  0.77255  0.61922  0.77298
     85   2.83762  5.34713  1.71406  2.09782  4.66702  3.35872  3.74424  4.15917  2.61887  3.65624  4.44553  2.12425  3.88073  2.87791  3.15657  2.31311  2.77427  3.73410  5.81379  4.36559     92 d - - -
          2.68618  4.42225  2.77519  2.73123  3.46354  2.40513  3.72494  3.29354  2.67741  2.69355  4.24690  2.90347  2.73739  3.18146  2.89801  2.37887  2.77519  2.98518  4.58477  3.61503
          0.02195  4.22559  4.94794  0.61958  0.77255  0.61922  0.77298
     86   3.10030  4.98954  2.31442  2.85827  2.98876  3.68802  3.80350  3.61801  3.12383  3.17119  4.18411  3.31041  4.19349  3.37484  3.52352  3.14633  3.36915  3.37805  4.57718  1.11125     93 y - - -
          2.68618  4.42225  2.77519  2.73123  3.46354  2.40513  3.72494  3.29354  2.67741  2.69355  4.24690  2.90347  2.73739  3.18146  2.89801  2.37887  2.77519  2.98518  4.58477  3.61503
          0.02195  4.22559  4.94794  0.61958  0.77255  0.61922  0.77298
     87   2.71938  5.19312  2.35728  1.67768  4.51160  3.39620  3.65260  3.98592  2.09421  3.48385  4.25033  2.86617  3.83891  2.58589  2.91559  2.67598  2.95751  3.14646  5.63307  4.22364     94 e - - -
          2.68618  4.42225  2.77519  2.73123  3.46354  2.40513  3.72494  3.29354  2.67741  2.69355  4.24690  2.90347  2.73739  3.18146  2.89801  2.37887  2.77519  2.98518  4.58477  3.61503
          0.02195  4.22559  4.94794  0.61958  0.77255  0.41053  1.08856
     88   3.34684  4.69032  4.95527  4.39137  3.26319  4.58520  4.92597  2.26570  4.23782  1.41969  1.31232  4.62315  4.81047  4.37369  4.35982  3.93088  3.57677  1.96334  5.28822  4.20616     95 m - - -
          2.68618  4.42225  2.77519  2.73123  3.46354  2.40513  3.72494  3.29354  2.67741  2.69355  4.24690  2.90347  2.73739  3.18146  2.89801  2.37887  2.77519  2.98518  4.58477  3.61503
          0.01976  4.32980  5.05215  0.61958  0.77255  0.48576  0.95510
     89   2.47367  5.10443  2.93812  2.16909  4.42710  3.12556  3.63992  3.88601  1.97693  3.39555  4.15898  2.73637  3.85009  2.74975  2.42864  2.66067  2.36433  3.48463  5.54957  4.16866     96 k - - -
          2.68618  4.42225  2.77519  2.73123  3.46354  2.40513  3.72494  3.29354  2.67741  2.69355  4.24690  2.90347  2.73739  3.18146  2.89801  2.37887  2.77519  2.98518  4.58477  3.61503
          0.01976  4.32980  5.05215  0.61958  0.77255  0.48576  0.95510
     90   2.71845  5.08262  2.60387  2.39307  4.38021  2.73396  2.73704  3.83938  2.49465  3.38382  4.17016  1.90553  3.87338  2.82903  2.98205  2.70302  2.96116  3.00146  5.56822  4.18284     97 n - - -
          2.68618  4.42225  2.77519  2.73123  3.46354  2.40513  3.72494  3.29354  2.67741  2.69355  4.24690  2.90347  2.73739  3.18146  2.89801  2.37887  2.77519  2.98518  4.58477  3.61503
          0.01976  4.32980  5.05215  0.61958  0.77255  0.48576  0.95510
     91   2.66136  4.24130  3.81142  3.23690  3.32975  3.70288  3.09639  2.44373  3.14070  2.02259  2.14064  3.55715  4.07651  3.42085  3.41336  2.47837  2.89377  2.48381  4.82964  3.61396     98 l - - -
          2.68618  4.42225  2.77519  2.73123  3.46354  2.40513  3.72494  3.29354  2.67741  2.69355  4.24690  2.90347  2.73739  3.18146  2.89801  2.37887  2.77519  2.98518  4.58477  3.61503
          0.01976  4.32980  5.05215  0.61958  0.77255  0.48576  0.95510
     92   2.45594  4.47416  3.43025  3.00611  4.41825  2.13042  4.14403  3.85168  3.03764  3.48456  4.28827  3.31954  2.73031  3.34797  3.43398  1.72048  1.81481  3.35098  5.71287  4.44985     99 s - - -
          2.68618  4.42225  2.77519  2.73123  3.46354  2.40513  3.72494  3.29354  2.67741  2.69355  4.24690  2.90347  2.73739  3.18146  2.89801  2.37887  2.77519  2.98518  4.58477  3.61503
          0.01976  4.32980  5.05215  0.61958  0.77255  0.48576  0.95510
     93   2.68289  4.69979  3.21936  2.64993  2.98265  3.54672  3.74443  3.28649  2.14636  2.93388  3.78661  3.13370  3.30915  2.93944  2.08819  2.77214  2.91146  2.52770  5.22276  3.93488    100 r - - -
          2.68618  4.42225  2.77519  2.73123  3.46354  2.40513  3.72494  3.29354  2.67741  2.69355  4.24690  2.90347  2.73739  3.18146  2.89801  2.37887  2.77519  2.98518  4.58477  3.61503
          0.01976  4.32980  5.05215  0.61958  0.77255  0.48576  0.95510
     94   2.68290  3.47398  3.04095  1.99742  4.18788  3.48941  3.67755  3.60682  2.13658  2.65394  3.99514  3.00769  3.88091  2.26419  2.85963  2.70213  2.91150  3.27071  5.40849  4.07133    101 e - - -
          2.68618  4.42225  2.77519  2.73123  3.46354  2.40513  3.72494  3.29354  2.67741  2.69355  4.24690  2.90347  2.73739  3.18146  2.89801  2.37887  2.77519  2.98518  4.58477  3.61503
          0.01976  4.32980  5.05215  0.61958  0.77255  0.48576  0.95510
     95   2.31861  5.48237  2.03443  1.37906  4.79463  3.39816  3.81275  4.29757  2.71310  3.78327  4.57781  2.36329  3.94088  2.94973  3.26558  2.84842  3.19489  3.86323  5.93467  4.46703    102 e - - -
          2.68618  4.42225  2.77519  2.73123  3.46354  2.40513  3.72494  3.29354  2.67741  2.69355  4.24690  2.90347  2.73739  3.18146  2.89801  2.37887  2.77519  2.98518  4.58477  3.61503
          0.01976  4.32980  5.05215  0.61958  0.77255  0.48576  0.95510
     96   2.34400  2.90578  4.29229  3.72810  2.02954  3.83627  4.01094  2.63031  3.58777  2.35802  3.31940  3.84988  4.21527  3.77345  3.72566  3.14151  2.99314  2.44648  4.51566  1.99471    103 y - - -
          2.68618  4.42225  2.77519  2.73123  3.46354  2.40513  3.72494  3.29354  2.67741  2.69355  4.24690  2.90347  2.73739  3.18146  2.89801  2.37887  2.77519  2.98518  4.58477  3.61503
          0.01976  4.32980  5.05215  0.61958  0.77255  0.48576  0.95510
     97   2.65809  4.49581  3.37042  2.39855  3.65629  3.58936  3.82284  2.98783  2.74708  2.47952  3.20559  3.25355  3.97184  3.08709  2.60616  2.82365  2.52304  2.00684  5.06574  3.81013    104 v - - -
          2.68618  4.42225  2.77519  2.73123  3.46354  2.40513  3.72494  3.29354  2.67741  2.69355  4.24690  2.90347  2.73739  3.18146  2.89801  2.37887  2.77519  2.98518  4.58477  3.61503
          0.01976  4.32980  5.05215  0.61958  0.77255  0.48576  0.95510
     98   1.78954  4.91857  2.96730  2.50866  4.24567  2.71150  2.70704  3.68031  2.51975  3.26427  4.07555  3.02230  3.89679  2.40839  2.96187  2.72410  2.95333  3.32875  5.47886  4.13689    105 a - - -
          2.68618  4.42225  2.77519  2.73123  3.46354  2.40513  3.72494  3.29354  2.67741  2.69355  4.24690  2.90347  2.73739  3.18146  2.89801  2.37887  2.77519  2.98518  4.58477  3.61503
          0.01976  4.32980  5.05215  0.61958  0.77255  0.48576  0.95510
     99   2.64509  4.66222  3.17608  2.28704  3.00378  3.52132  3.38085  3.24560  2.59854  2.69756  3.74759  3.10883  3.14160  2.93870  2.82781  2.27914  2.87661  2.59749  5.19821  3.90400    106 s - - -
          2.68618  4.42225  2.77519  2.73123  3.46354  2.40513  3.72494  3.29354  2.67741  2.69355  4.24690  2.90347  2.73739  3.18146  2.89801  2.37887  2.77519  2.98518  4.58477  3.61503
          0.01976  4.32980  5.05215  0.61958  0.77255  0.48576  0.95510
    100   3.07166  4.45703  4.66088  4.10042  3.40745  4.28766  4.67962  2.01896  3.97390  1.14423  3.26089  4.31561  4.60126  4.17905  4.14179  3.61597  2.60354  1.75057  5.22751  4.07894    107 l - - -
          2.68618  4.42225  2.77519  2.73123  3.46354  2.40513  3.72494  3.29354  2.67741  2.69355  4.24690  2.90347  2.73739  3.18146  2.89801  2.37887  2.77519  2.98518  4.58477  3.61503
          0.01976  4.32980  5.05215  0.61958  0.77255  0.48576  0.95510
    101   2.16367  4.78980  3.32788  2.83748  4.43555  2.63730  3.90985  3.83463  2.51833  3.42081  4.25162  3.24707  3.97161  3.07590  1.31713  2.79524  3.03679  3.43609  5.60111  4.34217    108 r - - -
          2.68618  4.42225  2.77519  2.73123  3.46354  2.40513  3.72494  3.29354  2.67741  2.69355  4.24690  2.90347  2.73739  3.18146  2.89801  2.37887  2.77519  2.98518  4.58477  3.61503
          0.05936  4.32980  3.11318  0.61958  0.77255  0.48576  0.95510
    102   2.80407  5.15475  2.27107  2.43998  4.54247  2.59951  3.75560  4.00374  2.48976  3.52366  4.32059  2.97285  3.91952  2.88924  1.55392  2.78254  3.05991  3.60397  5.67092  4.30360    109 r - - -
          2.68618  4.42225  2.77519  2.73123  3.46354  2.40513  3.72494  3.29354  2.67741  2.69355  4.24690  2.90347  2.73739  3.18146  2.89801  2.37887  2.77519  2.98518  4.58477  3.61503
          0.02055  4.29100  5.01334  0.61958  0.77255  0.53922  0.87515
    103   2.71420  4.97244  3.06377  2.50280  4.25579  3.50258  3.23726  3.67535  1.71169  3.23762  4.04274  3.01647  3.89256  2.44925  2.75153  2.72576  2.47016  2.78893  5.43327  4.10509    110 k - - -
          2.68618  4.42225  2.77519  2.73123  3.46354  2.40513  3.72494  3.29354  2.67741  2.69355  4.24690  2.90347  2.73739  3.18146  2.89801  2.37887  2.77519  2.98518  4.58477  3.61503
          0.02055  4.29100  5.01334  0.61958  0.77255  0.53922  0.87515
    104   1.89381  4.32371  3.62342  3.34079  4.60653  2.16042  4.43392  4.04944  3.42952  3.71417  4.51167  3.47238  3.84197  3.69302  3.75222  1.05072  2.86301  3.42350  5.92407  4.71936    111 s - - -
          2.68618  4.42225  2.77519  2.73123  3.46354  2.40513  3.72494  3.29354  2.67741  2.69355  4.24690  2.90347  2.73739  3.18146  2.89801  2.37887  2.77519  2.98518  4.58477  3.61503
          0.02055  4.29100  5.01334  0.61958  0.77255  0.53922  0.87515
    105   2.69047  5.12583  2.37895  2.35327  4.46191  2.83098  3.66288  3.93122  2.12687  3.44267  4.20738  2.67612  3.84233  2.77752  2.93073  2.09183  2.53690  3.51976  5.60219  4.20209    112 s - - -
          2.68618  4.42225  2.77519  2.73123  3.46354  2.40513  3.72494  3.29354  2.67741  2.69355  4.24690  2.90347  2.73739  3.18146  2.89801  2.37887  2.77519  2.98518  4.58477  3.61503
          0.02055  4.29100  5.01334  0.61958  0.77255  0.53922  0.87515
    106   2.89771  5.30739  2.05461  2.34838  4.68996  1.53464  3.83462  4.16971  2.15890  3.69186  4.50499  2.90673  3.94278  2.98368  3.20780  2.84719  3.17531  3.75539  5.85424  4.43434    113 g - - -
          2.68618  4.42225  2.77519  2.73123  3.46354  2.40513  3.72494  3.29354  2.67741  2.69355  4.24690  2.90347  2.73739  3.18146  2.89801  2.37887  2.77519  2.98518  4.58477  3.61503
          0.02055  4.29100  5.01334  0.61958  0.77255  0.53922  0.87515
    107   2.06235  4.31220  3.73297  3.30090  1.73743  2.08666  4.12764  3.04355  3.28289  2.77386  3.70752  3.54200  4.00351  3.55401  3.57235  2.80425  2.92292  2.77720  5.06086  3.74884    114 f - - -
          2.68618  4.42225  2.77519  2.73123  3.46354  2.40513  3.72494  3.29354  2.67741  2.69355  4.24690  2.90347  2.73739  3.18146  2.89801  2.37887  2.77519  2.98518  4.58477  3.61503
          0.02055  4.29100  5.01334  0.61958  0.77255  0.53922  0.87515
    108   2.65954  4.97706  2.47228  2.41635  4.28001  3.43106  3.66977  3.71877  2.19811  3.28053  4.06910  2.94870  3.08090  2.79913  2.92586  2.00962  2.90001  2.72598  5.48167  4.11551    115 s - - -
          2.68618  4.42225  2.77519  2.73123  3.46354  2.40513  3.72494  3.29354  2.67741  2.69355  4.24690  2.90347  2.73739  3.18146  2.89801  2.37887  2.77519  2.98518  4.58477  3.61503
          0.02055  4.29100  5.01334  0.61958  0.77255  0.53922  0.87515
    109   2.78811  3.06321  3.25003  2.23125  4.19640  3.56453  3.74999  3.57413  2.35915  3.17866  4.02456  3.15695  3.97458  2.91292  1.53724  2.84167  3.02120  3.26543  5.39603  4.12215    116 r - - -
          2.68618  4.42225  2.77519  2.73123  3.46354  2.40513  3.72494  3.29354  2.67741  2.69355  4.24690  2.90347  2.73739  3.18146  2.89801  2.37887  2.77519  2.98518  4.58477  3.61503
          0.02055  4.29100  5.01334  0.61958  0.77255  0.53922  0.87515
    110   2.65564  4.39962  3.48780  2.94138  2.76226  2.07912  3.87806  2.41087  2.47973  2.60186  3.51226  3.34843  4.00331  3.20207  3.22118  2.86779  2.89584  2.65313  4.97279  3.71547    117 g - - -
          2.68618  4.42225  2.77519  2.73123  3.46354  2.40513  3.72494  3.29354  2.67741  2.69355  4.24690  2.90347  2.73739  3.18146  2.89801  2.37887  2.77519  2.98518  4.58477  3.61503
          0.02055  4.29100  5.01334  0.61958  0.77255  0.53922  0.87515
    111   2.62955  4.72147  3.13582  2.61896  4.07707  3.43671  3.77588  3.46954  2.19196  3.10504  3.93710  3.09735  3.00977  2.95040  2.99317  1.76690  2.90032  2.54140  5.36602  4.06118    118 s - - -
          2.68618  4.42225  2.77519  2.73123  3.46354  2.40513  3.72494  3.29354  2.67741  2.69355  4.24690  2.90347  2.73739  3.18146  2.89801  2.37887  2.77519  2.98518  4.58477  3.61503
          0.02055  4.29100  5.01334  0.61958  0.77255  0.53922  0.87515
    112   2.68315  4.66928  3.24852  2.67334  3.86999  3.55230  3.74412  2.35436  1.98869  2.89989  3.36420  3.14874  3.93578  2.94596  2.52029  2.37157  2.91004  2.97164  5.19737  3.92121    119 k - - -
          2.68618  4.42225  2.77519  2.73123  3.46354  2.40513  3.72494  3.29354  2.67741  2.69355  4.24690  2.90347  2.73739  3.18146  2.89801  2.37887  2.77519  2.98518  4.58477  3.61503
          0.02055  4.29100  5.01334  0.61958  0.77255  0.53922  0.87515
    113   2.74335  4.45533  3.59929  3.07556  2.78383  3.67296  3.83440  2.99738  3.02975  2.67254  3.59936  3.43866  2.86723  3.32280  3.36555  2.38454  2.99221  2.77292  4.65086  1.75364    120 y - - -
          2.68618  4.42225  2.77519  2.73123  3.46354  2.40513  3.72494  3.29354  2.67741  2.69355  4.24690  2.90347  2.73739  3.18146  2.89801  2.37887  2.77519  2.98518  4.58477  3.61503
          0.02055  4.29100  5.01334  0.61958  0.77255  0.53922  0.87515
    114   2.88340  5.25295  2.38839  2.51271  4.62373  3.54315  3.69710  4.05541  1.93305  3.52878  4.32767  3.02761  3.96298  2.81775  1.49046  2.84868  3.10068  3.66887  5.63357  4.31058    121 r - - -
          2.68618  4.42225  2.77519  2.73123  3.46354  2.40513  3.72494  3.29354  2.67741  2.69355  4.24690  2.90347  2.73739  3.18146  2.89801  2.37887  2.77519  2.98518  4.58477  3.61503
          0.02055  4.29100  5.01334  0.61958  0.77255  0.53922  0.87515
    115   3.27062  4.98328  4.02788  3.98938  5.08386  0.30164  5.06245  4.80660  4.22615  4.39879  5.39245  4.19440  4.38517  4.51792  4.39623  3.45756  3.78346  4.25350  6.04724  5.20693    122 G - - -
          2.68618  4.42225  2.77519  2.73123  3.46354  2.40513  3.72494  3.29354  2.67741  2.69355  4.24690  2.90347  2.73739  3.18146  2.89801  2.37887  2.77519  2.98518  4.58477  3.61503
          0.02055  4.29100  5.01334  0.61958  0.77255  0.53922  0.87515
    116   3.27287  4.54896  5.11967  4.64603  3.80033  4.69355  5.36356  1.50817  4.54212  2.28201  3.58552  4.83004  4.99822  4.81040  4.72671  4.10711  3.54458  0.80330  5.81665  4.59746    123 v - - -
          2.68618  4.42225  2.77519  2.73123  3.46354  2.40513  3.72494  3.29354  2.67741  2.69355  4.24690  2.90347  2.73739  3.18146  2.89801  2.37887  2.77519  2.98518  4.58477  3.61503
          0.02055  4.29100  5.01334  0.61958  0.77255  0.53922  0.87515
    117   2.42217  4.53998  3.36454  2.82047  3.75962  3.55915  3.84510  3.05316  2.27607  2.07455  3.67793  3.25845  3.97536  3.09149  3.05706  2.82516  1.98703  2.80758  5.15196  3.89735    124 t - - -
          2.68618  4.42225  2.77519  2.73123  3.46354  2.40513  3.72494  3.29354  2.67741  2.69355  4.24690  2.90347  2.73739  3.18146  2.89801  2.37887  2.77519  2.98518  4.58477  3.61503
          0.02055  4.29100  5.01334  0.61958  0.77255  0.45373  1.00856
    118   2.92221  4.63325  3.80202  3.18539  3.62823  3.85771  4.02212  2.28258  2.74020  1.96450  3.54267  3.57010  4.21669  3.29828  1.55334  3.14743  3.14398  2.67572  5.16544  3.94186    125 r - - -
          2.68622  4.42229  2.77524  2.73127  3.46358  2.40517  3.72320  3.29358  2.67745  2.69359  4.24694  2.90351  2.73744  3.18150  2.89805  2.37891  2.77524  2.98522  4.58481  3.61507
          0.25307  1.52699  5.05215  0.20476  1.68655  0.48576  0.95510
    119   2.70016  4.69084  2.61770  2.66910  3.65408  3.55771  2.04218  3.27164  2.65399  2.91638  3.78361  3.15095  3.95314  2.99641  3.07625  2.79348  2.93355  2.50246  3.43018  3.67937    127 h - - -
          2.68618  4.42225  2.77519  2.73123  3.46354  2.40513  3.72494  3.29354  2.67741  2.69355  4.24690  2.90347  2.73739  3.18146  2.89801  2.37887  2.77519  2.98518  4.58477  3.61503
          0.01976  4.32980  5.05215  0.61958  0.77255  0.48576  0.95510
    120   2.36199  5.18674  3.12564  2.53821  4.54988  3.56278  3.10051  3.97685  1.67577  3.45605  4.24204  3.04605  3.94347  2.16381  2.25372  2.79900  3.03324  3.59195  5.56927  4.25057    128 k - - -
          2.68618  4.42225  2.77519  2.73123  3.46354  2.40513  3.72494  3.29354  2.67741  2.69355  4.24690  2.90347  2.73739  3.18146  2.89801  2.37887  2.77519  2.98518  4.58477  3.61503
          0.01976  4.32980  5.05215  0.61958  0.77255  0.48576  0.95510
    121   2.66559  3.09349  3.07921  2.53049  4.10856  3.48296  2.83906  3.52796  2.47826  3.13021  3.94723  2.24136  3.88659  2.86004  2.54209  2.33269  2.90367  3.20264  5.36630  4.03963    129 n - - -
          2.68618  4.42225  2.77519  2.73123  3.46354  2.40513  3.72494  3.29354  2.67741  2.69355  4.24690  2.90347  2.73739  3.18146  2.89801  2.37887  2.77519  2.98518  4.58477  3.61503
          0.01976  4.32980  5.05215  0.61958  0.77255  0.48576  0.95510
    122   3.33429  5.03921  4.09884  4.06652  5.15299  0.27812  5.13286  4.88933  4.30812  4.47440  5.47102  4.26561  4.44157  4.59687  4.47014  3.52285  3.84974  4.32868  6.10217  5.27865    130 G - - -
          2.68618  4.42225  2.77519  2.73123  3.46354  2.40513  3.72494  3.29354  2.67741  2.69355  4.24690  2.90347  2.73739  3.18146  2.89801  2.37887  2.77519  2.98518  4.58477  3.61503
          0.01976  4.32980  5.05215  0.61958  0.77255  0.48576  0.95510
    123   3.37842  5.45057  3.90189  3.10535  5.00168  3.93842  3.77189  4.30075  1.37367  3.67201  4.55670  3.45789  4.27693  2.90062  1.05873  3.35900  3.50608  3.98806  5.64913  4.54566    131 r - - -
          2.68618  4.42225  2.77519  2.73123  3.46354  2.40513  3.72494  3.29354  2.67741  2.69355  4.24690  2.90347  2.73739  3.18146  2.89801  2.37887  2.77519  2.98518  4.58477  3.61503
          0.01976  4.32980  5.05215  0.61958  0.77255  0.48576  0.95510
    124   3.94128  5.16263  4.83552  4.53940  2.15483  4.59195  3.68054  3.73798  4.26190  3.04410  4.30254  4.28916  4.92303  4.33534  4.30114  4.01388  4.16556  3.64297  0.87964  1.69523    132 w - - -
          2.68618  4.42225  2.77519  2.73123  3.46354  2.40513  3.72494  3.29354  2.67741  2.69355  4.24690  2.90347  2.73739  3.18146  2.89801  2.37887  2.77519  2.98518  4.58477  3.61503
          0.01976  4.32980  5.05215  0.61958  0.77255  0.48576  0.95510
    125   2.70601  5.00939  2.92464  1.74288  4.29851  3.46314  3.69432  3.71517  2.45695  3.28994  4.09108  2.97509  3.88133  2.23679  2.91513  2.70766  2.47301  2.80785  5.50010  4.14109    133 e - - -
          2.68618  4.42225  2.77519  2.73123  3.46354  2.40513  3.72494  3.29354  2.67741  2.69355  4.24690  2.90347  2.73739  3.18146  2.89801  2.37887  2.77519  2.98518  4.58477  3.61503
          0.01976  4.32980  5.05215  0.61958  0.77255  0.48576  0.95510
    126   0.99745  4.29313  3.93063  3.53676  4.12944  3.24709  4.42964  3.24245  3.48750  3.16145  4.07525  3.63220  3.95519  3.76978  3.75913  2.35971  2.90594  2.15862  5.58115  4.38093    134 a - - -
          2.68618  4.42225  2.77519  2.73123  3.46354  2.40513  3.72494  3.29354  2.67741  2.69355  4.24690  2.90347  2.73739  3.18146  2.89801  2.37887  2.77519  2.98518  4.58477  3.61503
          0.01976  4.32980  5.05215  0.61958  0.77255  0.48576  0.95510
    127   3.38672  5.43114  3.90113  3.12725  4.97053  3.93769  3.78968  4.28022  1.62705  3.66453  4.55703  3.47471  4.28636  2.92302  0.89906  3.37498  3.51992  3.97304  5.64647  4.54355    135 r - - -
          2.68618  4.42225  2.77519  2.73123  3.46354  2.40513  3.72494  3.29354  2.67741  2.69355  4.24690  2.90347  2.73739  3.18146  2.89801  2.37887  2.77519  2.98518  4.58477  3.61503
          0.01976  4.32980  5.05215  0.61958  0.77255  0.48576  0.95510
    128   2.75646  4.18670  4.33652  3.74938  3.22240  3.89862  4.21031  1.59094  3.60824  2.03312  2.64980  3.92026  4.25043  3.80979  3.75324  3.19718  2.52147  2.25549  4.81435  2.75773    136 i - - -
          2.68618  4.42225  2.77519  2.73123  3.46354  2.40513  3.72494  3.29354  2.67741  2.69355  4.24690  2.90347  2.73739  3.18146  2.89801  2.37887  2.77519  2.98518  4.58477  3.61503
          0.10510  4.32980  2.44647  0.61958  0.77255  0.48576  0.95510
    129   2.53181  4.58516  3.05352  2.79385  4.46657  1.44331  4.07408  3.90389  2.97219  3.53411  4.35380  2.29958  3.86545  3.27621  3.38075  2.64079  2.19053  3.41751  5.74624  4.45053    137 g - - -
          2.68618  4.42225  2.77519  2.73123  3.46354  2.40513  3.72494  3.29354  2.67741  2.69355  4.24690  2.90347  2.73739  3.18146  2.89801  2.37887  2.77519  2.98518  4.58477  3.61503
          0.02150  4.24620  4.96855  0.61958  0.77255  0.42292  1.06459
    130   3.04366  5.27605  3.37539  2.75826  4.62230  3.71653  2.18447  4.06301  2.10366  3.51537  4.34898  3.21344  4.08714  2.18132  1.50730  3.02656  3.22753  3.71761  5.56418  4.31201    138 r - - -
          2.68618  4.42225  2.77519  2.73123  3.46354  2.40513  3.72494  3.29354  2.67741  2.69355  4.24690  2.90347  2.73739  3.18146  2.89801  2.37887  2.77519  2.98518  4.58477  3.61503
          0.01976  4.32980  5.05215  0.61958  0.77255  0.48576  0.95510
    131   2.65455  4.61121  2.73870  2.67034  2.81696  3.53747  3.77306  3.16750  2.66365  2.83951  3.70354  3.15072  3.00560  2.52863  3.08752  2.76870  2.88861  2.15092  5.15692  3.87037    139 v - - -
          2.68618  4.42225  2.77519  2.73123  3.46354  2.40513  3.72494  3.29354  2.67741  2.69355  4.24690  2.90347  2.73739  3.18146  2.89801  2.37887  2.77519  2.98518  4.58477  3.61503
          0.01976  4.32980  5.05215  0.61958  0.77255  0.48576  0.95510
    132   2.28592  5.00039  2.71135  2.42404  4.28470  3.45841  2.92537  3.72614  2.13433  2.62796  4.05980  2.95683  3.85141  2.77357  2.53458  2.52681  2.89306  3.35851  5.46925  4.10465    140 k - - -
          2.68618  4.42225  2.77519  2.73123  3.46354  2.40513  3.72494  3.29354  2.67741  2.69355  4.24690  2.90347  2.73739  3.18146  2.89801  2.37887  2.77519  2.98518  4.58477  3.61503
          0.01976  4.32980  5.05215  0.61958  0.77255  0.48576  0.95510
    133   2.72716  4.97950  2.95584  2.52857  4.42200  1.93662  3.77357  3.85526  1.88131  3.41084  4.21245  2.73825  3.91186  2.91395  2.91670  2.74373  2.42105  3.46681  5.59444  4.25424    141 k - - -
          2.68618  4.42225  2.77519  2.73123  3.46354  2.40513  3.72494  3.29354  2.67741  2.69355  4.24690  2.90347  2.73739  3.18146  2.89801  2.37887  2.77519  2.98518  4.58477  3.61503
          0.01976  4.32980  5.05215  0.61958  0.77255  0.48576  0.95510
    134   2.75069  5.11688  2.84656  2.43744  4.52177  2.77612  3.73187  3.97971  1.78433  3.49621  4.27819  2.05700  3.89709  2.85698  2.91193  2.28431  3.00650  3.56971  5.65166  4.27724    142 k - - -
          2.68618  4.42225  2.77519  2.73123  3.46354  2.40513  3.72494  3.29354  2.67741  2.69355  4.24690  2.90347  2.73739  3.18146  2.89801  2.37887  2.77519  2.98518  4.58477  3.61503
          0.01976  4.32980  5.05215  0.61958  0.77255  0.48576  0.95510
    135   2.34490  5.18397  3.13612  2.62839  4.58151  3.59476  3.73253  3.98198  1.28307  3.48047  4.30025  3.11662  4.01008  2.31697  2.55319  2.90396  3.13329  3.61939  5.60201  4.31645    143 k - - -
          2.68618  4.42225  2.77519  2.73123  3.46354  2.40513  3.72494  3.29354  2.67741  2.69355  4.24690  2.90347  2.73739  3.18146  2.89801  2.37887  2.77519  2.98518  4.58477  3.61503
          0.01976  4.32980  5.05215  0.61958  0.77255  0.48576  0.95510
    136   2.77590  5.00222  2.24880  2.51615  4.00181  3.51449  3.71892  3.68917  2.51061  3.25744  4.08956  3.03537  3.93826  2.89901  2.14069  2.78679  3.01057  3.35919  5.31869  2.11857    144 y - - -
          2.68618  4.42225  2.77519  2.73123  3.46354  2.40513  3.72494  3.29354  2.67741  2.69355  4.24690  2.90347  2.73739  3.18146  2.89801  2.37887  2.77519  2.98518  4.58477  3.61503
          0.01976  4.32980  5.05215  0.61958  0.77255  0.48576  0.95510
    137   2.96548  4.34164  4.64618  4.06560  3.30153  4.17565  4.52089  1.88772  3.92982  1.49136  2.35843  4.22771  4.48873  4.09914  4.05210  3.49097  2.48030  1.87051  5.04043  3.89075    145 l - - -
          2.68618  4.42225  2.77519  2.73123  3.46354  2.40513  3.72494  3.29354  2.67741  2.69355  4.24690  2.90347  2.73739  3.18146  2.89801  2.37887  2.77519  2.98518  4.58477  3.61503
          0.01976  4.32980  5.05215  0.61958  0.77255  0.48576  0.95510
    138   3.67232  4.93586  4.82903  4.45295  2.17678  4.50950  3.68748  3.42021  4.24562  2.07483  4.01292  4.23439  4.81590  4.26251  4.28200  3.85500  3.88933  3.31314  1.95536  1.08594    146 y - - -
          2.68618  4.42225  2.77519  2.73123  3.46354  2.40513  3.72494  3.29354  2.67741  2.69355  4.24690  2.90347  2.73739  3.18146  2.89801  2.37887  2.77519  2.98518  4.58477  3.61503
          0.01976  4.32980  5.05215  0.61958  0.77255  0.48576  0.95510
    139   3.44926  4.78278  5.06857  4.56265  3.31370  4.67479  5.11079  2.22437  4.38342  0.75357  3.12273  4.78060  4.92336  4.53773  4.49701  4.07438  3.70155  1.84019  5.40908  4.29800    147 l - - -
          2.68618  4.42225  2.77519  2.73123  3.46354  2.40513  3.72494  3.29354  2.67741  2.69355  4.24690  2.90347  2.73739  3.18146  2.89801  2.37887  2.77519  2.98518  4.58477  3.61503
          0.01976  4.32980  5.05215  0.61958  0.77255  0.48576  0.95510
    140   3.33429  5.03921  4.09884  4.06652  5.15299  0.27812  5.13286  4.88933  4.30812  4.47440  5.47102  4.26561  4.44157  4.59687  4.47014  3.52285  3.84974  4.32868  6.10217  5.27865    148 G - - -
          2.68618  4.42225  2.77519  2.73123  3.46354  2.40513  3.72494  3.29354  2.67741  2.69355  4.24690  2.90347  2.73739  3.18146  2.89801  2.37887  2.77519  2.98518  4.58477  3.61503
          0.01976  4.32980  5.05215  0.61958  0.77255  0.48576  0.95510
    141   2.75368  4.33070  3.93741  3.37830  3.24908  3.76715  4.04297  2.70427  3.22602  1.94118  3.38068  3.66607  4.16293  3.53410  3.47626  3.06385  1.60012  2.54003  3.05287  3.50776    149 t - - -
          2.68618  4.42225  2.77519  2.73123  3.46354  2.40513  3.72494  3.29354  2.67741  2.69355  4.24690  2.90347  2.73739  3.18146  2.89801  2.37887  2.77519  2.98518  4.58477  3.61503
          0.01976  4.32980  5.05215  0.61958  0.77255  0.48576  0.95510
    142   3.90709  5.17917  4.87656  4.69823  0.48380  4.44258  4.17078  3.40260  4.60137  2.67436  4.07502  4.57105  4.90597  4.64666  4.60634  4.13710  4.21603  3.42342  4.32327  2.64916    150 F - - -
          2.68618  4.42225  2.77519  2.73123  3.46354  2.40513  3.72494  3.29354  2.67741  2.69355  4.24690  2.90347  2.73739  3.18146  2.89801  2.37887  2.77519  2.98518  4.58477  3.61503
          0.01976  4.32980  5.05215  0.61958  0.77255  0.48576  0.95510
    143   2.43225  5.13517  1.27782  2.42153  4.72733  2.88234  3.92341  4.20797  2.85449  3.74936  4.55581  2.95775  3.93568  3.08075  3.38463  2.15429  3.14347  3.74471  5.92718  4.50910    151 d - - -
          2.68618  4.42225  2.77519  2.73123  3.46354  2.40513  3.72494  3.29354  2.67741  2.69355  4.24690  2.90347  2.73739  3.18146  2.89801  2.37887  2.77519  2.98518  4.58477  3.61503
          0.01976  4.32980  5.05215  0.61958  0.77255  0.48576  0.95510
    144   2.42973  4.35928  3.69479  3.40181  4.45310  3.15682  4.43687  3.81559  3.40921  3.55370  4.40393  3.53409  3.90605  3.72107  3.70139  1.78455  1.01271  3.30555  5.81589  4.60093    152 t - - -
          2.68618  4.42225  2.77519  2.73123  3.46354  2.40513  3.72494  3.29354  2.67741  2.69355  4.24690  2.90347  2.73739  3.18146  2.89801  2.37887  2.77519  2.98518  4.58477  3.61503
          0.01976  4.32980  5.05215  0.61958  0.77255  0.48576  0.95510
    145   2.03611  5.19804  2.72808  1.65126  4.52995  3.44189  3.75010  3.98064  2.52792  3.51107  4.30874  2.94138  3.91707  2.10174  2.99312  2.77897  3.05959  3.59110  5.68464  4.29571    153 e - - -
          2.68618  4.42225  2.77519  2.73123  3.46354  2.40513  3.72494  3.29354  2.67741  2.69355  4.24690  2.90347  2.73739  3.18146  2.89801  2.37887  2.77519  2.98518  4.58477  3.61503
          0.01976  4.32980  5.05215  0.61958  0.77255  0.48576  0.95510
    146   2.80158  4.79494  3.17070  1.38370  3.99184  3.62167  3.91206  2.49879  2.73611  2.86226  3.85845  3.22164  4.04795  3.09999  3.15590  2.90821  3.04953  2.52330  5.42162  4.11192    154 e - - -
          2.68618  4.42225  2.77519  2.73123  3.46354  2.40513  3.72494  3.29354  2.67741  2.69355  4.24690  2.90347  2.73739  3.18146  2.89801  2.37887  2.77519  2.98518  4.58477  3.61503
          0.01976  4.32980  5.05215  0.61958  0.77255  0.48576  0.95510
    147   2.64444  5.32729  2.56129  0.86616  4.77332  3.43259  3.99844  4.15404  2.89904  3.77566  4.66969  3.01092  4.04381  3.17499  3.37409  2.99108  3.34022  3.77715  5.98120  4.57962    155 e - - -
          2.68618  4.42225  2.77519  2.73123  3.46354  2.40513  3.72494  3.29354  2.67741  2.69355  4.24690  2.90347  2.73739  3.18146  2.89801  2.37887  2.77519  2.98518  4.58477  3.61503
          0.01976  4.32980  5.05215  0.61958  0.77255  0.48576  0.95510
    148   0.51546  4.49187  3.99960  3.84213  4.58001  3.29928  4.79875  3.78079  3.87251  3.63832  4.63667  3.85292  4.08345  4.17274  4.07180  2.84741  3.15776  3.34941  5.95624  4.82006    156 A - - -
          2.68618  4.42225  2.77519  2.73123  3.46354  2.40513  3.72494  3.29354  2.67741  2.69355  4.24690  2.90347  2.73739  3.18146  2.89801  2.37887  2.77519  2.98518  4.58477  3.61503
          0.01976  4.32980  5.05215  0.61958  0.77255  0.48576  0.95510
    149   1.09448  4.30380  3.84729  3.45264  4.17132  2.30242  4.38712  3.38154  3.42818  3.22510  4.11137  3.57928  3.92923  3.70727  3.72028  2.64918  2.89152  2.20997  5.59486  4.39333    157 a - - -
          2.68618  4.42225  2.77519  2.73123  3.46354  2.40513  3.72494  3.29354  2.67741  2.69355  4.24690  2.90347  2.73739  3.18146  2.89801  2.37887  2.77519  2.98518  4.58477  3.61503
          0.01976  4.32980  5.05215  0.61958  0.77255  0.48576  0.95510
    150   3.11918  5.33643  3.19370  1.95128  4.75340  3.69215  3.80406  4.15355  2.22259  3.61601  4.47107  3.21937  4.12284  2.94205  1.13296  3.09576  3.32282  3.80676  5.67958  4.44319    158 r - - -
          2.68618  4.42225  2.77519  2.73123  3.46354  2.40513  3.72494  3.29354  2.67741  2.69355  4.24690  2.90347  2.73739  3.18146  2.89801  2.37887  2.77519  2.98518  4.58477  3.61503
          0.01976  4.32980  5.05215  0.61958  0.77255  0.48576  0.95510
    151   1.33235  4.47096  3.56516  3.04880  3.89433  3.46481  4.03041  3.11182  2.89507  2.90640  3.82018  3.40086  3.99326  3.29574  2.57994  2.80089  2.94286  2.27368  5.30296  4.06269    159 a - - -
          2.68618  4.42225  2.77519  2.73123  3.46354  2.40513  3.72494  3.29354  2.67741  2.69355  4.24690  2.90347  2.73739  3.18146  2.89801  2.37887  2.77519  2.98518  4.58477  3.61503
          0.01976  4.32980  5.05215  0.61958  0.77255  0.48576  0.95510
    152   3.97391  5.27410  4.54809  4.38327  2.46684  4.39002  3.93296  3.93031  4.23139  3.25981  4.55883  4.33313  4.86206  4.41948  4.31063  4.05488  4.26774  3.82466  4.12066  0.45037    160 Y - - -
          2.68618  4.42225  2.77519  2.73123  3.46354  2.40513  3.72494  3.29354  2.67741  2.69355  4.24690  2.90347  2.73739  3.18146  2.89801  2.37887  2.77519  2.98518  4.58477  3.61503
          0.01976  4.32980  5.05215  0.61958  0.77255  0.48576  0.95510
    153   2.99657  5.55950  1.38784  2.28411  4.86872  3.40392  3.84670  4.38194  2.18537  3.85948  4.66822  1.93064  3.96887  2.99061  3.29644  2.90140  3.26436  3.94539  6.00133  4.52597    161 d - - -
          2.68618  4.42225  2.77519  2.73123  3.46354  2.40513  3.72494  3.29354  2.67741  2.69355  4.24690  2.90347  2.73739  3.18146  2.89801  2.37887  2.77519  2.98518  4.58477  3.61503
          0.01976  4.32980  5.05215  0.61958  0.77255  0.48576  0.95510
    154   2.65040  4.62444  3.21927  2.31308  3.80878  3.53839  3.75777  2.59253  2.22213  2.60688  2.92845  2.70650  3.92395  2.96983  3.04812  2.75847  2.88141  2.73933  5.16840  3.88448    162 k - - -
          2.68618  4.42225  2.77519  2.73123  3.46354  2.40513  3.72494  3.29354  2.67741  2.69355  4.24690  2.90347  2.73739  3.18146  2.89801  2.37887  2.77519  2.98518  4.58477  3.61503
          0.01976  4.32980  5.05215  0.61958  0.77255  0.48576  0.95510
    155   1.72047  4.94946  2.96385  2.20755  4.27249  3.46260  3.72953  3.68497  2.14494  3.27248  4.08218  3.01425  3.89821  2.87361  2.92673  2.72851  2.45539  3.33555  5.48931  4.14861    163 a - - -
          2.68618  4.42225  2.77519  2.73123  3.46354  2.40513  3.72494  3.29354  2.67741  2.69355  4.24690  2.90347  2.73739  3.18146  2.89801  2.37887  2.77519  2.98518  4.58477  3.61503
          0.01976  4.32980  5.05215  0.61958  0.77255  0.48576  0.95510
    156   1.32583  4.72372  3.04532  2.17984  4.26069  3.37520  3.93949  3.59553  2.79616  3.28486  4.13224  3.15182  3.92943  3.12900  3.22053  2.74234  2.43715  3.23912  5.56383  4.25843    164 a - - -
          2.68618  4.42225  2.77519  2.73123  3.46354  2.40513  3.72494  3.29354  2.67741  2.69355  4.24690  2.90347  2.73739  3.18146  2.89801  2.37887  2.77519  2.98518  4.58477  3.61503
          0.01976  4.32980  5.05215  0.61958  0.77255  0.48576  0.95510
    157   2.91214  4.34096  4.39405  3.81594  3.39732  4.08023  4.40917  1.40588  3.64603  1.86526  3.31166  4.05012  4.41634  3.91600  2.89465  3.38623  3.14774  1.80273  5.06914  3.88723    165 i - - -
          2.68618  4.42225  2.77519  2.73123  3.46354  2.40513  3.72494  3.29354  2.67741  2.69355  4.24690  2.90347  2.73739  3.18146  2.89801  2.37887  2.77519  2.98518  4.58477  3.61503
          0.01976  4.32980  5.05215  0.61958  0.77255  0.48576  0.95510
    158   2.91848  5.29717  3.13997  1.99104  4.70246  3.60667  3.68304  4.11940  1.50615  3.55890  4.35139  3.08096  3.99326  2.30161  2.16271  2.88104  3.12055  3.72651  5.63401  4.33670    166 k - - -
          2.68618  4.42225  2.77519  2.73123  3.46354  2.40513  3.72494  3.29354  2.67741  2.69355  4.24690  2.90347  2.73739  3.18146  2.89801  2.37887  2.77519  2.98518  4.58477  3.61503
          0.01976  4.32980  5.05215  0.61958  0.77255  0.48576  0.95510
    159   2.67949  3.12568  4.13867  3.55809  2.02022  3.77441  2.94253  2.59500  3.43262  2.07432  3.26125  3.74855  4.14217  3.64645  3.60642  3.06293  2.66738  2.40383  4.62864  2.90368    167 f - - -
          2.68618  4.42225  2.77519  2.73123  3.46354  2.40513  3.72494  3.29354  2.67741  2.69355  4.24690  2.90347  2.73739  3.18146  2.89801  2.37887  2.77519  2.98518  4.58477  3.61503
          0.01976  4.32980  5.05215  0.61958  0.77255  0.48576  0.95510
    160   2.79945  5.20700  2.85406  2.08385  4.55539  2.70301  3.70299  4.00906  2.38975  3.50663  4.28900  2.33730  3.91391  2.82290  1.80532  2.76648  3.03341  3.60924  5.64589  4.27650    168 r - - -
          2.68618  4.42225  2.77519  2.73123  3.46354  2.40513  3.72494  3.29354  2.67741  2.69355  4.24690  2.90347  2.73739  3.18146  2.89801  2.37887  2.77519  2.98518  4.58477  3.61503
          0.12617  4.32980  2.25034  0.61958  0.77255  0.48576  0.95510
    161   2.95067  5.13647  1.87770  2.52690  4.82355  1.03846  4.10965  4.36211  3.15506  3.93143  4.80011  3.05480  4.00577  3.31638  3.67955  2.95292  3.32645  3.89017  6.00753  4.66538    169 g - - -
          2.68618  4.42225  2.77519  2.73123  3.46354  2.40513  3.72494  3.29354  2.67741  2.69355  4.24690  2.90347  2.73739  3.18146  2.89801  2.37887  2.77519  2.98518  4.58477  3.61503
          0.02195  4.22559  4.94794  0.61958  0.77255  0.61922  0.77298
    162   2.43509  4.90830  2.98901  2.14816  4.17437  3.44755  3.64130  3.59981  2.16411  2.59229  3.97594  2.96194  3.09239  2.77708  2.64901  2.65648  2.68928  3.25603  5.39103  4.04579    170 e - - -
          2.68618  4.42225  2.77519  2.73123  3.46354  2.40513  3.72494  3.29354  2.67741  2.69355  4.24690  2.90347  2.73739  3.18146  2.89801  2.37887  2.77519  2.98518  4.58477  3.61503
          0.02195  4.22559  4.94794  0.61958  0.77255  0.61922  0.77298
    163   2.43944  5.08925  2.63823  2.11224  4.40851  3.40241  3.62003  3.87487  2.37792  3.38637  4.14784  2.55810  3.81405  2.73105  2.44300  2.22190  2.68840  3.46820  5.54529  4.15002    171 e - - -
          2.68618  4.42225  2.77519  2.73123  3.46354  2.40513  3.72494  3.29354  2.67741  2.69355  4.24690  2.90347  2.73739  3.18146  2.89801  2.37887  2.77519  2.98518  4.58477  3.61503
          0.02195  4.22559  4.94794  0.61958  0.77255  0.61922  0.77298
    164   0.60469  4.40967  3.86222  3.68803  4.44463  3.22164  4.66217  3.62641  3.71466  3.49015  4.49411  3.73519  3.99558  4.02471  3.92935  2.76275  3.06547  3.21663  5.83427  4.68063    172 A - - -
          2.68618  4.42225  2.77519  2.73123  3.46354  2.40513  3.72494  3.29354  2.67741  2.69355  4.24690  2.90347  2.73739  3.18146  2.89801  2.37887  2.77519  2.98518  4.58477  3.61503
          0.02195  4.22559  4.94794  0.61958  0.77255  0.61922  0.77298
    165   3.24357  4.51265  5.09696  4.61468  3.75392  4.68035  5.32317  1.29683  4.51551  2.23297  3.53563  4.80296  4.96953  4.77399  4.69724  4.08745  3.51006  0.96047  5.76810  4.55760    173 v - - -
          2.68618  4.42225  2.77519  2.73123  3.46354  2.40513  3.72494  3.29354  2.67741  2.69355  4.24690  2.90347  2.73739  3.18146  2.89801  2.37887  2.77519  2.98518  4.58477  3.61503
          0.02195  4.22559  4.94794  0.61958  0.77255  0.61922  0.77298
    166   2.58645  4.33985  3.93524  3.52479  3.89917  3.43600  4.41449  2.67018  3.42340  2.75573  3.82503  3.69971  4.07602  3.75696  3.69207  2.85648  1.21028  1.91800  5.47411  4.25139    174 t - - -
          2.68618  4.42225  2.77519  2.73123  3.46354  2.40513  3.72494  3.29354  2.67741  2.69355  4.24690  2.90347  2.73739  3.18146  2.89801  2.37887  2.77519  2.98518  4.58477  3.61503
          0.02195  4.22559  4.94794  0.61958  0.77255  0.61922  0.77298
    167   2.90826  5.08620  2.97983  2.63902  4.47296  3.49797  3.81788  3.99566  2.40243  3.52269  4.37546  1.30177  4.00365  2.98205  2.10797  2.91905  3.17734  3.62413  5.59652  4.28046    175 n - - -
          2.68618  4.42225  2.77519  2.73123  3.46354  2.40513  3.72494  3.29354  2.67741  2.69355  4.24690  2.90347  2.73739  3.18146  2.89801  2.37887  2.77519  2.98518  4.58477  3.61503
          0.02195  4.22559  4.94794  0.61958  0.77255  0.61922  0.77298
    168   2.86513  4.50224  3.98713  3.62651  1.13564  3.69480  3.96464  3.08261  3.57390  2.68566  3.77465  3.76583  4.23983  3.80663  3.78949  2.22579  3.20932  2.89053  4.43439  2.83767    176 f - - -
          2.68618  4.42225  2.77519  2.73123  3.46354  2.40513  3.72494  3.29354  2.67741  2.69355  4.24690  2.90347  2.73739  3.18146  2.89801  2.37887  2.77519  2.98518  4.58477  3.61503
          0.02195  4.22559  4.94794  0.61958  0.77255  0.61922  0.77298
    169   2.71874  5.07574  1.95269  1.97515  3.01739  3.40239  3.68653  3.79772  2.50978  3.35304  4.15173  2.89516  2.98800  2.82345  3.00703  2.69968  2.96135  3.42984  5.54695  4.15575    177 d - - -
          2.68618  4.42225  2.77519  2.73123  3.46354  2.40513  3.72494  3.29354  2.67741  2.69355  4.24690  2.90347  2.73739  3.18146  2.89801  2.37887  2.77519  2.98518  4.58477  3.61503
          0.02195  4.22559  4.94794  0.61958  0.77255  0.61922  0.77298
    170   2.31586  4.16020  4.04015  3.45942  2.58353  3.76122  4.06191  2.09924  3.35401  2.04083  2.89859  3.70670  2.80156  3.58608  3.56438  3.04500  2.89834  2.32331  4.77529  3.58317    178 l - - -
          2.68618  4.42225  2.77519  2.73123  3.46354  2.40513  3.72494  3.29354  2.67741  2.69355  4.24690  2.90347  2.73739  3.18146  2.89801  2.37887  2.77519  2.98518  4.58477  3.61503
          0.02195  4.22559  4.94794  0.61958  0.77255  0.41053  1.08856
    171   2.69348  5.10800  2.89766  2.10951  4.42256  3.44755  3.28779  3.88119  2.01219  3.39757  4.16549  2.75026  3.85480  2.76613  2.86035  2.24963  2.25566  3.48404  5.55884  4.17509    179 k - - -
          2.68618  4.42225  2.77519  2.73123  3.46354  2.40513  3.72494  3.29354  2.67741  2.69355  4.24690  2.90347  2.73739  3.18146  2.89801  2.37887  2.77519  2.98518  4.58477  3.61503
          0.01976  4.32980  5.05215  0.61958  0.77255  0.48576  0.95510
    172   2.50046  4.76956  3.13619  2.57121  3.98947  3.51454  3.71298  3.10327  2.20010  3.01658  3.84989  3.07285  3.90173  2.88494  2.06714  2.41993  2.89662  2.84909  5.28363  3.35394    180 r - - -
          2.68618  4.42225  2.77519  2.73123  3.46354  2.40513  3.72494  3.29354  2.67741  2.69355  4.24690  2.90347  2.73739  3.18146  2.89801  2.37887  2.77519  2.98518  4.58477  3.61503
          0.01976  4.32980  5.05215  0.61958  0.77255  0.48576  0.95510
    173   2.75828  4.69102  2.70352  2.75367  2.67236  3.61554  3.75266  3.25766  2.31027  2.89474  3.78609  3.21757  4.00965  3.07709  3.15800  2.86200  2.99059  3.00148  4.87146  1.89699    181 y - - -
          2.68618  4.42225  2.77519  2.73123  3.46354  2.40513  3.72494  3.29354  2.67741  2.69355  4.24690  2.90347  2.73739  3.18146  2.89801  2.37887  2.77519  2.98518  4.58477  3.61503
          0.01976  4.32980  5.05215  0.61958  0.77255  0.48576  0.95510
    174   2.75816  5.26049  1.92842  2.06311  4.58433  3.41809  3.69148  4.06910  2.13923  3.55749  4.31863  2.66214  3.86987  2.80524  2.98956  2.45755  2.47857  3.64194  5.70134  4.27850    182 d - - -
          2.68618  4.42225  2.77519  2.73123  3.46354  2.40513  3.72494  3.29354  2.67741  2.69355  4.24690  2.90347  2.73739  3.18146  2.89801  2.37887  2.77519  2.98518  4.58477  3.61503
          0.10510  4.32980  2.44647  0.61958  0.77255  0.48576  0.95510
    175   2.68684  4.74752  2.98847  2.38234  4.02283  1.97779  3.78001  3.39958  2.61363  3.05525  3.90782  3.07019  3.91094  2.62699  3.03406  2.75896  2.94442  2.28025  5.33947  4.03508    183 g - - -
          2.68618  4.42225  2.77519  2.73123  3.46354  2.40513  3.72494  3.29354  2.67741  2.69355  4.24690  2.90347  2.73739  3.18146  2.89801  2.37887  2.77519  2.98518  4.58477  3.61503
          0.02150  4.24620  4.96855  0.61958  0.77255  0.42292  1.06459
    176   2.68874  5.14279  2.73015  2.05097  4.47075  3.44572  3.63736  3.93886  1.85471  3.43502  4.19144  2.65992  3.84688  2.74377  2.49474  2.65810  2.91888  3.52530  5.57834  3.12429    184 k - - -
          2.68618  4.42225  2.77519  2.73123  3.46354  2.40513  3.72494  3.29354  2.67741  2.69355  4.24690  2.90347  2.73739  3.18146  2.89801  2.37887  2.77519  2.98518  4.58477  3.61503
          0.01976  4.32980  5.05215  0.61958  0.77255  0.48576  0.95510
    177   2.10617  4.65836  3.19269  2.29322  3.85319  3.52955  3.74790  3.23327  2.46608  2.35304  3.74677  3.12252  3.91769  2.94974  2.81466  2.75021  2.68172  2.58325  5.19807  3.90857    185 a - - -
          2.68618  4.42225  2.77519  2.73123  3.46354  2.40513  3.72494  3.29354  2.67741  2.69355  4.24690  2.90347  2.73739  3.18146  2.89801  2.37887  2.77519  2.98518  4.58477  3.61503
          0.01976  4.32980  5.05215  0.61958  0.77255  0.48576  0.95510
    178   2.65005  4.31291  3.63073  3.06009  3.44744  3.65165  3.91754  2.08744  2.97913  2.24118  3.42249  3.11659  4.03154  3.28712  2.68306  2.45817  2.88332  2.21308  4.91010  3.68644    186 i - - -
          2.68618  4.42225  2.77519  2.73123  3.46354  2.40513  3.72494  3.29354  2.67741  2.69355  4.24690  2.90347  2.73739  3.18146  2.89801  2.37887  2.77519  2.98518  4.58477  3.61503
          0.01976  4.32980  5.05215  0.61958  0.77255  0.48576  0.95510
    179   2.37816  3.57168  3.82230  3.25910  3.40764  3.62189  4.01456  2.71651  3.18086  1.88692  3.39524  3.55549  2.69442  3.44980  3.45733  2.49079  2.87598  2.14567  4.89203  3.68384    187 l - - -
          2.68618  4.42225  2.77519  2.73123  3.46354  2.40513  3.72494  3.29354  2.67741  2.69355  4.24690  2.90347  2.73739  3.18146  2.89801  2.37887  2.77519  2.98518  4.58477  3.61503
          0.01976  4.32980  5.05215  0.61958  0.77255  0.48576  0.95510
    180   2.33192  5.14191  2.68920  1.89721  4.46924  3.43153  3.63563  3.94231  2.22344  3.43895  4.19142  2.90591  3.11048  2.74109  2.46222  2.50065  2.90824  3.52382  5.58489  4.18443    188 e - - -
          2.68618  4.42225  2.77519  2.73123  3.46354  2.40513  3.72494  3.29354  2.67741  2.69355  4.24690  2.90347  2.73739  3.18146  2.89801  2.37887  2.77519  2.98518  4.58477  3.61503
          0.01976  4.32980  5.05215  0.61958  0.77255  0.48576  0.95510
    181   2.27821  4.62941  3.22081  2.68824  3.98432  3.43583  3.81896  3.37618  2.67423  3.02852  3.86834  3.14897  3.34271  2.68205  3.10235  1.78604  2.64631  2.50452  5.31424  4.02283    189 s - - -
          2.68618  4.42225  2.77519  2.73123  3.46354  2.40513  3.72494  3.29354  2.67741  2.69355  4.24690  2.90347  2.73739  3.18146  2.89801  2.37887  2.77519  2.98518  4.58477  3.61503
          0.01976  4.32980  5.05215  0.61958  0.77255  0.48576  0.95510
    182   2.68429  5.04807  2.91788  2.41630  4.37601  3.01644  3.67301  3.82643  2.12766  3.36176  4.13912  2.76143  2.29722  2.59816  2.89231  2.38995  2.70652  3.43921  5.53900  4.16537    190 k - - -
          2.68618  4.42225  2.77519  2.73123  3.46354  2.40513  3.72494  3.29354  2.67741  2.69355  4.24690  2.90347  2.73739  3.18146  2.89801  2.37887  2.77519  2.98518  4.58477  3.61503
          0.01976  4.32980  5.05215  0.61958  0.77255  0.48576  0.95510
    183   2.67753  5.07289  2.45579  2.38895  4.39579  2.87147  3.66386  3.85410  2.42992  3.38192  4.15221  2.92954  3.84888  2.54391  2.70382  2.24197  2.14857  3.45849  5.55437  4.16853    191 t - - -
          2.68618  4.42225  2.77519  2.73123  3.46354  2.40513  3.72494  3.29354  2.67741  2.69355  4.24690  2.90347  2.73739  3.18146  2.89801  2.37887  2.77519  2.98518  4.58477  3.61503
          0.01976  4.32980  5.05215  0.61958  0.77255  0.48576  0.95510
    184   2.44294  4.60215  3.31543  2.77173  3.82277  3.18124  3.81352  3.19433  2.62744  1.77275  3.73731  2.91150  3.96794  3.04389  2.31319  2.81851  2.93122  2.93097  5.18012  3.91809    192 l - - -
          2.68618  4.42225  2.77519  2.73123  3.46354  2.40513  3.72494  3.29354  2.67741  2.69355  4.24690  2.90347  2.73739  3.18146  2.89801  2.37887  2.77519  2.98518  4.58477  3.61503
          0.10510  4.32980  2.44647  0.61958  0.77255  0.48576  0.95510
    185   2.63611  4.56591  3.44334  3.28515  4.70909  0.84865  4.48939  4.22175  3.48853  3.85899  4.71341  3.53798  2.22131  3.77365  3.80339  2.79424  3.12406  3.64686  5.92120  4.78475    193 g - - -
          2.68618  4.42225  2.77519  2.73123  3.46354  2.40513  3.72494  3.29354  2.67741  2.69355  4.24690  2.90347  2.73739  3.18146  2.89801  2.37887  2.77519  2.98518  4.58477  3.61503
          0.02150  4.24620  4.96855  0.61958  0.77255  0.42292  1.06459
    186   2.78774  5.14368  3.01718  1.58891  4.47335  3.52279  3.67624  3.35953  1.83596  3.41357  4.20420  3.01092  3.92159  2.79545  2.51334  2.76898  3.00838  3.52572  5.55993  4.22075    194 e - - -
          2.68618  4.42225  2.77519  2.73123  3.46354  2.40513  3.72494  3.29354  2.67741  2.69355  4.24690  2.90347  2.73739  3.18146  2.89801  2.37887  2.77519  2.98518  4.58477  3.61503
          0.15375  4.32980  2.04525  0.61958  0.77255  0.48576  0.95510
    187   2.54451  4.52767  3.23466  2.76393  3.96921  3.34219  3.27225  3.38253  2.73131  3.04862  3.90175  3.17959  3.87035  3.09202  3.12160  1.44845  2.58862  2.73893  5.31729  4.02760    195 s - - -
          2.68618  4.42225  2.77519  2.73123  3.46354  2.40513  3.72494  3.29354  2.67741  2.69355  4.24690  2.90347  2.73739  3.18146  2.89801  2.37887  2.77519  2.98518  4.58477  3.61503
          0.25701  4.19861  1.55294  0.61958  0.77255  0.55352  0.85548
    188   1.55909  4.19773  3.76267  3.31535  3.81557  3.27283  4.22243  2.66842  3.25053  2.74497  3.73146  3.50997  3.90634  3.55450  3.54431  2.67280  2.36000  1.88354  5.32749  4.11613    196 a - - -
          2.68618  4.42225  2.77519  2.73123  3.46354  2.40513  3.72494  3.29354  2.67741  2.69355  4.24690  2.90347  2.73739  3.18146  2.89801  2.37887  2.77519  2.98518  4.58477  3.61503
          0.16834  4.02949  1.98671  0.61958  0.77255  0.45291  1.00998
    189   2.44426  4.37876  3.39094  3.10650  4.27599  3.14771  4.21249  3.59849  3.11840  3.32717  4.23081  3.36178  1.30910  3.47462  3.43329  2.61148  2.04471  3.17400  5.62924  4.39933    197 p - - -
          2.68618  4.42225  2.77519  2.73123  3.46354  2.40513  3.72494  3.29354  2.67741  2.69355  4.24690  2.90347  2.73739  3.18146  2.89801  2.37887  2.77519  2.98518  4.58477  3.61503
          0.12896  4.13693  2.25360  0.61958  0.77255  0.50991  0.91767
    190   2.51990  2.84766  3.37081  2.86892  3.75879  3.35368  2.46648  3.22060  2.79690  2.90154  3.77115  3.24681  3.87716  3.15413  3.15937  1.80583  2.84102  2.91437  5.15846  3.86525    198 s - - -
          2.68618  4.42225  2.77519  2.73123  3.46354  2.40513  3.72494  3.29354  2.67741  2.69355  4.24690  2.90347  2.73739  3.18146  2.89801  2.37887  2.77519  2.98518  4.58477  3.61503
          0.11685  4.15492  2.35820  0.61958  0.77255  0.44920  1.01649
    191   2.25889  4.88475  2.76641  2.02854  4.36755  3.34098  3.84216  3.76752  2.68753  3.38519  4.22260  3.00024  1.72991  3.01323  3.13474  2.74204  3.01544  3.39295  5.61850  4.27493    199 p - - -
          2.68618  4.42225  2.77519  2.73123  3.46354  2.40513  3.72494  3.29354  2.67741  2.69355  4.24690  2.90347  2.73739  3.18146  2.89801  2.37887  2.77519  2.98518  4.58477  3.61503
          0.02236  4.20741  4.92976  0.61958  0.77255  0.63950  0.74983
    192   2.61365  4.39822  3.39645  2.82878  2.80659  3.56456  3.05291  2.91063  2.76754  2.44751  2.78385  3.25856  3.94504  2.85952  2.67510  2.80325  2.58205  2.67778  4.96224  3.71255    200 l - - -
          2.68618  4.42225  2.77519  2.73123  3.46354  2.40513  3.72494  3.29354  2.67741  2.69355  4.24690  2.90347  2.73739  3.18146  2.89801  2.37887  2.77519  2.98518  4.58477  3.61503
          0.02236  4.20741  4.92976  0.61958  0.77255  0.63950  0.74983
    193   2.81586  4.19583  4.56686  3.97877  2.39253  3.98187  4.23122  1.77109  3.81169  1.86020  3.09938  4.06035  4.31253  3.95010  3.88348  3.29337  3.04552  1.97610  2.95043  3.43186    201 i - - -
          2.68618  4.42225  2.77519  2.73123  3.46354  2.40513  3.72494  3.29354  2.67741  2.69355  4.24690  2.90347  2.73739  3.18146  2.89801  2.37887  2.77519  2.98518  4.58477  3.61503
          0.02236  4.20741  4.92976  0.61958  0.77255  0.63950  0.74983
    194   2.75708  4.39011  3.76991  3.22451  3.20732  3.72527  3.95709  2.77801  3.07737  1.74372  3.40028  3.55799  1.99909  3.41249  3.35853  3.02159  3.00237  2.62550  3.64179  3.42876    202 l - - -
          2.68618  4.42225  2.77519  2.73123  3.46354  2.40513  3.72494  3.29354  2.67741  2.69355  4.24690  2.90347  2.73739  3.18146  2.89801  2.37887  2.77519  2.98518  4.58477  3.61503
          0.01511  4.20016        *  0.61958  0.77255  0.00000        *
//
HMMER3/f [3.1b2 | February 2015]
NAME  ARF-cut
LENG  512
ALPH  amino
RF    no
MM    no
CONS  yes
CS    no
MAP   yes
DATE  Wed Dec 13 09:30:15 2017
NSEQ  11
EFFN  0.797607
CKSUM 493206114
STATS LOCAL MSV      -11.7961  0.69791
STATS LOCAL VITERBI  -12.9366  0.69791
STATS LOCAL FORWARD   -5.9389  0.69791
HMM          A        C        D        E        F        G        H        I        K        L        M        N        P        Q        R        S        T        V        W        Y   
            m->m     m->i     m->d     i->m     i->i     d->m     d->d
  COMPO   2.55155  4.27328  2.90063  2.68120  3.27959  2.91180  3.65066  2.91950  2.69666  2.50752  3.66303  3.17604  3.16517  3.02886  2.85651  2.58842  2.82992  2.63135  4.24097  3.58289
          2.68618  4.42225  2.77519  2.73123  3.46354  2.40513  3.72494  3.29354  2.67741  2.69355  4.24690  2.90347  2.73739  3.18146  2.89801  2.37887  2.77519  2.98518  4.58477  3.61503
          0.02562  4.07302  4.79537  0.61958  0.77255  0.00000        *
      1   3.13848  4.65799  4.27081  3.88394  3.31154  3.98706  4.57279  2.50790  3.63973  1.87982  1.03974  4.13530  4.45267  4.01062  3.82057  3.50644  3.44978  2.53640  5.17645  3.95382      1 m - - -
          2.68618  4.42225  2.77519  2.73123  3.46354  2.40513  3.72494  3.29354  2.67741  2.69355  4.24690  2.90347  2.73739  3.18146  2.89801  2.37887  2.77519  2.98518  4.58477  3.61503
          0.02562  4.07302  4.79537  0.61958  0.77255  0.48576  0.95510
      2   2.70261  5.14565  2.56967  2.05010  4.48782  3.39949  3.59426  3.94587  1.86898  3.42842  4.20016  2.87174  3.81913  2.49845  2.33675  2.66382  2.92980  3.53759  5.55635  4.18236      2 k - - -
          2.68618  4.42225  2.77519  2.73123  3.46354  2.40513  3.72494  3.29354  2.67741  2.69355  4.24690  2.90347  2.73739  3.18146  2.89801  2.37887  2.77519  2.98518  4.58477  3.61503
          0.02562  4.07302  4.79537  0.61958  0.77255  0.48576  0.95510
      3   2.59113  3.85763  2.53447  2.37418  4.18012  3.38884  3.59830  3.61543  2.03197  3.18025  3.97026  2.90297  3.40309  2.72766  2.67576  2.49956  2.64109  3.25611  5.38500  4.02708      3 k - - -
          2.68618  4.42225  2.77519  2.73123  3.46354  2.40513  3.72494  3.29354  2.67741  2.69355  4.24690  2.90347  2.73739  3.18146  2.89801  2.37887  2.77519  2.98518  4.58477  3.61503
          0.02562  4.07302  4.79537  0.61958  0.77255  0.48576  0.95510
      4   2.28967  3.56072  3.31642  2.75926  3.59518  3.08131  3.77313  2.96509  2.72449  2.45932  3.53535  3.18912  3.51260  2.77991  3.11263  2.44687  2.66491  2.54338  5.00358  3.75033      4 a - - -
          2.68618  4.42225  2.77519  2.73123  3.46354  2.40513  3.72494  3.29354  2.67741  2.69355  4.24690  2.90347  2.73739  3.18146  2.89801  2.37887  2.77519  2.98518  4.58477  3.61503
          0.02562  4.07302  4.79537  0.61958  0.77255  0.48576  0.95510
      5   3.18794  4.48004  4.92156  4.38681  3.41162  4.55917  5.00829  1.33896  4.27320  1.50335  3.20572  4.60946  4.79931  4.46191  4.43048  3.92395  3.43114  1.48507  5.41787  4.27604      5 i - - -
          2.68618  4.42225  2.77519  2.73123  3.46354  2.40513  3.72494  3.29354  2.67741  2.69355  4.24690  2.90347  2.73739  3.18146  2.89801  2.37887  2.77519  2.98518  4.58477  3.61503
          0.02562  4.07302  4.79537  0.61958  0.77255  0.48576  0.95510
      6   2.71322  5.08556  2.05319  2.28515  4.31049  3.34996  3.65429  3.81718  2.36770  3.36309  4.16647  2.13905  3.82157  2.79771  2.98014  2.68394  2.95846  3.44504  5.52644  3.00127      6 d - - -
          2.68618  4.42225  2.77519  2.73123  3.46354  2.40513  3.72494  3.29354  2.67741  2.69355  4.24690  2.90347  2.73739  3.18146  2.89801  2.37887  2.77519  2.98518  4.58477  3.61503
          0.02562  4.07302  4.79537  0.61958  0.77255  0.48576  0.95510
      7   2.14352  4.51096  3.12191  2.65853  4.08552  3.23875  3.82137  3.49366  2.67139  3.13032  3.95653  3.08383  3.12056  2.79808  3.09021  1.85953  2.30607  3.11400  5.38813  4.09740      7 s - - -
          2.68618  4.42225  2.77519  2.73123  3.46354  2.40513  3.72494  3.29354  2.67741  2.69355  4.24690  2.90347  2.73739  3.18146  2.89801  2.37887  2.77519  2.98518  4.58477  3.61503
          0.02562  4.07302  4.79537  0.61958  0.77255  0.48576  0.95510
      8   2.89440  5.29578  2.47603  1.38407  4.59334  3.35570  3.72991  4.07037  2.50056  3.57689  4.42230  2.84383  3.89170  2.10564  2.92891  2.83195  3.15010  3.69120  5.72612  4.33058      8 e - - -
          2.68618  4.42225  2.77519  2.73123  3.46354  2.40513  3.72494  3.29354  2.67741  2.69355  4.24690  2.90347  2.73739  3.18146  2.89801  2.37887  2.77519  2.98518  4.58477  3.61503
          0.02562  4.07302  4.79537  0.61958  0.77255  0.48576  0.95510
      9   3.38733  4.79273  4.51074  4.15600  3.22384  4.23470  4.74923  2.44339  3.92186  0.66247  3.19217  4.41201  4.63844  4.24177  4.06326  3.83585  3.67405  2.53195  5.17116  3.93928      9 L - - -
          2.68618  4.42225  2.77519  2.73123  3.46354  2.40513  3.72494  3.29354  2.67741  2.69355  4.24690  2.90347  2.73739  3.18146  2.89801  2.37887  2.77519  2.98518  4.58477  3.61503
          0.02562  4.07302  4.79537  0.61958  0.77255  0.48576  0.95510
     10   3.69036  4.98972  4.41165  4.17052  2.90055  3.96661  4.16935  3.72743  3.89101  3.08567  4.35115  4.28031  4.50196  4.26813  3.98251  3.89197  4.00193  3.62316  0.56244  2.89290     10 W - - -
          2.68618  4.42225  2.77519  2.73123  3.46354  2.40513  3.72494  3.29354  2.67741  2.69355  4.24690  2.90347  2.73739  3.18146  2.89801  2.37887  2.77519  2.98518  4.58477  3.61503
          0.02562  4.07302  4.79537  0.61958  0.77255  0.48576  0.95510
     11   2.74484  4.90977  3.11552  2.55081  4.10367  3.51239  2.11925  3.58783  2.08249  3.15108  3.98469  3.03746  3.89690  2.63621  2.37271  2.76990  2.95769  3.27215  5.29722  3.34692     11 k - - -
          2.68618  4.42225  2.77519  2.73123  3.46354  2.40513  3.72494  3.29354  2.67741  2.69355  4.24690  2.90347  2.73739  3.18146  2.89801  2.37887  2.77519  2.98518  4.58477  3.61503
          0.02562  4.07302  4.79537  0.61958  0.77255  0.48576  0.95510
     12   1.07620  4.22118  3.79425  3.44805  3.98621  3.18298  4.37301  2.87761  3.38663  2.88715  3.92845  3.55873  3.89177  3.70280  3.65042  2.63116  2.85126  2.25271  5.52046  4.29955     12 a - - -
          2.68618  4.42225  2.77519  2.73123  3.46354  2.40513  3.72494  3.29354  2.67741  2.69355  4.24690  2.90347  2.73739  3.18146  2.89801  2.37887  2.77519  2.98518  4.58477  3.61503
          0.02562  4.07302  4.79537  0.61958  0.77255  0.48576  0.95510
     13   2.83584  0.61077  4.39508  4.18372  4.13437  3.41243  4.78722  3.31609  4.01352  3.22029  4.34969  4.11784  4.13465  4.35160  4.10071  3.10721  3.31982  3.04593  5.50279  4.41939     13 C - - -
          2.68618  4.42225  2.77519  2.73123  3.46354  2.40513  3.72494  3.29354  2.67741  2.69355  4.24690  2.90347  2.73739  3.18146  2.89801  2.37887  2.77519  2.98518  4.58477  3.61503
          0.02562  4.07302  4.79537  0.61958  0.77255  0.48576  0.95510
     14   0.75928  4.30400  3.67726  3.48328  4.26283  3.12215  4.48006  3.41917  3.50500  3.29108  4.30459  3.57865  3.88083  3.82850  3.73843  2.65448  2.94602  3.03841  5.66968  4.49391     14 a - - -
          2.68618  4.42225  2.77519  2.73123  3.46354  2.40513  3.72494  3.29354  2.67741  2.69355  4.24690  2.90347  2.73739  3.18146  2.89801  2.37887  2.77519  2.98518  4.58477  3.61503
          0.02562  4.07302  4.79537  0.61958  0.77255  0.48576  0.95510
     15   2.93363  4.68453  3.64811  3.57527  4.70509  0.47733  4.67899  4.35773  3.78356  3.98525  4.96582  3.81305  4.08181  4.09217  3.99344  3.11201  3.43047  3.84730  5.74287  4.81529     15 G - - -
          2.68618  4.42225  2.77519  2.73123  3.46354  2.40513  3.72494  3.29354  2.67741  2.69355  4.24690  2.90347  2.73739  3.18146  2.89801  2.37887  2.77519  2.98518  4.58477  3.61503
          0.02562  4.07302  4.79537  0.61958  0.77255  0.48576  0.95510
     16   2.53242  4.46633  3.25764  3.06512  4.47433  2.01397  4.26588  3.96514  3.22588  3.61016  4.47549  3.36054  1.16698  3.53778  3.55375  2.68215  2.99504  3.45107  5.70315  4.53856     16 p - - -
          2.68618  4.42225  2.77519  2.73123  3.46354  2.40513  3.72494  3.29354  2.67741  2.69355  4.24690  2.90347  2.73739  3.18146  2.89801  2.37887  2.77519  2.98518  4.58477  3.61503
          0.02562  4.07302  4.79537  0.61958  0.77255  0.48576  0.95510
     17   2.94676  4.48826  4.05190  3.49188  3.18654  3.99352  4.23979  2.47128  3.28640  1.21226  2.38100  3.83287  4.31227  3.04121  3.52870  3.29312  3.17406  2.49605  4.98474  3.81595     17 l - - -
          2.68618  4.42225  2.77519  2.73123  3.46354  2.40513  3.72494  3.29354  2.67741  2.69355  4.24690  2.90347  2.73739  3.18146  2.89801  2.37887  2.77519  2.98518  4.58477  3.61503
          0.02562  4.07302  4.79537  0.61958  0.77255  0.48576  0.95510
     18   2.77664  4.41739  3.72821  3.29867  3.67189  3.69378  4.19156  2.38243  2.64556  2.52891  3.61512  3.62574  4.17687  3.52340  3.31040  3.08453  3.07236  1.18533  5.24356  3.99691     18 v - - -
          2.68618  4.42225  2.77519  2.73123  3.46354  2.40513  3.72494  3.29354  2.67741  2.69355  4.24690  2.90347  2.73739  3.18146  2.89801  2.37887  2.77519  2.98518  4.58477  3.61503
          0.02562  4.07302  4.79537  0.61958  0.77255  0.48576  0.95510
     19   2.43242  3.96459  2.95396  2.28004  4.07989  3.40173  3.61908  3.50079  2.31925  3.09322  3.90104  2.80159  3.80246  2.39467  2.86037  2.31198  2.63798  3.16639  5.32494  3.98561     19 e - - -
          2.68618  4.42225  2.77519  2.73123  3.46354  2.40513  3.72494  3.29354  2.67741  2.69355  4.24690  2.90347  2.73739  3.18146  2.89801  2.37887  2.77519  2.98518  4.58477  3.61503
          0.02562  4.07302  4.79537  0.61958  0.77255  0.48576  0.95510
     20   3.20259  4.52776  4.83959  4.27414  3.20048  4.48857  4.83602  1.86234  4.15615  1.13432  2.57843  4.51216  4.70490  4.28514  4.28879  3.82785  3.42997  1.74223  5.21405  4.13235     20 l - - -
          2.68618  4.42225  2.77519  2.73123  3.46354  2.40513  3.72494  3.29354  2.67741  2.69355  4.24690  2.90347  2.73739  3.18146  2.89801  2.37887  2.77519  2.98518  4.58477  3.61503
          0.02562  4.07302  4.79537  0.61958  0.77255  0.48576  0.95510
     21   3.03965  4.75869  3.66924  3.54052  4.51107  3.43507  4.59770  4.11289  3.61594  3.71596  4.77731  3.82492  0.52689  3.99850  3.83490  3.21440  3.49783  3.73453  5.63799  4.63588     21 P - - -
          2.68618  4.42225  2.77519  2.73123  3.46354  2.40513  3.72494  3.29354  2.67741  2.69355  4.24690  2.90347  2.73739  3.18146  2.89801  2.37887  2.77519  2.98518  4.58477  3.61503
          0.02562  4.07302  4.79537  0.61958  0.77255  0.48576  0.95510
     22   2.48655  4.77420  2.95096  2.50555  4.17427  2.96375  3.70351  3.58969  2.44238  3.18281  4.00681  2.99434  2.07947  2.63102  2.57477  2.66707  2.89292  3.23819  5.40408  4.09096     22 p - - -
          2.68618  4.42225  2.77519  2.73123  3.46354  2.40513  3.72494  3.29354  2.67741  2.69355  4.24690  2.90347  2.73739  3.18146  2.89801  2.37887  2.77519  2.98518  4.58477  3.61503
          0.02562  4.07302  4.79537  0.61958  0.77255  0.48576  0.95510
     23   2.02028  4.17240  3.68991  3.26918  3.78771  2.74561  4.16241  2.92237  3.23137  2.82946  3.74265  3.45719  3.85720  3.51823  3.51702  2.42681  2.78354  1.48937  5.24858  4.04032     23 v - - -
          2.68618  4.42225  2.77519  2.73123  3.46354  2.40513  3.72494  3.29354  2.67741  2.69355  4.24690  2.90347  2.73739  3.18146  2.89801  2.37887  2.77519  2.98518  4.58477  3.61503
          0.02562  4.07302  4.79537  0.61958  0.77255  0.48576  0.95510
     24   2.76465  5.12365  2.25501  2.26637  4.43946  1.82114  3.06666  3.93036  2.60864  3.47761  4.29573  2.49486  3.83849  2.87971  3.11651  2.73012  3.03697  3.54281  5.65637  4.24235     24 g - - -
          2.68618  4.42225  2.77519  2.73123  3.46354  2.40513  3.72494  3.29354  2.67741  2.69355  4.24690  2.90347  2.73739  3.18146  2.89801  2.37887  2.77519  2.98518  4.58477  3.61503
          0.02562  4.07302  4.79537  0.61958  0.77255  0.48576  0.95510
     25   2.60548  4.75505  2.78440  2.07893  4.26946  3.27189  3.78915  3.67396  2.62599  3.29639  4.12757  2.96928  3.82167  2.96236  3.06324  1.61839  2.53571  3.29351  5.52794  4.19391     25 s - - -
          2.68618  4.42225  2.77519  2.73123  3.46354  2.40513  3.72494  3.29354  2.67741  2.69355  4.24690  2.90347  2.73739  3.18146  2.89801  2.37887  2.77519  2.98518  4.58477  3.61503
          0.02562  4.07302  4.79537  0.61958  0.77255  0.48576  0.95510
     26   2.70251  4.74306  3.22365  2.62486  3.96326  3.52678  3.10874  3.35575  2.13608  2.47686  3.82484  3.09380  3.90324  2.83472  2.02083  2.77301  2.91816  2.78130  5.21415  3.94177     26 r - - -
          2.68618  4.42225  2.77519  2.73123  3.46354  2.40513  3.72494  3.29354  2.67741  2.69355  4.24690  2.90347  2.73739  3.18146  2.89801  2.37887  2.77519  2.98518  4.58477  3.61503
          0.02562  4.07302  4.79537  0.61958  0.77255  0.48576  0.95510
     27   2.96922  4.46147  4.39937  4.07310  3.70471  3.92727  4.84276  2.06226  3.94404  2.35962  3.64352  4.22956  4.47983  4.29139  4.13661  3.44692  3.32791  0.80492  5.52160  4.26383     27 v - - -
          2.68618  4.42225  2.77519  2.73123  3.46354  2.40513  3.72494  3.29354  2.67741  2.69355  4.24690  2.90347  2.73739  3.18146  2.89801  2.37887  2.77519  2.98518  4.58477  3.61503
          0.02562  4.07302  4.79537  0.61958  0.77255  0.48576  0.95510
     28   2.44918  4.14100  4.08675  3.51414  2.51465  3.76917  4.00764  2.31182  3.39911  2.18224  3.19508  3.72674  4.13097  3.61827  3.58978  3.06060  2.90391  1.90345  4.62607  2.43384     28 v - - -
          2.68618  4.42225  2.77519  2.73123  3.46354  2.40513  3.72494  3.29354  2.67741  2.69355  4.24690  2.90347  2.73739  3.18146  2.89801  2.37887  2.77519  2.98518  4.58477  3.61503
          0.02562  4.07302  4.79537  0.61958  0.77255  0.48576  0.95510
     29   3.54916  4.95638  4.14030  3.91132  2.32932  4.06846  3.73080  3.53187  3.76337  2.93288  4.18675  3.97902  4.53949  4.02037  3.90409  3.66415  3.83788  3.41244  3.97935  0.68789     29 Y - - -
          2.68618  4.42225  2.77519  2.73123  3.46354  2.40513  3.72494  3.29354  2.67741  2.69355  4.24690  2.90347  2.73739  3.18146  2.89801  2.37887  2.77519  2.98518  4.58477  3.61503
          0.02562  4.07302  4.79537  0.61958  0.77255  0.48576  0.95510
     30   3.40836  4.75495  4.63559  4.23397  1.07914  4.35597  4.00806  2.63187  4.07409  1.73671  3.32045  4.25546  4.67300  4.17732  4.17353  3.75666  3.65692  2.68353  4.21219  2.58430     30 f - - -
          2.68618  4.42225  2.77519  2.73123  3.46354  2.40513  3.72494  3.29354  2.67741  2.69355  4.24690  2.90347  2.73739  3.18146  2.89801  2.37887  2.77519  2.98518  4.58477  3.61503
          0.02562  4.07302  4.79537  0.61958  0.77255  0.48576  0.95510
     31   2.43005  4.38118  3.21903  3.02343  4.30329  3.08679  4.19421  3.78425  3.11939  3.46549  4.34885  3.29389  1.16507  3.46755  3.43154  2.25775  2.89667  3.29720  5.63879  4.37343     31 p - - -
          2.68618  4.42225  2.77519  2.73123  3.46354  2.40513  3.72494  3.29354  2.67741  2.69355  4.24690  2.90347  2.73739  3.18146  2.89801  2.37887  2.77519  2.98518  4.58477  3.61503
          0.02562  4.07302  4.79537  0.61958  0.77255  0.48576  0.95510
     32   3.05613  5.03814  3.05140  2.81415  4.23253  3.50878  3.97253  3.89891  2.62202  3.38072  4.40760  3.27389  4.06809  0.91531  2.90021  3.09757  3.35514  3.61745  5.47084  4.17995     32 q - - -
          2.68618  4.42225  2.77519  2.73123  3.46354  2.40513  3.72494  3.29354  2.67741  2.69355  4.24690  2.90347  2.73739  3.18146  2.89801  2.37887  2.77519  2.98518  4.58477  3.61503
          0.02562  4.07302  4.79537  0.61958  0.77255  0.48576  0.95510
     33   2.93363  4.68453  3.64811  3.57527  4.70509  0.47733  4.67899  4.35773  3.78356  3.98525  4.96582  3.81305  4.08181  4.09217  3.99344  3.11201  3.43047  3.84730  5.74287  4.81529     33 G - - -
          2.68618  4.42225  2.77519  2.73123  3.46354  2.40513  3.72494  3.29354  2.67741  2.69355  4.24690  2.90347  2.73739  3.18146  2.89801  2.37887  2.77519  2.98518  4.58477  3.61503
          0.02562  4.07302  4.79537  0.61958  0.77255  0.48576  0.95510
     34   3.23886  5.01269  3.34455  3.12904  3.44363  3.63290  0.78149  3.97301  2.96747  3.43964  4.50184  3.52845  4.19867  3.49917  3.21884  3.30906  3.55092  3.70452  4.90496  3.38976     34 h - - -
          2.68618  4.42225  2.77519  2.73123  3.46354  2.40513  3.72494  3.29354  2.67741  2.69355  4.24690  2.90347  2.73739  3.18146  2.89801  2.37887  2.77519  2.98518  4.58477  3.61503
          0.02562  4.07302  4.79537  0.61958  0.77255  0.48576  0.95510
     35   2.17883  4.25177  3.62549  3.07806  3.45902  3.54691  3.94910  2.12674  3.00768  2.46587  3.00129  3.42531  3.98195  3.31078  3.32661  2.17248  2.84155  2.40660  4.95097  3.72766     35 i - - -
          2.68618  4.42225  2.77519  2.73123  3.46354  2.40513  3.72494  3.29354  2.67741  2.69355  4.24690  2.90347  2.73739  3.18146  2.89801  2.37887  2.77519  2.98518  4.58477  3.61503
          0.02562  4.07302  4.79537  0.61958  0.77255  0.48576  0.95510
     36   3.13929  5.27767  2.59129  0.77036  4.65127  3.41389  4.02426  4.14590  2.93124  3.73276  4.70289  3.06581  4.02949  3.23886  3.35735  3.10408  3.44666  3.81084  5.78487  4.51320     36 e - - -
          2.68618  4.42225  2.77519  2.73123  3.46354  2.40513  3.72494  3.29354  2.67741  2.69355  4.24690  2.90347  2.73739  3.18146  2.89801  2.37887  2.77519  2.98518  4.58477  3.61503
          0.02562  4.07302  4.79537  0.61958  0.77255  0.48576  0.95510
     37   2.88243  5.07672  2.90040  2.53537  4.06654  3.49066  2.60101  3.83461  2.30490  3.33895  4.21318  3.02927  3.94996  1.54056  2.62395  2.87621  3.11470  3.50641  5.31772  3.91068     37 q - - -
          2.68618  4.42225  2.77519  2.73123  3.46354  2.40513  3.72494  3.29354  2.67741  2.69355  4.24690  2.90347  2.73739  3.18146  2.89801  2.37887  2.77519  2.98518  4.58477  3.61503
          0.02562  4.07302  4.79537  0.61958  0.77255  0.48576  0.95510
     38   2.43232  4.28046  4.10740  3.59254  3.57651  3.79953  4.38265  2.10923  3.49014  2.16352  3.46897  3.84793  4.25776  3.78937  3.75174  3.14848  2.63411  1.29475  5.22732  4.01686     38 v - - -
          2.68618  4.42225  2.77519  2.73123  3.46354  2.40513  3.72494  3.29354  2.67741  2.69355  4.24690  2.90347  2.73739  3.18146  2.89801  2.37887  2.77519  2.98518  4.58477  3.61503
          0.02562  4.07302  4.79537  0.61958  0.77255  0.48576  0.95510
     39   1.98002  4.58072  3.11177  2.42132  3.79894  3.44749  3.70399  3.16411  2.55494  2.60148  3.69664  3.06683  3.85597  2.66370  2.97037  2.57199  2.83127  2.66299  5.14825  3.86191     39 a - - -
          2.68618  4.42225  2.77519  2.73123  3.46354  2.40513  3.72494  3.29354  2.67741  2.69355  4.24690  2.90347  2.73739  3.18146  2.89801  2.37887  2.77519  2.98518  4.58477  3.61503
          0.02562  4.07302  4.79537  0.61958  0.77255  0.48576  0.95510
     40   1.43961  4.19534  3.58098  3.15492  3.97932  2.60881  4.13013  3.28607  3.13526  3.05114  3.91641  3.35833  3.77821  3.42746  3.45780  2.22684  2.74259  2.23590  5.38133  4.16552     40 a - - -
          2.68618  4.42225  2.77519  2.73123  3.46354  2.40513  3.72494  3.29354  2.67741  2.69355  4.24690  2.90347  2.73739  3.18146  2.89801  2.37887  2.77519  2.98518  4.58477  3.61503
          0.02562  4.07302  4.79537  0.61958  0.77255  0.48576  0.95510
     41   2.61299  4.64308  3.04948  2.57428  3.19384  3.42242  3.16496  3.31116  2.58082  2.94578  3.80353  2.73306  3.86093  2.92918  3.00236  1.80363  2.86904  3.01672  5.08495  3.69774     41 s - - -
          2.68618  4.42225  2.77519  2.73123  3.46354  2.40513  3.72494  3.29354  2.67741  2.69355  4.24690  2.90347  2.73739  3.18146  2.89801  2.37887  2.77519  2.98518  4.58477  3.61503
          0.15224  4.07302  2.08595  0.61958  0.77255  0.48576  0.95510
     42   2.72206  5.11751  1.74105  2.22221  4.40418  3.29111  3.25879  3.87386  2.26087  3.41114  4.22045  2.77859  3.79387  2.78547  2.96305  2.67994  2.68918  3.49188  5.58812  4.18177     42 d - - -
          2.68618  4.42225  2.77519  2.73123  3.46354  2.40513  3.72494  3.29354  2.67741  2.69355  4.24690  2.90347  2.73739  3.18146  2.89801  2.37887  2.77519  2.98518  4.58477  3.61503
          0.02903  3.94981  4.67216  0.61958  0.77255  0.41658  1.07675
     43   3.19356  4.49928  4.89127  4.33558  3.28580  4.52318  4.90856  1.31932  4.21887  1.45497  2.67724  4.56139  4.74582  4.36645  4.35537  3.87198  3.42644  1.77636  5.29287  4.19026     43 i - - -
          2.68618  4.42225  2.77519  2.73123  3.46354  2.40513  3.72494  3.29354  2.67741  2.69355  4.24690  2.90347  2.73739  3.18146  2.89801  2.37887  2.77519  2.98518  4.58477  3.61503
          0.02562  4.07302  4.79537  0.61958  0.77255  0.48576  0.95510
     44   3.03965  4.75869  3.66924  3.54052  4.51107  3.43507  4.59770  4.11289  3.61594  3.71596  4.77731  3.82492  0.52689  3.99850  3.83490  3.21440  3.49783  3.73453  5.63799  4.63588     44 P - - -
          2.68618  4.42225  2.77519  2.73123  3.46354  2.40513  3.72494  3.29354  2.67741  2.69355  4.24690  2.90347  2.73739  3.18146  2.89801  2.37887  2.77519  2.98518  4.58477  3.61503
          0.08764  4.07302  2.70480  0.61958  0.77255  0.48576  0.95510
     45   2.34120  4.60629  3.04804  2.55371  3.95162  3.09726  3.70585  3.33630  2.51627  2.98575  3.82632  2.24312  3.81247  2.89192  2.65695  2.63220  2.82121  2.50866  5.25730  3.95985     45 n - - -
          2.68618  4.42225  2.77519  2.73123  3.46354  2.40513  3.72494  3.29354  2.67741  2.69355  4.24690  2.90347  2.73739  3.18146  2.89801  2.37887  2.77519  2.98518  4.58477  3.61503
          0.02724  4.01262  4.73496  0.61958  0.77255  0.54912  0.86146
     46   2.94241  4.51277  3.84266  3.38758  2.16596  2.98885  3.63409  3.03063  3.31492  2.62001  3.65792  3.60547  4.22316  3.54854  3.56903  3.14471  3.19278  2.84504  4.05651  1.39389     46 y - - -
          2.68621  4.42228  2.77523  2.73127  3.46357  2.40516  3.72498  3.29357  2.67744  2.69358  4.24693  2.90350  2.73696  3.18150  2.89804  2.37890  2.77515  2.98522  4.58480  3.61506
          0.29592  1.39688  4.73496  0.23290  1.57135  0.44809  1.01846
     47   2.68787  5.06353  2.45776  2.31432  4.40282  3.34767  3.64775  3.86430  2.42248  3.39348  4.18401  1.99636  3.81407  2.77884  2.37881  2.37178  2.93806  3.47108  5.56202  4.17606     48 n - - -
          2.68618  4.42225  2.77519  2.73123  3.46354  2.40513  3.72494  3.29354  2.67741  2.69355  4.24690  2.90347  2.73739  3.18146  2.89801  2.37887  2.77519  2.98518  4.58477  3.61503
          0.02562  4.07302  4.79537  0.61958  0.77255  0.48576  0.95510
     48   2.92097  4.42162  4.26993  3.75273  3.34075  3.99809  4.48077  2.19446  3.59685  1.17351  3.20275  4.01768  4.39229  3.88741  3.82077  3.34971  2.71354  1.93382  5.16974  3.99706     49 l - - -
          2.68618  4.42225  2.77519  2.73123  3.46354  2.40513  3.72494  3.29354  2.67741  2.69355  4.24690  2.90347  2.73739  3.18146  2.89801  2.37887  2.77519  2.98518  4.58477  3.61503
          0.02562  4.07302  4.79537  0.61958  0.77255  0.48576  0.95510
     49   3.03965  4.75869  3.66924  3.54052  4.51107  3.43507  4.59770  4.11289  3.61594  3.71596  4.77731  3.82492  0.52689  3.99850  3.83490  3.21440  3.49783  3.73453  5.63799  4.63588     50 P - - -
          2.68618  4.42225  2.77519  2.73123  3.46354  2.40513  3.72494  3.29354  2.67741  2.69355  4.24690  2.90347  2.73739  3.18146  2.89801  2.37887  2.77519  2.98518  4.58477  3.61503
          0.02562  4.07302  4.79537  0.61958  0.77255  0.48576  0.95510
     50   1.55201  4.25165  3.40073  3.04925  4.27781  3.02415  4.14518  3.68236  3.09054  3.36133  4.18562  3.27759  2.93481  3.39051  3.43947  1.53430  2.74721  3.17511  5.61077  4.37848     51 s - - -
          2.68618  4.42225  2.77519  2.73123  3.46354  2.40513  3.72494  3.29354  2.67741  2.69355  4.24690  2.90347  2.73739  3.18146  2.89801  2.37887  2.77519  2.98518  4.58477  3.61503
          0.02562  4.07302  4.79537  0.61958  0.77255  0.48576  0.95510
     51   2.72386  4.75100  3.22166  2.64707  3.95541  3.53833  3.68457  3.29617  1.69396  2.40386  3.81505  3.11444  3.92326  2.64541  2.64624  2.79941  2.94345  2.74056  5.23451  3.96432     52 k - - -
          2.68618  4.42225  2.77519  2.73123  3.46354  2.40513  3.72494  3.29354  2.67741  2.69355  4.24690  2.90347  2.73739  3.18146  2.89801  2.37887  2.77519  2.98518  4.58477  3.61503
          0.02562  4.07302  4.79537  0.61958  0.77255  0.48576  0.95510
     52   3.21756  4.51420  4.92301  4.38604  3.35515  4.57111  4.99878  1.30897  4.26327  1.38799  3.14855  4.61653  4.80120  4.44134  4.41475  3.93599  3.45858  1.66676  5.38526  4.25592     53 i - - -
          2.68618  4.42225  2.77519  2.73123  3.46354  2.40513  3.72494  3.29354  2.67741  2.69355  4.24690  2.90347  2.73739  3.18146  2.89801  2.37887  2.77519  2.98518  4.58477  3.61503
          0.02562  4.07302  4.79537  0.61958  0.77255  0.48576  0.95510
     53   2.88796  4.35271  4.23799  3.66658  3.19361  4.01463  4.32111  1.95006  3.54388  1.30978  2.75840  3.94676  3.40388  3.77702  3.75679  3.31397  3.12009  2.24212  4.96507  3.81246     54 l - - -
          2.68618  4.42225  2.77519  2.73123  3.46354  2.40513  3.72494  3.29354  2.67741  2.69355  4.24690  2.90347  2.73739  3.18146  2.89801  2.37887  2.77519  2.98518  4.58477  3.61503
          0.02562  4.07302  4.79537  0.61958  0.77255  0.48576  0.95510
     54   2.83584  0.61077  4.39508  4.18372  4.13437  3.41243  4.78722  3.31609  4.01352  3.22029  4.34969  4.11784  4.13465  4.35160  4.10071  3.10721  3.31982  3.04593  5.50279  4.41939     55 C - - -
          2.68618  4.42225  2.77519  2.73123  3.46354  2.40513  3.72494  3.29354  2.67741  2.69355  4.24690  2.90347  2.73739  3.18146  2.89801  2.37887  2.77519  2.98518  4.58477  3.61503
          0.02562  4.07302  4.79537  0.61958  0.77255  0.48576  0.95510
     55   2.71221  4.69027  3.29098  2.68361  3.89507  3.55199  3.67925  3.26563  2.22272  2.32254  3.23694  3.13875  3.92480  2.65712  1.97690  2.80450  2.92644  3.00495  5.17561  3.92223     56 r - - -
          2.68618  4.42225  2.77519  2.73123  3.46354  2.40513  3.72494  3.29354  2.67741  2.69355  4.24690  2.90347  2.73739  3.18146  2.89801  2.37887  2.77519  2.98518  4.58477  3.61503
          0.02562  4.07302  4.79537  0.61958  0.77255  0.48576  0.95510
     56   3.12420  4.49844  4.66531  4.16032  3.35602  4.34067  4.81330  1.97001  4.00361  1.33992  3.20365  4.39579  4.66268  4.25549  4.18699  3.71915  3.38741  1.29683  5.31403  4.12543     57 v - - -
          2.68618  4.42225  2.77519  2.73123  3.46354  2.40513  3.72494  3.29354  2.67741  2.69355  4.24690  2.90347  2.73739  3.18146  2.89801  2.37887  2.77519  2.98518  4.58477  3.61503
          0.02562  4.07302  4.79537  0.61958  0.77255  0.48576  0.95510
     57   2.41989  4.75560  2.58221  2.44503  3.97633  3.41769  2.79440  3.07768  2.45131  2.65551  3.83517  2.73605  3.81726  2.79991  2.90672  2.64051  2.82985  3.08059  5.26294  3.93270     58 a - - -
          2.68618  4.42225  2.77519  2.73123  3.46354  2.40513  3.72494  3.29354  2.67741  2.69355  4.24690  2.90347  2.73739  3.18146  2.89801  2.37887  2.77519  2.98518  4.58477  3.61503
          0.02562  4.07302  4.79537  0.61958  0.77255  0.48576  0.95510
     58   2.17576  4.86952  2.49437  2.37632  4.32822  2.89447  3.70408  3.77675  2.53826  3.34172  4.13761  2.18852  3.79155  2.84818  3.02413  2.34858  2.70742  3.37378  5.54270  4.17349     59 a - - -
          2.68618  4.42225  2.77519  2.73123  3.46354  2.40513  3.72494  3.29354  2.67741  2.69355  4.24690  2.90347  2.73739  3.18146  2.89801  2.37887  2.77519  2.98518  4.58477  3.61503
          0.02562  4.07302  4.79537  0.61958  0.77255  0.48576  0.95510
     59   3.14804  4.44614  4.86884  4.34571  3.52461  4.52640  5.01974  1.52625  4.23556  1.81598  3.32698  4.57284  4.79547  4.47003  4.42144  3.89567  3.39935  1.09620  5.49588  4.31385     60 v - - -
          2.68618  4.42225  2.77519  2.73123  3.46354  2.40513  3.72494  3.29354  2.67741  2.69355  4.24690  2.90347  2.73739  3.18146  2.89801  2.37887  2.77519  2.98518  4.58477  3.61503
          0.02562  4.07302  4.79537  0.61958  0.77255  0.48576  0.95510
     60   2.74083  4.92932  3.07801  2.53596  4.24525  3.48864  3.63507  3.64250  2.05945  3.20043  4.02786  3.02439  3.88892  2.35073  2.34004  2.76102  1.98065  3.31384  5.38374  4.09597     61 t - - -
          2.68618  4.42225  2.77519  2.73123  3.46354  2.40513  3.72494  3.29354  2.67741  2.69355  4.24690  2.90347  2.73739  3.18146  2.89801  2.37887  2.77519  2.98518  4.58477  3.61503
          0.02562  4.07302  4.79537  0.61958  0.77255  0.48576  0.95510
     61   3.37857  4.71455  4.80832  4.30743  2.12737  4.51058  4.51789  2.34490  4.16079  0.89565  2.96928  4.48423  4.73255  4.25291  4.26565  3.88223  3.60600  2.48308  4.75693  3.35458     62 l - - -
          2.68618  4.42225  2.77519  2.73123  3.46354  2.40513  3.72494  3.29354  2.67741  2.69355  4.24690  2.90347  2.73739  3.18146  2.89801  2.37887  2.77519  2.98518  4.58477  3.61503
          0.02562  4.07302  4.79537  0.61958  0.77255  0.48576  0.95510
     62   2.68976  4.76189  3.10554  2.57267  3.94307  3.48853  2.40087  3.39397  2.07083  2.47324  3.85806  3.05522  3.88731  2.84458  2.70993  2.52711  2.91563  3.10227  5.21990  3.90977     63 k - - -
          2.68618  4.42225  2.77519  2.73123  3.46354  2.40513  3.72494  3.29354  2.67741  2.69355  4.24690  2.90347  2.73739  3.18146  2.89801  2.37887  2.77519  2.98518  4.58477  3.61503
          0.02562  4.07302  4.79537  0.61958  0.77255  0.48576  0.95510
     63   0.75928  4.30400  3.67726  3.48328  4.26283  3.12215  4.48006  3.41917  3.50500  3.29108  4.30459  3.57865  3.88083  3.82850  3.73843  2.65448  2.94602  3.03841  5.66968  4.49391     64 a - - -
          2.68618  4.42225  2.77519  2.73123  3.46354  2.40513  3.72494  3.29354  2.67741  2.69355  4.24690  2.90347  2.73739  3.18146  2.89801  2.37887  2.77519  2.98518  4.58477  3.61503
          0.02562  4.07302  4.79537  0.61958  0.77255  0.48576  0.95510
     64   3.03926  5.62148  1.12229  1.74255  4.90620  3.25524  3.83860  4.43588  2.89779  3.93862  4.81238  2.72121  3.89896  3.01363  3.51395  2.90997  3.33752  4.00656  6.08425  4.56699     65 d - - -
          2.68618  4.42225  2.77519  2.73123  3.46354  2.40513  3.72494  3.29354  2.67741  2.69355  4.24690  2.90347  2.73739  3.18146  2.89801  2.37887  2.77519  2.98518  4.58477  3.61503
          0.02562  4.07302  4.79537  0.61958  0.77255  0.48576  0.95510
     65   2.64913  4.79718  2.92563  2.48872  4.12257  3.39012  3.16627  3.54247  2.28250  3.14244  3.97285  2.98663  2.06812  2.85510  2.83476  2.54786  2.72549  3.21016  5.36747  4.05070     66 p - - -
          2.68618  4.42225  2.77519  2.73123  3.46354  2.40513  3.72494  3.29354  2.67741  2.69355  4.24690  2.90347  2.73739  3.18146  2.89801  2.37887  2.77519  2.98518  4.58477  3.61503
          0.02562  4.07302  4.79537  0.61958  0.77255  0.48576  0.95510
     66   2.95001  5.54689  1.57659  1.44268  4.82701  3.26651  3.76972  4.34914  2.74976  3.82988  4.66250  2.71833  3.86808  2.67626  3.33254  2.83497  3.22833  3.91464  5.98373  4.47883     67 e - - -
          2.68618  4.42225  2.77519  2.73123  3.46354  2.40513  3.72494  3.29354  2.67741  2.69355  4.24690  2.90347  2.73739  3.18146  2.89801  2.37887  2.77519  2.98518  4.58477  3.61503
          0.02562  4.07302  4.79537  0.61958  0.77255  0.48576  0.95510
     67   2.31381  4.23833  3.46051  3.16129  4.21323  3.04321  4.21383  3.53783  3.16052  3.30056  4.17176  3.34668  3.76900  3.49337  3.46155  1.96954  1.23830  3.08272  5.58721  4.35613     68 t - - -
          2.68618  4.42225  2.77519  2.73123  3.46354  2.40513  3.72494  3.29354  2.67741  2.69355  4.24690  2.90347  2.73739  3.18146  2.89801  2.37887  2.77519  2.98518  4.58477  3.61503
          0.02562  4.07302  4.79537  0.61958  0.77255  0.48576  0.95510
     68   3.21755  5.36226  0.66807  2.48271  4.76916  3.37388  4.12461  4.40565  3.24926  3.97990  4.96685  3.04749  4.04122  3.36720  3.78935  3.16031  3.56193  4.02489  5.89744  4.61467     69 D - - -
          2.68618  4.42225  2.77519  2.73123  3.46354  2.40513  3.72494  3.29354  2.67741  2.69355  4.24690  2.90347  2.73739  3.18146  2.89801  2.37887  2.77519  2.98518  4.58477  3.61503
          0.02562  4.07302  4.79537  0.61958  0.77255  0.48576  0.95510
     69   2.95732  5.33177  2.39956  1.10759  4.61426  3.33747  3.79138  4.10637  2.62166  3.62906  4.51217  2.84308  3.91584  2.68838  3.06305  2.88930  3.23145  3.73835  5.78595  4.37868     70 e - - -
          2.68618  4.42225  2.77519  2.73123  3.46354  2.40513  3.72494  3.29354  2.67741  2.69355  4.24690  2.90347  2.73739  3.18146  2.89801  2.37887  2.77519  2.98518  4.58477  3.61503
          0.02562  4.07302  4.79537  0.61958  0.77255  0.48576  0.95510
     70   3.07434  4.43933  4.70636  4.23788  3.61402  4.32890  4.97683  1.67997  4.10522  2.15269  3.44928  4.44769  4.70784  4.40489  4.31498  3.73379  3.36208  0.91983  5.55335  4.31735     71 v - - -
          2.68618  4.42225  2.77519  2.73123  3.46354  2.40513  3.72494  3.29354  2.67741  2.69355  4.24690  2.90347  2.73739  3.18146  2.89801  2.37887  2.77519  2.98518  4.58477  3.61503
          0.02562  4.07302  4.79537  0.61958  0.77255  0.48576  0.95510
     71   3.43570  4.77181  4.48886  4.07982  1.89286  4.29472  3.59685  3.10191  3.92994  2.14969  3.73223  4.01749  4.60836  4.00718  4.04230  3.63169  3.65906  3.03010  3.79105  1.05667     72 y - - -
          2.68618  4.42225  2.77519  2.73123  3.46354  2.40513  3.72494  3.29354  2.67741  2.69355  4.24690  2.90347  2.73739  3.18146  2.89801  2.37887  2.77519  2.98518  4.58477  3.61503
          0.02562  4.07302  4.79537  0.61958  0.77255  0.48576  0.95510
     72   1.00471  4.21622  3.76399  3.44709  4.04305  3.13821  4.38443  2.99704  3.39247  2.96758  3.99991  3.54096  3.86538  3.71207  3.65064  2.59693  2.84080  2.43901  5.56075  4.33752     73 a - - -
          2.68618  4.42225  2.77519  2.73123  3.46354  2.40513  3.72494  3.29354  2.67741  2.69355  4.24690  2.90347  2.73739  3.18146  2.89801  2.37887  2.77519  2.98518  4.58477  3.61503
          0.02562  4.07302  4.79537  0.61958  0.77255  0.48576  0.95510
     73   2.80705  4.99505  3.11973  2.58913  4.35974  3.51003  3.65001  3.75889  2.15780  3.28492  4.12614  3.06116  3.92402  1.72674  2.05417  2.82026  2.69252  3.42288  5.43764  4.16569     74 q - - -
          2.68618  4.42225  2.77519  2.73123  3.46354  2.40513  3.72494  3.29354  2.67741  2.69355  4.24690  2.90347  2.73739  3.18146  2.89801  2.37887  2.77519  2.98518  4.58477  3.61503
          0.02562  4.07302  4.79537  0.61958  0.77255  0.48576  0.95510
     74   3.11692  4.44680  4.78329  4.22056  3.26313  4.40610  4.77602  1.61432  4.10238  1.61093  2.07312  4.43859  4.65428  4.25842  4.24239  3.74298  3.34944  1.65969  5.20740  4.09441     75 l - - -
          2.68618  4.42225  2.77519  2.73123  3.46354  2.40513  3.72494  3.29354  2.67741  2.69355  4.24690  2.90347  2.73739  3.18146  2.89801  2.37887  2.77519  2.98518  4.58477  3.61503
          0.02562  4.07302  4.79537  0.61958  0.77255  0.48576  0.95510
     75   2.57783  4.52492  3.25611  2.71199  3.83520  3.42189  3.76196  2.90016  2.55206  2.86718  3.73782  3.14784  3.87176  2.97924  2.39385  2.51028  1.90337  2.89353  5.17846  3.91238     76 t - - -
          2.68618  4.42225  2.77519  2.73123  3.46354  2.40513  3.72494  3.29354  2.67741  2.69355  4.24690  2.90347  2.73739  3.18146  2.89801  2.37887  2.77519  2.98518  4.58477  3.61503
          0.02562  4.07302  4.79537  0.61958  0.77255  0.48576  0.95510
     76   3.38733  4.79273  4.51074  4.15600  3.22384  4.23470  4.74923  2.44339  3.92186  0.66247  3.19217  4.41201  4.63844  4.24177  4.06326  3.83585  3.67405  2.53195  5.17116  3.93928     77 L - - -
          2.68618  4.42225  2.77519  2.73123  3.46354  2.40513  3.72494  3.29354  2.67741  2.69355  4.24690  2.90347  2.73739  3.18146  2.89801  2.37887  2.77519  2.98518  4.58477  3.61503
          0.02562  4.07302  4.79537  0.61958  0.77255  0.48576  0.95510
     77   2.39005  3.57765  3.42249  2.86290  3.53645  3.53010  3.82969  2.79929  2.78616  2.25917  3.47875  3.27629  3.93561  2.21565  3.14512  2.78988  2.83529  2.37866  4.98554  3.74295     78 q - - -
          2.68618  4.42225  2.77519  2.73123  3.46354  2.40513  3.72494  3.29354  2.67741  2.69355  4.24690  2.90347  2.73739  3.18146  2.89801  2.37887  2.77519  2.98518  4.58477  3.61503
          0.02562  4.07302  4.79537  0.61958  0.77255  0.48576  0.95510
     78   3.03965  4.75869  3.66924  3.54052  4.51107  3.43507  4.59770  4.11289  3.61594  3.71596  4.77731  3.82492  0.52689  3.99850  3.83490  3.21440  3.49783  3.73453  5.63799  4.63588     79 P - - -
          2.68618  4.42225  2.77519  2.73123  3.46354  2.40513  3.72494  3.29354  2.67741  2.69355  4.24690  2.90347  2.73739  3.18146  2.89801  2.37887  2.77519  2.98518  4.58477  3.61503
          0.02562  4.07302  4.79537  0.61958  0.77255  0.48576  0.95510
     79   2.76813  4.26494  4.03554  3.01062  3.34495  3.88955  4.20072  2.08516  3.36981  1.93843  2.87425  3.77540  4.23626  3.64054  3.62707  3.17590  3.00319  1.53592  4.97952  3.78478     80 v - - -
          2.68618  4.42225  2.77519  2.73123  3.46354  2.40513  3.72494  3.29354  2.67741  2.69355  4.24690  2.90347  2.73739  3.18146  2.89801  2.37887  2.77519  2.98518  4.58477  3.61503
          0.02562  4.07302  4.79537  0.61958  0.77255  0.48576  0.95510
     80   2.63440  5.06262  2.83597  2.07034  4.38426  3.38439  3.23892  3.84416  2.17728  3.34972  4.11507  2.60794  3.25298  2.54566  2.54996  2.44063  2.86416  3.44183  5.50050  4.11813     81 e - - -
          2.68618  4.42225  2.77519  2.73123  3.46354  2.40513  3.72494  3.29354  2.67741  2.69355  4.24690  2.90347  2.73739  3.18146  2.89801  2.37887  2.77519  2.98518  4.58477  3.61503
          0.02562  4.07302  4.79537  0.61958  0.77255  0.48576  0.95510
     81   2.61983  5.02478  2.59356  2.07582  4.32593  3.36693  3.59073  3.40658  2.19894  3.31176  4.08374  2.62531  3.29337  2.70815  2.84642  2.28748  2.85461  3.39277  5.48538  4.09726     82 e - - -
          2.68618  4.42225  2.77519  2.73123  3.46354  2.40513  3.72494  3.29354  2.67741  2.69355  4.24690  2.90347  2.73739  3.18146  2.89801  2.37887  2.77519  2.98518  4.58477  3.61503
          0.07263  4.07302  2.93691  0.61958  0.77255  0.48576  0.95510
     82   2.58635  4.82563  2.71420  2.38787  3.42438  3.39318  3.60207  3.49852  2.24892  3.08818  3.89498  2.68566  3.79093  2.40977  2.85848  2.47980  2.81840  3.16444  5.31269  3.35500     83 k - - -
          2.68618  4.42225  2.77519  2.73123  3.46354  2.40513  3.72494  3.29354  2.67741  2.69355  4.24690  2.90347  2.73739  3.18146  2.89801  2.37887  2.77519  2.98518  4.58477  3.61503
          0.02684  4.02723  4.74957  0.61958  0.77255  0.45644  1.00384
     83   2.77934  5.28463  1.87009  1.81236  4.58644  2.84545  3.10892  4.07680  2.54973  3.57711  4.36793  2.77140  3.82278  2.81395  3.08352  2.45481  3.03475  3.65896  5.73693  4.29246     84 e - - -
          2.68618  4.42225  2.77519  2.73123  3.46354  2.40513  3.72494  3.29354  2.67741  2.69355  4.24690  2.90347  2.73739  3.18146  2.89801  2.37887  2.77519  2.98518  4.58477  3.61503
          0.02562  4.07302  4.79537  0.61958  0.77255  0.48576  0.95510
     84   2.65329  5.11610  2.53358  2.04545  4.44363  3.36793  3.58796  3.91367  2.07174  3.40744  4.16932  2.63220  3.27228  2.69854  2.40076  2.61588  2.88651  3.49892  5.55035  4.15341     85 e - - -
          2.68618  4.42225  2.77519  2.73123  3.46354  2.40513  3.72494  3.29354  2.67741  2.69355  4.24690  2.90347  2.73739  3.18146  2.89801  2.37887  2.77519  2.98518  4.58477  3.61503
          0.02562  4.07302  4.79537  0.61958  0.77255  0.48576  0.95510
     85   2.92085  5.46886  1.34837  1.79642  4.77148  3.26809  3.77037  4.27929  2.74715  3.77883  4.60970  2.73332  3.08613  2.92735  3.32598  2.81988  3.20122  3.85272  5.94066  4.45273     86 d - - -
          2.68618  4.42225  2.77519  2.73123  3.46354  2.40513  3.72494  3.29354  2.67741  2.69355  4.24690  2.90347  2.73739  3.18146  2.89801  2.37887  2.77519  2.98518  4.58477  3.61503
          0.02562  4.07302  4.79537  0.61958  0.77255  0.48576  0.95510
     86   2.08024  4.35597  3.35132  2.79916  3.10210  3.47916  3.26112  2.91100  2.76054  2.61737  3.50073  3.21984  3.89254  3.07820  3.13675  2.53362  2.41765  2.50408  4.96694  3.71523     87 a - - -
          2.68618  4.42225  2.77519  2.73123  3.46354  2.40513  3.72494  3.29354  2.67741  2.69355  4.24690  2.90347  2.73739  3.18146  2.89801  2.37887  2.77519  2.98518  4.58477  3.61503
          0.02562  4.07302  4.79537  0.61958  0.77255  0.48576  0.95510
     87   2.40803  4.52506  2.86891  2.45364  3.33429  3.47135  3.70193  3.07750  2.59303  2.32542  3.35724  3.08747  3.86010  2.92520  3.01472  2.36980  2.81088  2.81589  5.07620  3.79614     88 l - - -
          2.68618  4.42225  2.77519  2.73123  3.46354  2.40513  3.72494  3.29354  2.67741  2.69355  4.24690  2.90347  2.73739  3.18146  2.89801  2.37887  2.77519  2.98518  4.58477  3.61503
          0.02562  4.07302  4.79537  0.61958  0.77255  0.48576  0.95510
     88   2.65612  4.83126  2.21540  2.41705  4.06456  3.39979  3.67397  3.46414  2.32944  2.18948  3.92505  2.94035  3.35983  2.83999  2.94830  2.68751  2.89788  3.15371  5.34767  4.01020     89 l - - -
          2.68618  4.42225  2.77519  2.73123  3.46354  2.40513  3.72494  3.29354  2.67741  2.69355  4.24690  2.90347  2.73739  3.18146  2.89801  2.37887  2.77519  2.98518  4.58477  3.61503
          0.02562  4.07302  4.79537  0.61958  0.77255  0.48576  0.95510
     89   2.14569  3.85091  2.50863  2.27493  4.10186  3.38777  3.62483  3.52453  2.41768  3.11576  3.92135  2.92718  3.79836  2.76872  2.63365  2.48040  2.82824  3.18382  5.34523  4.00093     90 a - - -
          2.68618  4.42225  2.77519  2.73123  3.46354  2.40513  3.72494  3.29354  2.67741  2.69355  4.24690  2.90347  2.73739  3.18146  2.89801  2.37887  2.77519  2.98518  4.58477  3.61503
          0.02562  4.07302  4.79537  0.61958  0.77255  0.48576  0.95510
     90   2.19918  4.74128  2.91764  2.46632  4.13429  3.32850  3.20697  3.56269  2.51070  3.16250  3.97668  2.66206  2.72302  2.85740  2.96107  2.17724  2.84685  3.20398  5.39293  4.06006     91 s - - -
          2.68618  4.42225  2.77519  2.73123  3.46354  2.40513  3.72494  3.29354  2.67741  2.69355  4.24690  2.90347  2.73739  3.18146  2.89801  2.37887  2.77519  2.98518  4.58477  3.61503
          0.02562  4.07302  4.79537  0.61958  0.77255  0.48576  0.95510
     91   2.42742  4.86028  2.28124  2.17412  4.12389  3.39103  3.62355  3.12227  2.42258  3.13231  3.93985  2.91201  3.33401  2.76539  2.89578  2.62198  2.84177  2.92227  5.36533  4.01350     92 e - - -
          2.68618  4.42225  2.77519  2.73123  3.46354  2.40513  3.72494  3.29354  2.67741  2.69355  4.24690  2.90347  2.73739  3.18146  2.89801  2.37887  2.77519  2.98518  4.58477  3.61503
          0.02562  4.07302  4.79537  0.61958  0.77255  0.48576  0.95510
     92   2.78438  4.34916  3.91495  3.35258  2.86539  3.83078  4.10023  2.49511  3.26018  1.47525  2.90635  3.68468  2.63367  3.52563  3.53222  3.11291  3.01979  2.42767  4.87068  3.64563     93 l - - -
          2.68618  4.42225  2.77519  2.73123  3.46354  2.40513  3.72494  3.29354  2.67741  2.69355  4.24690  2.90347  2.73739  3.18146  2.89801  2.37887  2.77519  2.98518  4.58477  3.61503
          0.08165  4.07302  2.79067  0.61958  0.77255  0.48576  0.95510
     93   2.37687  4.66179  2.79983  2.29940  4.23898  2.01247  3.79022  3.66527  2.65561  3.27494  4.09692  2.96261  2.72452  2.96724  3.10343  2.43639  2.86511  3.26500  5.50704  4.18030     94 g - - -
          2.68618  4.42225  2.77519  2.73123  3.46354  2.40513  3.72494  3.29354  2.67741  2.69355  4.24690  2.90347  2.73739  3.18146  2.89801  2.37887  2.77519  2.98518  4.58477  3.61503
          0.02708  4.01845  4.74079  0.61958  0.77255  0.54334  0.86942
     94   2.27883  4.29832  3.38590  2.86005  3.60232  2.92740  3.84167  2.94205  2.81898  2.06254  3.55093  3.24017  3.25246  3.13648  3.18081  2.45878  2.77594  2.49588  5.02466  3.78395     95 l - - -
          2.68618  4.42225  2.77519  2.73123  3.46354  2.40513  3.72494  3.29354  2.67741  2.69355  4.24690  2.90347  2.73739  3.18146  2.89801  2.37887  2.77519  2.98518  4.58477  3.61503
          0.02708  4.01845  4.74079  0.61958  0.77255  0.45137  1.01268
     95   2.86008  5.17614  3.03022  2.28909  4.56368  3.52346  3.61274  3.96746  1.48254  3.43254  4.24487  2.65360  3.92291  2.73499  2.10849  2.83130  3.06258  3.59881  5.52519  4.24334     96 k - - -
          2.68618  4.42225  2.77519  2.73123  3.46354  2.40513  3.72494  3.29354  2.67741  2.69355  4.24690  2.90347  2.73739  3.18146  2.89801  2.37887  2.77519  2.98518  4.58477  3.61503
          0.02562  4.07302  4.79537  0.61958  0.77255  0.48576  0.95510
     96   2.60420  4.96347  2.47029  2.34009  3.63522  3.38344  3.26103  3.69892  2.34760  3.24285  4.02258  2.87712  3.27313  2.25502  2.62977  2.59553  2.83620  3.32427  5.42615  4.05128     97 q - - -
          2.68618  4.42225  2.77519  2.73123  3.46354  2.40513  3.72494  3.29354  2.67741  2.69355  4.24690  2.90347  2.73739  3.18146  2.89801  2.37887  2.77519  2.98518  4.58477  3.61503
          0.02562  4.07302  4.79537  0.61958  0.77255  0.48576  0.95510
     97   2.67226  4.87848  3.02518  2.47966  4.15503  3.45393  3.62592  3.56345  1.90790  3.13647  3.37888  2.98411  2.61088  2.45630  2.67891  2.69547  2.89792  3.23663  5.35020  4.03682     98 k - - -
          2.68618  4.42225  2.77519  2.73123  3.46354  2.40513  3.72494  3.29354  2.67741  2.69355  4.24690  2.90347  2.73739  3.18146  2.89801  2.37887  2.77519  2.98518  4.58477  3.61503
          0.02562  4.07302  4.79537  0.61958  0.77255  0.48576  0.95510
     98   2.24777  4.33131  3.38663  2.84468  3.13911  3.40508  3.83686  2.96113  2.80974  2.68139  3.56339  3.23826  2.70523  3.12290  3.18351  2.47333  2.35978  2.48908  5.03655  3.79079     99 a - - -
          2.68618  4.42225  2.77519  2.73123  3.46354  2.40513  3.72494  3.29354  2.67741  2.69355  4.24690  2.90347  2.73739  3.18146  2.89801  2.37887  2.77519  2.98518  4.58477  3.61503
          0.02562  4.07302  4.79537  0.61958  0.77255  0.48576  0.95510
     99   2.44538  5.01745  2.66211  1.92401  4.31514  3.37391  2.91196  3.76727  2.36130  3.30138  4.08088  2.86260  3.79241  2.72144  2.62367  2.61632  2.63063  3.38450  5.47919  4.09903    100 e - - -
          2.68618  4.42225  2.77519  2.73123  3.46354  2.40513  3.72494  3.29354  2.67741  2.69355  4.24690  2.90347  2.73739  3.18146  2.89801  2.37887  2.77519  2.98518  4.58477  3.61503
          0.02562  4.07302  4.79537  0.61958  0.77255  0.48576  0.95510
    100   2.75720  4.41562  3.67037  3.17366  2.03647  3.67263  3.74988  2.93444  3.11597  2.57579  3.56068  3.47906  4.09130  3.38983  3.41771  1.83397  3.01572  2.73048  4.38500  2.58756    101 s - - -
          2.68618  4.42225  2.77519  2.73123  3.46354  2.40513  3.72494  3.29354  2.67741  2.69355  4.24690  2.90347  2.73739  3.18146  2.89801  2.37887  2.77519  2.98518  4.58477  3.61503
          0.02562  4.07302  4.79537  0.61958  0.77255  0.48576  0.95510
    101   3.52456  4.86885  4.51439  4.27101  0.73289  4.15892  3.98212  3.02823  4.17413  2.35385  3.73119  4.25083  4.61605  4.28772  4.24407  3.78133  3.82734  3.03298  4.17928  2.52425    102 f - - -
          2.68618  4.42225  2.77519  2.73123  3.46354  2.40513  3.72494  3.29354  2.67741  2.69355  4.24690  2.90347  2.73739  3.18146  2.89801  2.37887  2.77519  2.98518  4.58477  3.61503
          0.02562  4.07302  4.79537  0.61958  0.77255  0.48576  0.95510
    102   1.90020  1.91824  4.04207  3.57338  3.70071  3.25047  4.29208  2.70688  3.46644  2.70266  3.65561  3.62786  3.90279  3.72253  3.68753  2.66007  2.43569  2.17825  5.21194  4.02550    103 a - - -
          2.68618  4.42225  2.77519  2.73123  3.46354  2.40513  3.72494  3.29354  2.67741  2.69355  4.24690  2.90347  2.73739  3.18146  2.89801  2.37887  2.77519  2.98518  4.58477  3.61503
          0.02562  4.07302  4.79537  0.61958  0.77255  0.48576  0.95510
    103   3.16634  5.12781  3.35498  2.94472  4.56043  3.62883  3.88636  4.00355  0.79313  3.52711  4.48216  3.35863  4.11863  3.06963  2.49080  3.19779  3.40685  3.70163  5.53585  4.37971    104 k - - -
          2.68618  4.42225  2.77519  2.73123  3.46354  2.40513  3.72494  3.29354  2.67741  2.69355  4.24690  2.90347  2.73739  3.18146  2.89801  2.37887  2.77519  2.98518  4.58477  3.61503
          0.02562  4.07302  4.79537  0.61958  0.77255  0.48576  0.95510
    104   2.60574  4.43399  3.38501  2.90940  3.69818  3.46006  3.91544  2.58494  2.78518  2.65815  3.64032  3.29943  3.94808  2.92945  3.11734  2.79123  1.58227  2.66531  5.15661  3.90005    105 t - - -
          2.68618  4.42225  2.77519  2.73123  3.46354  2.40513  3.72494  3.29354  2.67741  2.69355  4.24690  2.90347  2.73739  3.18146  2.89801  2.37887  2.77519  2.98518  4.58477  3.61503
          0.02562  4.07302  4.79537  0.61958  0.77255  0.48576  0.95510
    105   3.38733  4.79273  4.51074  4.15600  3.22384  4.23470  4.74923  2.44339  3.92186  0.66247  3.19217  4.41201  4.63844  4.24177  4.06326  3.83585  3.67405  2.53195  5.17116  3.93928    106 L - - -
          2.68618  4.42225  2.77519  2.73123  3.46354  2.40513  3.72494  3.29354  2.67741  2.69355  4.24690  2.90347  2.73739  3.18146  2.89801  2.37887  2.77519  2.98518  4.58477  3.61503
          0.02562  4.07302  4.79537  0.61958  0.77255  0.48576  0.95510
    106   2.53318  4.37707  3.61979  3.38700  4.15945  3.20827  4.38726  3.31166  3.33395  3.16789  4.20918  3.56003  3.92957  3.71967  3.57977  2.73719  0.87219  2.98450  5.57924  4.37754    107 t - - -
          2.68618  4.42225  2.77519  2.73123  3.46354  2.40513  3.72494  3.29354  2.67741  2.69355  4.24690  2.90347  2.73739  3.18146  2.89801  2.37887  2.77519  2.98518  4.58477  3.61503
          0.02562  4.07302  4.79537  0.61958  0.77255  0.48576  0.95510
    107   1.61261  4.49835  3.20948  2.75628  3.90857  3.34476  3.85658  3.18872  2.69111  2.90947  3.81885  3.17154  3.86592  2.40894  3.06060  2.68075  2.86236  2.58847  5.28364  4.01028    108 a - - -
          2.68618  4.42225  2.77519  2.73123  3.46354  2.40513  3.72494  3.29354  2.67741  2.69355  4.24690  2.90347  2.73739  3.18146  2.89801  2.37887  2.77519  2.98518  4.58477  3.61503
          0.02562  4.07302  4.79537  0.61958  0.77255  0.48576  0.95510
    108   2.42513  4.34573  3.39338  3.22325  4.28268  3.07252  4.32511  3.83482  3.31077  3.54109  4.45323  3.41226  3.82886  3.64502  3.58725  0.82430  2.92114  3.32529  5.63986  4.36862    109 s - - -
          2.68618  4.42225  2.77519  2.73123  3.46354  2.40513  3.72494  3.29354  2.67741  2.69355  4.24690  2.90347  2.73739  3.18146  2.89801  2.37887  2.77519  2.98518  4.58477  3.61503
          0.02562  4.07302  4.79537  0.61958  0.77255  0.48576  0.95510
    109   3.21755  5.36226  0.66807  2.48271  4.76916  3.37388  4.12461  4.40565  3.24926  3.97990  4.96685  3.04749  4.04122  3.36720  3.78935  3.16031  3.56193  4.02489  5.89744  4.61467    110 D - - -
          2.68618  4.42225  2.77519  2.73123  3.46354  2.40513  3.72494  3.29354  2.67741  2.69355  4.24690  2.90347  2.73739  3.18146  2.89801  2.37887  2.77519  2.98518  4.58477  3.61503
          0.02562  4.07302  4.79537  0.61958  0.77255  0.48576  0.95510
    110   1.79500  4.21162  3.59799  3.27775  4.16491  3.07025  4.28091  3.28574  3.25215  3.17090  4.09513  3.42174  3.79671  3.57524  3.53814  2.52125  1.27472  2.89861  5.58476  4.37675    111 t - - -
          2.68618  4.42225  2.77519  2.73123  3.46354  2.40513  3.72494  3.29354  2.67741  2.69355  4.24690  2.90347  2.73739  3.18146  2.89801  2.37887  2.77519  2.98518  4.58477  3.61503
          0.02562  4.07302  4.79537  0.61958  0.77255  0.48576  0.95510
    111   2.49389  4.54962  2.89616  2.68418  4.33881  3.13093  3.98481  3.86035  2.87782  3.48790  4.32428  2.23224  3.79955  3.20007  3.27172  1.29945  2.90716  3.37825  5.63776  4.30304    112 s - - -
          2.68618  4.42225  2.77519  2.73123  3.46354  2.40513  3.72494  3.29354  2.67741  2.69355  4.24690  2.90347  2.73739  3.18146  2.89801  2.37887  2.77519  2.98518  4.58477  3.61503
          0.02562  4.07302  4.79537  0.61958  0.77255  0.48576  0.95510
    112   2.50278  4.50106  3.04307  2.76739  4.19015  3.18795  3.97827  3.56365  2.84009  3.27768  4.14819  2.28858  3.82671  3.20450  3.20424  2.62569  1.41180  3.16937  5.51959  4.22290    113 t - - -
          2.68618  4.42225  2.77519  2.73123  3.46354  2.40513  3.72494  3.29354  2.67741  2.69355  4.24690  2.90347  2.73739  3.18146  2.89801  2.37887  2.77519  2.98518  4.58477  3.61503
          0.02562  4.07302  4.79537  0.61958  0.77255  0.48576  0.95510
    113   2.78202  4.80794  2.93856  2.68239  3.96021  2.28508  1.43945  3.78603  2.71569  3.36532  4.25315  3.13968  3.93933  3.13815  3.06908  2.84634  3.10609  3.42675  5.30331  3.90210    114 h - - -
          2.68618  4.42225  2.77519  2.73123  3.46354  2.40513  3.72494  3.29354  2.67741  2.69355  4.24690  2.90347  2.73739  3.18146  2.89801  2.37887  2.77519  2.98518  4.58477  3.61503
          0.02562  4.07302  4.79537  0.61958  0.77255  0.48576  0.95510
    114   2.93363  4.68453  3.64811  3.57527  4.70509  0.47733  4.67899  4.35773  3.78356  3.98525  4.96582  3.81305  4.08181  4.09217  3.99344  3.11201  3.43047  3.84730  5.74287  4.81529    115 G - - -
          2.68618  4.42225  2.77519  2.73123  3.46354  2.40513  3.72494  3.29354  2.67741  2.69355  4.24690  2.90347  2.73739  3.18146  2.89801  2.37887  2.77519  2.98518  4.58477  3.61503
          0.02562  4.07302  4.79537  0.61958  0.77255  0.48576  0.95510
    115   2.93363  4.68453  3.64811  3.57527  4.70509  0.47733  4.67899  4.35773  3.78356  3.98525  4.96582  3.81305  4.08181  4.09217  3.99344  3.11201  3.43047  3.84730  5.74287  4.81529    116 G - - -
          2.68618  4.42225  2.77519  2.73123  3.46354  2.40513  3.72494  3.29354  2.67741  2.69355  4.24690  2.90347  2.73739  3.18146  2.89801  2.37887  2.77519  2.98518  4.58477  3.61503
          0.02562  4.07302  4.79537  0.61958  0.77255  0.48576  0.95510
    116   3.52456  4.86885  4.51439  4.27101  0.73289  4.15892  3.98212  3.02823  4.17413  2.35385  3.73119  4.25083  4.61605  4.28772  4.24407  3.78133  3.82734  3.03298  4.17928  2.52425    117 f - - -
          2.68618  4.42225  2.77519  2.73123  3.46354  2.40513  3.72494  3.29354  2.67741  2.69355  4.24690  2.90347  2.73739  3.18146  2.89801  2.37887  2.77519  2.98518  4.58477  3.61503
          0.02562  4.07302  4.79537  0.61958  0.77255  0.48576  0.95510
    117   2.42513  4.34573  3.39338  3.22325  4.28268  3.07252  4.32511  3.83482  3.31077  3.54109  4.45323  3.41226  3.82886  3.64502  3.58725  0.82430  2.92114  3.32529  5.63986  4.36862    118 s - - -
          2.68618  4.42225  2.77519  2.73123  3.46354  2.40513  3.72494  3.29354  2.67741  2.69355  4.24690  2.90347  2.73739  3.18146  2.89801  2.37887  2.77519  2.98518  4.58477  3.61503
          0.02562  4.07302  4.79537  0.61958  0.77255  0.48576  0.95510
    118   3.07034  4.43929  4.69696  4.23060  3.61374  4.31770  4.97040  1.69190  4.09637  2.15512  3.45153  4.43946  4.70133  4.39813  4.30645  3.72381  3.35968  0.91709  5.55085  4.31296    119 v - - -
          2.68618  4.42225  2.77519  2.73123  3.46354  2.40513  3.72494  3.29354  2.67741  2.69355  4.24690  2.90347  2.73739  3.18146  2.89801  2.37887  2.77519  2.98518  4.58477  3.61503
          0.02562  4.07302  4.79537  0.61958  0.77255  0.48576  0.95510
    119   2.72076  4.52793  3.49408  3.11680  3.68850  3.47190  4.09932  3.01497  3.00290  2.03550  3.76007  3.46358  1.43908  3.41426  3.30159  2.91115  3.06501  2.82905  5.21998  3.92578    120 p - - -
          2.68618  4.42225  2.77519  2.73123  3.46354  2.40513  3.72494  3.29354  2.67741  2.69355  4.24690  2.90347  2.73739  3.18146  2.89801  2.37887  2.77519  2.98518  4.58477  3.61503
          0.02562  4.07302  4.79537  0.61958  0.77255  0.48576  0.95510
    120   3.24483  5.06101  3.75721  3.23196  4.46711  3.68839  3.98878  4.02664  2.34429  3.50626  4.50509  3.57430  4.18473  3.20254  0.71117  3.32174  3.49937  3.74288  5.47091  4.35512    121 r - - -
          2.68618  4.42225  2.77519  2.73123  3.46354  2.40513  3.72494  3.29354  2.67741  2.69355  4.24690  2.90347  2.73739  3.18146  2.89801  2.37887  2.77519  2.98518  4.58477  3.61503
          0.02562  4.07302  4.79537  0.61958  0.77255  0.48576  0.95510
    121   2.86705  4.91548  3.34560  2.72772  4.04966  3.61222  3.64782  3.57890  1.97434  3.13621  4.00631  3.16492  3.98519  2.82612  1.55884  2.91243  3.06472  3.29216  5.23651  2.77438    122 r - - -
          2.68618  4.42225  2.77519  2.73123  3.46354  2.40513  3.72494  3.29354  2.67741  2.69355  4.24690  2.90347  2.73739  3.18146  2.89801  2.37887  2.77519  2.98518  4.58477  3.61503
          0.02562  4.07302  4.79537  0.61958  0.77255  0.48576  0.95510
    122   1.67480  2.84636  3.49015  2.98406  3.64566  3.33157  2.82412  3.02861  2.89780  2.75148  3.64170  3.31154  3.86676  3.23809  3.22877  2.66970  2.79881  2.74579  5.07574  3.82062    123 a - - -
          2.68618  4.42225  2.77519  2.73123  3.46354  2.40513  3.72494  3.29354  2.67741  2.69355  4.24690  2.90347  2.73739  3.18146  2.89801  2.37887  2.77519  2.98518  4.58477  3.61503
          0.02562  4.07302  4.79537  0.61958  0.77255  0.48576  0.95510
    123   0.75928  4.30400  3.67726  3.48328  4.26283  3.12215  4.48006  3.41917  3.50500  3.29108  4.30459  3.57865  3.88083  3.82850  3.73843  2.65448  2.94602  3.03841  5.66968  4.49391    124 a - - -
          2.68618  4.42225  2.77519  2.73123  3.46354  2.40513  3.72494  3.29354  2.67741  2.69355  4.24690  2.90347  2.73739  3.18146  2.89801  2.37887  2.77519  2.98518  4.58477  3.61503
          0.02562  4.07302  4.79537  0.61958  0.77255  0.48576  0.95510
    124   2.85778  5.35301  1.95027  1.36936  4.66431  3.28535  3.74024  4.13813  2.66614  3.66360  4.48451  2.75922  3.85099  2.89053  3.21449  2.77864  2.71188  3.72791  5.83758  4.37797    125 e - - -
          2.68618  4.42225  2.77519  2.73123  3.46354  2.40513  3.72494  3.29354  2.67741  2.69355  4.24690  2.90347  2.73739  3.18146  2.89801  2.37887  2.77519  2.98518  4.58477  3.61503
          0.02562  4.07302  4.79537  0.61958  0.77255  0.48576  0.95510
    125   2.70337  5.11960  2.45164  2.01751  4.43211  3.36043  3.63056  3.88738  1.84642  3.40803  4.19398  2.84182  3.81469  2.75620  2.86412  2.66777  2.42449  3.49449  5.57278  4.18140    126 k - - -
          2.68618  4.42225  2.77519  2.73123  3.46354  2.40513  3.72494  3.29354  2.67741  2.69355  4.24690  2.90347  2.73739  3.18146  2.89801  2.37887  2.77519  2.98518  4.58477  3.61503
          0.02562  4.07302  4.79537  0.61958  0.77255  0.48576  0.95510
    126   2.91024  2.56534  4.62298  4.07075  3.41379  4.16011  4.61300  1.40043  3.94184  1.97806  3.29744  4.23891  4.50108  4.16048  4.09856  3.50082  3.16337  1.67360  5.17007  3.98106    127 i - - -
          2.68618  4.42225  2.77519  2.73123  3.46354  2.40513  3.72494  3.29354  2.67741  2.69355  4.24690  2.90347  2.73739  3.18146  2.89801  2.37887  2.77519  2.98518  4.58477  3.61503
          0.02562  4.07302  4.79537  0.61958  0.77255  0.48576  0.95510
    127   3.36505  4.70380  4.72191  4.25783  1.38218  4.42086  4.21504  2.47109  4.10481  1.33194  3.12248  4.34767  4.68616  4.19756  4.20454  3.79380  3.59812  2.56226  4.43720  2.89062    128 l - - -
          2.68618  4.42225  2.77519  2.73123  3.46354  2.40513  3.72494  3.29354  2.67741  2.69355  4.24690  2.90347  2.73739  3.18146  2.89801  2.37887  2.77519  2.98518  4.58477  3.61503
          0.02562  4.07302  4.79537  0.61958  0.77255  0.48576  0.95510
    128   3.03965  4.75869  3.66924  3.54052  4.51107  3.43507  4.59770  4.11289  3.61594  3.71596  4.77731  3.82492  0.52689  3.99850  3.83490  3.21440  3.49783  3.73453  5.63799  4.63588    129 P - - -
          2.68618  4.42225  2.77519  2.73123  3.46354  2.40513  3.72494  3.29354  2.67741  2.69355  4.24690  2.90347  2.73739  3.18146  2.89801  2.37887  2.77519  2.98518  4.58477  3.61503
          0.02562  4.07302  4.79537  0.61958  0.77255  0.48576  0.95510
    129   2.46133  4.85470  3.06290  2.54698  4.22123  3.44021  3.66596  3.61958  2.12899  3.19396  4.02231  3.02852  2.21369  2.81685  2.20481  2.72813  2.93697  3.28155  5.39074  4.09953    130 k - - -
          2.68618  4.42225  2.77519  2.73123  3.46354  2.40513  3.72494  3.29354  2.67741  2.69355  4.24690  2.90347  2.73739  3.18146  2.89801  2.37887  2.77519  2.98518  4.58477  3.61503
          0.02562  4.07302  4.79537  0.61958  0.77255  0.48576  0.95510
    130   3.38733  4.79273  4.51074  4.15600  3.22384  4.23470  4.74923  2.44339  3.92186  0.66247  3.19217  4.41201  4.63844  4.24177  4.06326  3.83585  3.67405  2.53195  5.17116  3.93928    131 L - - -
          2.68618  4.42225  2.77519  2.73123  3.46354  2.40513  3.72494  3.29354  2.67741  2.69355  4.24690  2.90347  2.73739  3.18146  2.89801  2.37887  2.77519  2.98518  4.58477  3.61503
          0.02562  4.07302  4.79537  0.61958  0.77255  0.48576  0.95510
    131   3.21755  5.36226  0.66807  2.48271  4.76916  3.37388  4.12461  4.40565  3.24926  3.97990  4.96685  3.04749  4.04122  3.36720  3.78935  3.16031  3.56193  4.02489  5.89744  4.61467    132 D - - -
          2.68618  4.42225  2.77519  2.73123  3.46354  2.40513  3.72494  3.29354  2.67741  2.69355  4.24690  2.90347  2.73739  3.18146  2.89801  2.37887  2.77519  2.98518  4.58477  3.61503
          0.02562  4.07302  4.79537  0.61958  0.77255  0.48576  0.95510
    132   3.01398  4.42326  4.35259  3.83537  1.92425  4.04652  3.83971  2.69141  3.70024  2.13833  2.22594  3.92817  4.37369  3.84416  3.84126  3.35587  3.24088  2.61402  4.16638  1.81252    133 y - - -
          2.68618  4.42225  2.77519  2.73123  3.46354  2.40513  3.72494  3.29354  2.67741  2.69355  4.24690  2.90347  2.73739  3.18146  2.89801  2.37887  2.77519  2.98518  4.58477  3.61503
          0.02562  4.07302  4.79537  0.61958  0.77255  0.48576  0.95510
    133   2.30333  4.24490  3.43876  3.11935  4.24633  3.03386  4.18910  3.60318  3.13016  3.33510  4.18848  3.32032  3.75537  3.45386  3.44850  1.46119  1.63504  3.12537  5.60319  4.36992    134 s - - -
          2.68618  4.42225  2.77519  2.73123  3.46354  2.40513  3.72494  3.29354  2.67741  2.69355  4.24690  2.90347  2.73739  3.18146  2.89801  2.37887  2.77519  2.98518  4.58477  3.61503
          0.02562  4.07302  4.79537  0.61958  0.77255  0.48576  0.95510
    134   2.14801  4.49022  3.28241  2.71335  3.65597  3.51542  3.73491  3.01485  2.58144  2.49051  2.76590  3.16480  3.90145  2.72958  2.56005  2.75672  2.84308  2.77380  5.04426  3.78711    135 a - - -
          2.68618  4.42225  2.77519  2.73123  3.46354  2.40513  3.72494  3.29354  2.67741  2.69355  4.24690  2.90347  2.73739  3.18146  2.89801  2.37887  2.77519  2.98518  4.58477  3.61503
          0.02562  4.07302  4.79537  0.61958  0.77255  0.48576  0.95510
    135   2.45890  5.02945  2.29198  2.30793  4.33705  3.35201  3.63300  3.78745  2.42943  3.33304  4.12267  2.61394  3.80208  2.04829  2.91502  2.64034  2.90465  3.09303  5.51939  4.13280    136 q - - -
          2.68618  4.42225  2.77519  2.73123  3.46354  2.40513  3.72494  3.29354  2.67741  2.69355  4.24690  2.90347  2.73739  3.18146  2.89801  2.37887  2.77519  2.98518  4.58477  3.61503
          0.02562  4.07302  4.79537  0.61958  0.77255  0.48576  0.95510
    136   2.44380  4.37255  3.32349  3.08062  4.25753  3.12389  4.20342  3.58232  3.10447  3.30951  4.24004  3.33983  1.19967  3.47296  3.40785  2.61006  2.41727  3.16563  5.61309  4.38197    137 p - - -
          2.68618  4.42225  2.77519  2.73123  3.46354  2.40513  3.72494  3.29354  2.67741  2.69355  4.24690  2.90347  2.73739  3.18146  2.89801  2.37887  2.77519  2.98518  4.58477  3.61503
          0.02562  4.07302  4.79537  0.61958  0.77255  0.48576  0.95510
    137   3.03965  4.75869  3.66924  3.54052  4.51107  3.43507  4.59770  4.11289  3.61594  3.71596  4.77731  3.82492  0.52689  3.99850  3.83490  3.21440  3.49783  3.73453  5.63799  4.63588    138 P - - -
          2.68618  4.42225  2.77519  2.73123  3.46354  2.40513  3.72494  3.29354  2.67741  2.69355  4.24690  2.90347  2.73739  3.18146  2.89801  2.37887  2.77519  2.98518  4.58477  3.61503
          0.02562  4.07302  4.79537  0.61958  0.77255  0.48576  0.95510
    138   1.87147  4.31435  3.41890  2.93511  3.80807  3.28847  3.95381  3.03684  2.90479  2.84944  3.73673  2.83594  3.84796  3.22661  3.26601  2.63361  2.12327  2.20492  5.21919  3.97673    139 a - - -
          2.68618  4.42225  2.77519  2.73123  3.46354  2.40513  3.72494  3.29354  2.67741  2.69355  4.24690  2.90347  2.73739  3.18146  2.89801  2.37887  2.77519  2.98518  4.58477  3.61503
          0.02562  4.07302  4.79537  0.61958  0.77255  0.48576  0.95510
    139   3.05613  5.03814  3.05140  2.81415  4.23253  3.50878  3.97253  3.89891  2.62202  3.38072  4.40760  3.27389  4.06809  0.91531  2.90021  3.09757  3.35514  3.61745  5.47084  4.17995    140 q - - -
          2.68618  4.42225  2.77519  2.73123  3.46354  2.40513  3.72494  3.29354  2.67741  2.69355  4.24690  2.90347  2.73739  3.18146  2.89801  2.37887  2.77519  2.98518  4.58477  3.61503
          0.02562  4.07302  4.79537  0.61958  0.77255  0.48576  0.95510
    140   2.76567  4.99728  2.59976  1.36349  4.40435  3.32194  3.78906  3.74758  2.61920  3.39631  4.26554  2.91452  3.87368  2.95705  3.06212  2.76874  2.32334  3.39868  5.63889  4.27452    141 e - - -
          2.68618  4.42225  2.77519  2.73123  3.46354  2.40513  3.72494  3.29354  2.67741  2.69355  4.24690  2.90347  2.73739  3.18146  2.89801  2.37887  2.77519  2.98518  4.58477  3.61503
          0.02562  4.07302  4.79537  0.61958  0.77255  0.48576  0.95510
    141   3.22000  4.55658  4.80588  4.26339  3.25855  4.49513  4.88257  1.89457  4.12486  1.06323  3.06358  4.51641  4.73610  4.30721  4.28552  3.85167  3.46015  1.65371  5.28886  4.16666    142 l - - -
          2.68618  4.42225  2.77519  2.73123  3.46354  2.40513  3.72494  3.29354  2.67741  2.69355  4.24690  2.90347  2.73739  3.18146  2.89801  2.37887  2.77519  2.98518  4.58477  3.61503
          0.02562  4.07302  4.79537  0.61958  0.77255  0.48576  0.95510
    142   3.14400  4.44622  4.85288  4.33159  3.53219  4.51615  5.01394  1.55764  4.21947  1.84672  3.33696  4.56123  4.79074  4.46092  4.40983  3.88620  3.39683  1.06474  5.50050  4.31316    143 v - - -
          2.68618  4.42225  2.77519  2.73123  3.46354  2.40513  3.72494  3.29354  2.67741  2.69355  4.24690  2.90347  2.73739  3.18146  2.89801  2.37887  2.77519  2.98518  4.58477  3.61503
          0.02562  4.07302  4.79537  0.61958  0.77255  0.48576  0.95510
    143   1.18404  4.19548  3.74184  3.34530  4.00907  3.14717  4.28242  2.97843  3.28610  2.96451  3.92676  3.48463  3.84290  3.59457  3.57274  2.57460  2.41163  2.36560  5.48292  4.27677    144 a - - -
          2.68618  4.42225  2.77519  2.73123  3.46354  2.40513  3.72494  3.29354  2.67741  2.69355  4.24690  2.90347  2.73739  3.18146  2.89801  2.37887  2.77519  2.98518  4.58477  3.61503
          0.02562  4.07302  4.79537  0.61958  0.77255  0.48576  0.95510
    144   3.12303  5.23278  3.55901  2.86096  4.71210  3.72533  3.64135  4.04874  1.25761  3.47059  4.34332  3.25219  4.08563  2.77366  1.52037  3.11314  3.27991  3.72993  5.49366  4.34176    145 k - - -
          2.68618  4.42225  2.77519  2.73123  3.46354  2.40513  3.72494  3.29354  2.67741  2.69355  4.24690  2.90347  2.73739  3.18146  2.89801  2.37887  2.77519  2.98518  4.58477  3.61503
          0.02562  4.07302  4.79537  0.61958  0.77255  0.48576  0.95510
    145   3.21755  5.36226  0.66807  2.48271  4.76916  3.37388  4.12461  4.40565  3.24926  3.97990  4.96685  3.04749  4.04122  3.36720  3.78935  3.16031  3.56193  4.02489  5.89744  4.61467    146 D - - -
          2.68618  4.42225  2.77519  2.73123  3.46354  2.40513  3.72494  3.29354  2.67741  2.69355  4.24690  2.90347  2.73739  3.18146  2.89801  2.37887  2.77519  2.98518  4.58477  3.61503
          0.02562  4.07302  4.79537  0.61958  0.77255  0.48576  0.95510
    146   3.19162  4.57910  4.67561  4.17129  3.24036  4.36666  4.80309  2.08663  3.99743  1.00530  3.08208  4.41790  4.67132  4.22906  4.16713  3.74927  3.45175  1.71027  5.25057  4.08671    147 l - - -
          2.68618  4.42225  2.77519  2.73123  3.46354  2.40513  3.72494  3.29354  2.67741  2.69355  4.24690  2.90347  2.73739  3.18146  2.89801  2.37887  2.77519  2.98518  4.58477  3.61503
          0.02562  4.07302  4.79537  0.61958  0.77255  0.48576  0.95510
    147   3.23886  5.01269  3.34455  3.12904  3.44363  3.63290  0.78149  3.97301  2.96747  3.43964  4.50184  3.52845  4.19867  3.49917  3.21884  3.30906  3.55092  3.70452  4.90496  3.38976    148 h - - -
          2.68618  4.42225  2.77519  2.73123  3.46354  2.40513  3.72494  3.29354  2.67741  2.69355  4.24690  2.90347  2.73739  3.18146  2.89801  2.37887  2.77519  2.98518  4.58477  3.61503
          0.02562  4.07302  4.79537  0.61958  0.77255  0.48576  0.95510
    148   2.90148  5.36996  1.67863  2.00560  4.72728  1.77395  3.79653  4.22562  2.78620  3.74793  4.58677  2.75628  3.86648  2.96175  3.35840  2.81933  3.19546  3.80398  5.91864  4.45076    149 d - - -
          2.68618  4.42225  2.77519  2.73123  3.46354  2.40513  3.72494  3.29354  2.67741  2.69355  4.24690  2.90347  2.73739  3.18146  2.89801  2.37887  2.77519  2.98518  4.58477  3.61503
          0.02562  4.07302  4.79537  0.61958  0.77255  0.48576  0.95510
    149   2.58262  4.60229  3.09946  2.38114  3.34192  3.45298  3.67533  3.00743  2.53070  2.84005  3.68975  2.47794  3.84336  2.70868  2.96382  2.67373  2.48252  2.67740  5.14018  3.84509    150 e - - -
          2.68618  4.42225  2.77519  2.73123  3.46354  2.40513  3.72494  3.29354  2.67741  2.69355  4.24690  2.90347  2.73739  3.18146  2.89801  2.37887  2.77519  2.98518  4.58477  3.61503
          0.02562  4.07302  4.79537  0.61958  0.77255  0.48576  0.95510
    150   2.59451  4.64146  3.00910  1.97399  3.95154  3.39230  3.73798  3.25027  2.57923  2.97124  3.82986  3.03963  3.84872  2.92834  3.00641  2.54368  2.30825  2.41586  5.28059  3.97794    151 e - - -
          2.68618  4.42225  2.77519  2.73123  3.46354  2.40513  3.72494  3.29354  2.67741  2.69355  4.24690  2.90347  2.73739  3.18146  2.89801  2.37887  2.77519  2.98518  4.58477  3.61503
          0.02562  4.07302  4.79537  0.61958  0.77255  0.48576  0.95510
    151   3.69036  4.98972  4.41165  4.17052  2.90055  3.96661  4.16935  3.72743  3.89101  3.08567  4.35115  4.28031  4.50196  4.26813  3.98251  3.89197  4.00193  3.62316  0.56244  2.89290    152 W - - -
          2.68618  4.42225  2.77519  2.73123  3.46354  2.40513  3.72494  3.29354  2.67741  2.69355  4.24690  2.90347  2.73739  3.18146  2.89801  2.37887  2.77519  2.98518  4.58477  3.61503
          0.02562  4.07302  4.79537  0.61958  0.77255  0.48576  0.95510
    152   2.81777  5.04254  3.18874  2.58298  4.39318  3.54706  3.19096  3.78770  1.68775  3.29717  4.11987  3.05788  3.92395  2.74267  1.92897  2.81914  2.45371  3.44764  5.42579  4.15978    153 k - - -
          2.68618  4.42225  2.77519  2.73123  3.46354  2.40513  3.72494  3.29354  2.67741  2.69355  4.24690  2.90347  2.73739  3.18146  2.89801  2.37887  2.77519  2.98518  4.58477  3.61503
          0.02562  4.07302  4.79537  0.61958  0.77255  0.48576  0.95510
    153   3.52456  4.86885  4.51439  4.27101  0.73289  4.15892  3.98212  3.02823  4.17413  2.35385  3.73119  4.25083  4.61605  4.28772  4.24407  3.78133  3.82734  3.03298  4.17928  2.52425    154 f - - -
          2.68618  4.42225  2.77519  2.73123  3.46354  2.40513  3.72494  3.29354  2.67741  2.69355  4.24690  2.90347  2.73739  3.18146  2.89801  2.37887  2.77519  2.98518  4.58477  3.61503
          0.02562  4.07302  4.79537  0.61958  0.77255  0.48576  0.95510
    154   3.13287  5.17201  3.57281  2.91539  4.62609  3.71758  3.68048  3.98475  1.76251  3.43751  4.33209  3.29199  4.10210  2.82591  1.08415  3.14367  3.30431  3.68037  5.47346  4.32292    155 r - - -
          2.68618  4.42225  2.77519  2.73123  3.46354  2.40513  3.72494  3.29354  2.67741  2.69355  4.24690  2.90347  2.73739  3.18146  2.89801  2.37887  2.77519  2.98518  4.58477  3.61503
          0.02562  4.07302  4.79537  0.61958  0.77255  0.48576  0.95510
    155   3.23886  5.01269  3.34455  3.12904  3.44363  3.63290  0.78149  3.97301  2.96747  3.43964  4.50184  3.52845  4.19867  3.49917  3.21884  3.30906  3.55092  3.70452  4.90496  3.38976    156 h - - -
          2.68618  4.42225  2.77519  2.73123  3.46354  2.40513  3.72494  3.29354  2.67741  2.69355  4.24690  2.90347  2.73739  3.18146  2.89801  2.37887  2.77519  2.98518  4.58477  3.61503
          0.02562  4.07302  4.79537  0.61958  0.77255  0.48576  0.95510
    156   3.18992  4.55911  4.61142  4.23854  3.51689  4.27601  4.93359  0.85914  4.07060  2.06683  3.42611  4.45644  4.69216  4.40110  4.24486  3.79472  3.48725  1.87257  5.44599  4.19860    157 i - - -
          2.68618  4.42225  2.77519  2.73123  3.46354  2.40513  3.72494  3.29354  2.67741  2.69355  4.24690  2.90347  2.73739  3.18146  2.89801  2.37887  2.77519  2.98518  4.58477  3.61503
          0.02562  4.07302  4.79537  0.61958  0.77255  0.48576  0.95510
    157   3.71921  4.93950  4.67900  4.38098  1.40406  4.44559  3.49381  3.40499  4.22473  2.72396  3.99848  4.11457  4.75286  4.17950  4.24937  3.81915  3.94055  3.33108  3.62792  0.99687    158 y - - -
          2.68618  4.42225  2.77519  2.73123  3.46354  2.40513  3.72494  3.29354  2.67741  2.69355  4.24690  2.90347  2.73739  3.18146  2.89801  2.37887  2.77519  2.98518  4.58477  3.61503
          0.02562  4.07302  4.79537  0.61958  0.77255  0.48576  0.95510
    158   3.24483  5.06101  3.75721  3.23196  4.46711  3.68839  3.98878  4.02664  2.34429  3.50626  4.50509  3.57430  4.18473  3.20254  0.71117  3.32174  3.49937  3.74288  5.47091  4.35512    159 r - - -
          2.68618  4.42225  2.77519  2.73123  3.46354  2.40513  3.72494  3.29354  2.67741  2.69355  4.24690  2.90347  2.73739  3.18146  2.89801  2.37887  2.77519  2.98518  4.58477  3.61503
          0.02562  4.07302  4.79537  0.61958  0.77255  0.48576  0.95510
    159   2.93363  4.68453  3.64811  3.57527  4.70509  0.47733  4.67899  4.35773  3.78356  3.98525  4.96582  3.81305  4.08181  4.09217  3.99344  3.11201  3.43047  3.84730  5.74287  4.81529    160 G - - -
          2.68618  4.42225  2.77519  2.73123  3.46354  2.40513  3.72494  3.29354  2.67741  2.69355  4.24690  2.90347  2.73739  3.18146  2.89801  2.37887  2.77519  2.98518  4.58477  3.61503
          0.02562  4.07302  4.79537  0.61958  0.77255  0.48576  0.95510
    160   2.70154  4.79723  2.96613  2.60661  4.21247  3.37109  3.78972  3.60553  2.47116  3.20767  4.10589  3.06983  3.89364  1.55361  2.81142  2.75993  2.30610  3.27707  5.46263  4.15532    161 q - - -
          2.68618  4.42225  2.77519  2.73123  3.46354  2.40513  3.72494  3.29354  2.67741  2.69355  4.24690  2.90347  2.73739  3.18146  2.89801  2.37887  2.77519  2.98518  4.58477  3.61503
          0.02562  4.07302  4.79537  0.61958  0.77255  0.48576  0.95510
    161   3.03965  4.75869  3.66924  3.54052  4.51107  3.43507  4.59770  4.11289  3.61594  3.71596  4.77731  3.82492  0.52689  3.99850  3.83490  3.21440  3.49783  3.73453  5.63799  4.63588    162 P - - -
          2.68618  4.42225  2.77519  2.73123  3.46354  2.40513  3.72494  3.29354  2.67741  2.69355  4.24690  2.90347  2.73739  3.18146  2.89801  2.37887  2.77519  2.98518  4.58477  3.61503
          0.02562  4.07302  4.79537  0.61958  0.77255  0.48576  0.95510
    162   3.13030  5.23340  3.57532  2.87087  4.71438  3.73088  3.64200  4.04895  1.35305  3.47025  4.34456  3.25878  4.08996  2.77469  1.39808  3.12121  3.28566  3.73183  5.49228  4.34370    163 k - - -
          2.68618  4.42225  2.77519  2.73123  3.46354  2.40513  3.72494  3.29354  2.67741  2.69355  4.24690  2.90347  2.73739  3.18146  2.89801  2.37887  2.77519  2.98518  4.58477  3.61503
          0.02562  4.07302  4.79537  0.61958  0.77255  0.48576  0.95510
    163   3.24483  5.06101  3.75721  3.23196  4.46711  3.68839  3.98878  4.02664  2.34429  3.50626  4.50509  3.57430  4.18473  3.20254  0.71117  3.32174  3.49937  3.74288  5.47091  4.35512    164 r - - -
          2.68618  4.42225  2.77519  2.73123  3.46354  2.40513  3.72494  3.29354  2.67741  2.69355  4.24690  2.90347  2.73739  3.18146  2.89801  2.37887  2.77519  2.98518  4.58477  3.61503
          0.02562  4.07302  4.79537  0.61958  0.77255  0.48576  0.95510
    164   3.23886  5.01269  3.34455  3.12904  3.44363  3.63290  0.78149  3.97301  2.96747  3.43964  4.50184  3.52845  4.19867  3.49917  3.21884  3.30906  3.55092  3.70452  4.90496  3.38976    165 h - - -
          2.68618  4.42225  2.77519  2.73123  3.46354  2.40513  3.72494  3.29354  2.67741  2.69355  4.24690  2.90347  2.73739  3.18146  2.89801  2.37887  2.77519  2.98518  4.58477  3.61503
          0.02562  4.07302  4.79537  0.61958  0.77255  0.48576  0.95510
    165   3.38733  4.79273  4.51074  4.15600  3.22384  4.23470  4.74923  2.44339  3.92186  0.66247  3.19217  4.41201  4.63844  4.24177  4.06326  3.83585  3.67405  2.53195  5.17116  3.93928    166 L - - -
          2.68618  4.42225  2.77519  2.73123  3.46354  2.40513  3.72494  3.29354  2.67741  2.69355  4.24690  2.90347  2.73739  3.18146  2.89801  2.37887  2.77519  2.98518  4.58477  3.61503
          0.02562  4.07302  4.79537  0.61958  0.77255  0.48576  0.95510
    166   3.38733  4.79273  4.51074  4.15600  3.22384  4.23470  4.74923  2.44339  3.92186  0.66247  3.19217  4.41201  4.63844  4.24177  4.06326  3.83585  3.67405  2.53195  5.17116  3.93928    167 L - - -
          2.68618  4.42225  2.77519  2.73123  3.46354  2.40513  3.72494  3.29354  2.67741  2.69355  4.24690  2.90347  2.73739  3.18146  2.89801  2.37887  2.77519  2.98518  4.58477  3.61503
          0.02562  4.07302  4.79537  0.61958  0.77255  0.48576  0.95510
    167   2.58876  4.54519  3.13146  2.80890  4.05510  3.29300  3.94059  3.40011  2.72323  3.07999  4.01288  3.19859  3.88576  2.71114  3.04559  2.71766  1.32619  3.08098  5.40975  4.13059    168 t - - -
          2.68618  4.42225  2.77519  2.73123  3.46354  2.40513  3.72494  3.29354  2.67741  2.69355  4.24690  2.90347  2.73739  3.18146  2.89801  2.37887  2.77519  2.98518  4.58477  3.61503
          0.02562  4.07302  4.79537  0.61958  0.77255  0.48576  0.95510
    168   2.32767  4.24209  3.47019  3.19205  4.20065  3.05252  4.23678  3.49190  3.18092  3.28552  4.17593  3.36749  3.78297  3.52582  3.46833  2.19757  1.13389  3.05402  5.58786  4.35380    169 t - - -
          2.68618  4.42225  2.77519  2.73123  3.46354  2.40513  3.72494  3.29354  2.67741  2.69355  4.24690  2.90347  2.73739  3.18146  2.89801  2.37887  2.77519  2.98518  4.58477  3.61503
          0.02562  4.07302  4.79537  0.61958  0.77255  0.48576  0.95510
    169   2.93363  4.68453  3.64811  3.57527  4.70509  0.47733  4.67899  4.35773  3.78356  3.98525  4.96582  3.81305  4.08181  4.09217  3.99344  3.11201  3.43047  3.84730  5.74287  4.81529    170 G - - -
          2.68618  4.42225  2.77519  2.73123  3.46354  2.40513  3.72494  3.29354  2.67741  2.69355  4.24690  2.90347  2.73739  3.18146  2.89801  2.37887  2.77519  2.98518  4.58477  3.61503
          0.02562  4.07302  4.79537  0.61958  0.77255  0.48576  0.95510
    170   3.69036  4.98972  4.41165  4.17052  2.90055  3.96661  4.16935  3.72743  3.89101  3.08567  4.35115  4.28031  4.50196  4.26813  3.98251  3.89197  4.00193  3.62316  0.56244  2.89290    171 W - - -
          2.68618  4.42225  2.77519  2.73123  3.46354  2.40513  3.72494  3.29354  2.67741  2.69355  4.24690  2.90347  2.73739  3.18146  2.89801  2.37887  2.77519  2.98518  4.58477  3.61503
          0.02562  4.07302  4.79537  0.61958  0.77255  0.48576  0.95510
    171   2.42513  4.34573  3.39338  3.22325  4.28268  3.07252  4.32511  3.83482  3.31077  3.54109  4.45323  3.41226  3.82886  3.64502  3.58725  0.82430  2.92114  3.32529  5.63986  4.36862    172 s - - -
          2.68618  4.42225  2.77519  2.73123  3.46354  2.40513  3.72494  3.29354  2.67741  2.69355  4.24690  2.90347  2.73739  3.18146  2.89801  2.37887  2.77519  2.98518  4.58477  3.61503
          0.02562  4.07302  4.79537  0.61958  0.77255  0.48576  0.95510
    172   2.37171  4.26751  3.60745  3.06955  3.48800  3.56514  3.95665  2.57484  2.99841  2.14591  3.44147  2.97121  3.99623  3.31084  3.32010  2.85793  2.59717  1.82294  4.97648  3.74972    173 v - - -
          2.68618  4.42225  2.77519  2.73123  3.46354  2.40513  3.72494  3.29354  2.67741  2.69355  4.24690  2.90347  2.73739  3.18146  2.89801  2.37887  2.77519  2.98518  4.58477  3.61503
          0.02562  4.07302  4.79537  0.61958  0.77255  0.48576  0.95510
    173   3.52456  4.86885  4.51439  4.27101  0.73289  4.15892  3.98212  3.02823  4.17413  2.35385  3.73119  4.25083  4.61605  4.28772  4.24407  3.78133  3.82734  3.03298  4.17928  2.52425    174 f - - -
          2.68618  4.42225  2.77519  2.73123  3.46354  2.40513  3.72494  3.29354  2.67741  2.69355  4.24690  2.90347  2.73739  3.18146  2.89801  2.37887  2.77519  2.98518  4.58477  3.61503
          0.02562  4.07302  4.79537  0.61958  0.77255  0.48576  0.95510
    174   2.96922  4.46147  4.39937  4.07310  3.70471  3.92727  4.84276  2.06226  3.94404  2.35962  3.64352  4.22956  4.47983  4.29139  4.13661  3.44692  3.32791  0.80492  5.52160  4.26383    175 v - - -
          2.68618  4.42225  2.77519  2.73123  3.46354  2.40513  3.72494  3.29354  2.67741  2.69355  4.24690  2.90347  2.73739  3.18146  2.89801  2.37887  2.77519  2.98518  4.58477  3.61503
          0.02562  4.07302  4.79537  0.61958  0.77255  0.48576  0.95510
    175   2.46746  4.54381  2.88921  2.64918  4.39935  2.70738  3.96124  3.86958  2.85943  3.47989  4.29658  2.25058  3.77865  3.15865  3.27866  1.41739  2.87423  3.37623  5.67118  4.35614    176 s - - -
          2.68618  4.42225  2.77519  2.73123  3.46354  2.40513  3.72494  3.29354  2.67741  2.69355  4.24690  2.90347  2.73739  3.18146  2.89801  2.37887  2.77519  2.98518  4.58477  3.61503
          0.02562  4.07302  4.79537  0.61958  0.77255  0.48576  0.95510
    176   2.36433  4.67436  2.96811  2.52434  4.18625  2.82004  3.74525  3.60940  2.55326  3.21157  4.02359  2.99840  3.79288  2.17996  2.98970  2.07033  2.50898  3.22469  5.43917  4.11790    177 s - - -
          2.68618  4.42225  2.77519  2.73123  3.46354  2.40513  3.72494  3.29354  2.67741  2.69355  4.24690  2.90347  2.73739  3.18146  2.89801  2.37887  2.77519  2.98518  4.58477  3.61503
          0.02562  4.07302  4.79537  0.61958  0.77255  0.48576  0.95510
    177   3.16634  5.12781  3.35498  2.94472  4.56043  3.62883  3.88636  4.00355  0.79313  3.52711  4.48216  3.35863  4.11863  3.06963  2.49080  3.19779  3.40685  3.70163  5.53585  4.37971    178 k - - -
          2.68618  4.42225  2.77519  2.73123  3.46354  2.40513  3.72494  3.29354  2.67741  2.69355  4.24690  2.90347  2.73739  3.18146  2.89801  2.37887  2.77519  2.98518  4.58477  3.61503
          0.02562  4.07302  4.79537  0.61958  0.77255  0.48576  0.95510
    178   3.13404  5.17775  3.57472  2.91233  4.63421  3.71998  3.67654  3.98972  1.74285  3.43982  4.33266  3.28953  4.10171  2.82080  1.09467  3.14308  3.30345  3.68468  5.47479  4.32509    179 r - - -
          2.68618  4.42225  2.77519  2.73123  3.46354  2.40513  3.72494  3.29354  2.67741  2.69355  4.24690  2.90347  2.73739  3.18146  2.89801  2.37887  2.77519  2.98518  4.58477  3.61503
          0.02562  4.07302  4.79537  0.61958  0.77255  0.48576  0.95510
    179   3.38733  4.79273  4.51074  4.15600  3.22384  4.23470  4.74923  2.44339  3.92186  0.66247  3.19217  4.41201  4.63844  4.24177  4.06326  3.83585  3.67405  2.53195  5.17116  3.93928    180 L - - -
          2.68618  4.42225  2.77519  2.73123  3.46354  2.40513  3.72494  3.29354  2.67741  2.69355  4.24690  2.90347  2.73739  3.18146  2.89801  2.37887  2.77519  2.98518  4.58477  3.61503
          0.02562  4.07302  4.79537  0.61958  0.77255  0.48576  0.95510
    180   2.63120  4.22802  3.72560  3.15550  2.70225  3.65879  3.91666  2.59392  3.03391  2.20380  3.27998  3.49011  4.03153  3.04370  3.00302  2.93055  2.86433  1.77204  4.78670  3.54510    181 v - - -
          2.68618  4.42225  2.77519  2.73123  3.46354  2.40513  3.72494  3.29354  2.67741  2.69355  4.24690  2.90347  2.73739  3.18146  2.89801  2.37887  2.77519  2.98518  4.58477  3.61503
          0.02562  4.07302  4.79537  0.61958  0.77255  0.48576  0.95510
    181   0.75928  4.30400  3.67726  3.48328  4.26283  3.12215  4.48006  3.41917  3.50500  3.29108  4.30459  3.57865  3.88083  3.82850  3.73843  2.65448  2.94602  3.03841  5.66968  4.49391    182 a - - -
          2.68618  4.42225  2.77519  2.73123  3.46354  2.40513  3.72494  3.29354  2.67741  2.69355  4.24690  2.90347  2.73739  3.18146  2.89801  2.37887  2.77519  2.98518  4.58477  3.61503
          0.02562  4.07302  4.79537  0.61958  0.77255  0.48576  0.95510
    182   2.93363  4.68453  3.64811  3.57527  4.70509  0.47733  4.67899  4.35773  3.78356  3.98525  4.96582  3.81305  4.08181  4.09217  3.99344  3.11201  3.43047  3.84730  5.74287  4.81529    183 G - - -
          2.68618  4.42225  2.77519  2.73123  3.46354  2.40513  3.72494  3.29354  2.67741  2.69355  4.24690  2.90347  2.73739  3.18146  2.89801  2.37887  2.77519  2.98518  4.58477  3.61503
          0.02562  4.07302  4.79537  0.61958  0.77255  0.48576  0.95510
    183   3.21755  5.36226  0.66807  2.48271  4.76916  3.37388  4.12461  4.40565  3.24926  3.97990  4.96685  3.04749  4.04122  3.36720  3.78935  3.16031  3.56193  4.02489  5.89744  4.61467    184 D - - -
          2.68618  4.42225  2.77519  2.73123  3.46354  2.40513  3.72494  3.29354  2.67741  2.69355  4.24690  2.90347  2.73739  3.18146  2.89801  2.37887  2.77519  2.98518  4.58477  3.61503
          0.02562  4.07302  4.79537  0.61958  0.77255  0.48576  0.95510
    184   1.60531  4.20078  3.48670  3.21206  4.33924  2.97920  4.28033  3.70732  3.26413  3.44228  4.28566  3.35352  3.73426  3.55739  3.56795  1.23367  2.75290  3.17532  5.69515  4.47597    185 s - - -
          2.68618  4.42225  2.77519  2.73123  3.46354  2.40513  3.72494  3.29354  2.67741  2.69355  4.24690  2.90347  2.73739  3.18146  2.89801  2.37887  2.77519  2.98518  4.58477  3.61503
          0.02562  4.07302  4.79537  0.61958  0.77255  0.48576  0.95510
    185   3.04492  4.37915  4.73566  4.19002  2.51004  4.32760  4.69422  1.63846  4.07623  1.92619  3.20619  4.37450  4.61679  4.25649  4.22333  3.67018  3.28746  1.29015  5.15067  3.92627    186 v - - -
          2.68618  4.42225  2.77519  2.73123  3.46354  2.40513  3.72494  3.29354  2.67741  2.69355  4.24690  2.90347  2.73739  3.18146  2.89801  2.37887  2.77519  2.98518  4.58477  3.61503
          0.02562  4.07302  4.79537  0.61958  0.77255  0.48576  0.95510
    186   3.18819  4.51098  4.82582  4.28348  3.31919  4.49609  4.90339  1.78863  4.15774  1.21861  3.12275  4.52478  4.74160  4.34349  4.31968  3.85171  3.42912  1.47308  5.32514  4.19428    187 l - - -
          2.68618  4.42225  2.77519  2.73123  3.46354  2.40513  3.72494  3.29354  2.67741  2.69355  4.24690  2.90347  2.73739  3.18146  2.89801  2.37887  2.77519  2.98518  4.58477  3.61503
          0.02562  4.07302  4.79537  0.61958  0.77255  0.48576  0.95510
    187   3.52456  4.86885  4.51439  4.27101  0.73289  4.15892  3.98212  3.02823  4.17413  2.35385  3.73119  4.25083  4.61605  4.28772  4.24407  3.78133  3.82734  3.03298  4.17928  2.52425    188 f - - -
          2.68618  4.42225  2.77519  2.73123  3.46354  2.40513  3.72494  3.29354  2.67741  2.69355  4.24690  2.90347  2.73739  3.18146  2.89801  2.37887  2.77519  2.98518  4.58477  3.61503
          0.02562  4.07302  4.79537  0.61958  0.77255  0.48576  0.95510
    188   3.23401  4.54383  4.90926  4.34553  3.20350  4.54074  4.89379  1.53857  4.22453  1.19967  2.57199  4.57700  4.74399  4.34180  4.34528  3.88636  3.46099  1.92337  5.23970  4.16404    189 l - - -
          2.68618  4.42225  2.77519  2.73123  3.46354  2.40513  3.72494  3.29354  2.67741  2.69355  4.24690  2.90347  2.73739  3.18146  2.89801  2.37887  2.77519  2.98518  4.58477  3.61503
          0.02562  4.07302  4.79537  0.61958  0.77255  0.48576  0.95510
    189   3.24483  5.06101  3.75721  3.23196  4.46711  3.68839  3.98878  4.02664  2.34429  3.50626  4.50509  3.57430  4.18473  3.20254  0.71117  3.32174  3.49937  3.74288  5.47091  4.35512    190 r - - -
          2.68618  4.42225  2.77519  2.73123  3.46354  2.40513  3.72494  3.29354  2.67741  2.69355  4.24690  2.90347  2.73739  3.18146  2.89801  2.37887  2.77519  2.98518  4.58477  3.61503
          0.02562  4.07302  4.79537  0.61958  0.77255  0.48576  0.95510
    190   2.34068  4.87323  1.82485  2.37371  4.43289  2.26834  3.78392  3.87149  2.67584  3.45574  4.26605  2.89058  3.80458  2.94305  3.17388  2.64511  2.57875  3.44712  5.66139  4.28323    191 d - - -
          2.68618  4.42225  2.77519  2.73123  3.46354  2.40513  3.72494  3.29354  2.67741  2.69355  4.24690  2.90347  2.73739  3.18146  2.89801  2.37887  2.77519  2.98518  4.58477  3.61503
          0.02562  4.07302  4.79537  0.61958  0.77255  0.48576  0.95510
    191   2.91044  5.40640  2.09398  1.21230  4.73384  2.73360  3.77990  4.23235  2.74531  3.74636  4.58111  2.75382  3.86778  2.94031  3.30654  2.82154  3.19451  3.81328  5.90904  4.44094    192 e - - -
          2.68618  4.42225  2.77519  2.73123  3.46354  2.40513  3.72494  3.29354  2.67741  2.69355  4.24690  2.90347  2.73739  3.18146  2.89801  2.37887  2.77519  2.98518  4.58477  3.61503
          0.02562  4.07302  4.79537  0.61958  0.77255  0.48576  0.95510
    192   2.86656  5.13042  2.77893  2.46724  4.50723  3.42861  3.70725  3.96672  1.64279  3.48386  4.32479  1.77800  3.92122  2.85704  2.63006  2.84680  3.11474  3.59678  5.58628  4.26334    193 k - - -
          2.68618  4.42225  2.77519  2.73123  3.46354  2.40513  3.72494  3.29354  2.67741  2.69355  4.24690  2.90347  2.73739  3.18146  2.89801  2.37887  2.77519  2.98518  4.58477  3.61503
          0.02562  4.07302  4.79537  0.61958  0.77255  0.48576  0.95510
    193   2.53673  4.62262  2.86173  2.59840  4.32373  1.66813  3.89200  3.77673  2.74052  3.38494  4.21525  3.03833  3.80775  2.58218  3.14551  2.08148  2.90754  3.34120  5.59046  4.27594    194 g - - -
          2.68618  4.42225  2.77519  2.73123  3.46354  2.40513  3.72494  3.29354  2.67741  2.69355  4.24690  2.90347  2.73739  3.18146  2.89801  2.37887  2.77519  2.98518  4.58477  3.61503
          0.02562  4.07302  4.79537  0.61958  0.77255  0.48576  0.95510
    194   2.77130  5.29151  2.08363  1.90697  4.59797  3.31704  3.30443  4.09040  2.50147  3.57825  4.36155  2.56433  3.82014  2.03378  3.01919  2.70260  3.02145  3.66636  5.72549  4.28483    195 e - - -
          2.68618  4.42225  2.77519  2.73123  3.46354  2.40513  3.72494  3.29354  2.67741  2.69355  4.24690  2.90347  2.73739  3.18146  2.89801  2.37887  2.77519  2.98518  4.58477  3.61503
          0.02562  4.07302  4.79537  0.61958  0.77255  0.48576  0.95510
    195   3.38733  4.79273  4.51074  4.15600  3.22384  4.23470  4.74923  2.44339  3.92186  0.66247  3.19217  4.41201  4.63844  4.24177  4.06326  3.83585  3.67405  2.53195  5.17116  3.93928    196 L - - -
          2.68618  4.42225  2.77519  2.73123  3.46354  2.40513  3.72494  3.29354  2.67741  2.69355  4.24690  2.90347  2.73739  3.18146  2.89801  2.37887  2.77519  2.98518  4.58477  3.61503
          0.02562  4.07302  4.79537  0.61958  0.77255  0.48576  0.95510
    196   2.62587  3.01660  3.73275  3.15027  3.31856  3.64753  3.92232  2.60405  2.98420  1.95988  2.80383  3.48450  4.02449  3.32427  2.46479  2.92180  2.86107  2.42483  4.83166  3.62126    197 l - - -
          2.68618  4.42225  2.77519  2.73123  3.46354  2.40513  3.72494  3.29354  2.67741  2.69355  4.24690  2.90347  2.73739  3.18146  2.89801  2.37887  2.77519  2.98518  4.58477  3.61503
          0.02562  4.07302  4.79537  0.61958  0.77255  0.48576  0.95510
    197   3.10739  4.48199  4.65426  4.15484  3.39982  4.32801  4.82142  1.93814  3.99920  1.48173  3.25299  4.38782  4.66164  4.26498  4.18920  3.70977  3.37442  1.18607  5.34334  4.14026    198 v - - -
          2.68618  4.42225  2.77519  2.73123  3.46354  2.40513  3.72494  3.29354  2.67741  2.69355  4.24690  2.90347  2.73739  3.18146  2.89801  2.37887  2.77519  2.98518  4.58477  3.61503
          0.02562  4.07302  4.79537  0.61958  0.77255  0.48576  0.95510
    198   2.93363  4.68453  3.64811  3.57527  4.70509  0.47733  4.67899  4.35773  3.78356  3.98525  4.96582  3.81305  4.08181  4.09217  3.99344  3.11201  3.43047  3.84730  5.74287  4.81529    199 G - - -
          2.68618  4.42225  2.77519  2.73123  3.46354  2.40513  3.72494  3.29354  2.67741  2.69355  4.24690  2.90347  2.73739  3.18146  2.89801  2.37887  2.77519  2.98518  4.58477  3.61503
          0.02562  4.07302  4.79537  0.61958  0.77255  0.48576  0.95510
    199   3.14480  4.44494  4.89562  4.40475  3.61096  4.51699  5.11255  1.17521  4.29432  2.10004  3.40894  4.61345  4.82170  4.55407  4.48492  3.91209  3.41135  1.22153  5.59820  4.39490    200 i - - -
          2.68618  4.42225  2.77519  2.73123  3.46354  2.40513  3.72494  3.29354  2.67741  2.69355  4.24690  2.90347  2.73739  3.18146  2.89801  2.37887  2.77519  2.98518  4.58477  3.61503
          0.02562  4.07302  4.79537  0.61958  0.77255  0.48576  0.95510
    200   3.24483  5.06101  3.75721  3.23196  4.46711  3.68839  3.98878  4.02664  2.34429  3.50626  4.50509  3.57430  4.18473  3.20254  0.71117  3.32174  3.49937  3.74288  5.47091  4.35512    201 r - - -
          2.68618  4.42225  2.77519  2.73123  3.46354  2.40513  3.72494  3.29354  2.67741  2.69355  4.24690  2.90347  2.73739  3.18146  2.89801  2.37887  2.77519  2.98518  4.58477  3.61503
          0.02562  4.07302  4.79537  0.61958  0.77255  0.48576  0.95510
    201   3.24483  5.06101  3.75721  3.23196  4.46711  3.68839  3.98878  4.02664  2.34429  3.50626  4.50509  3.57430  4.18473  3.20254  0.71117  3.32174  3.49937  3.74288  5.47091  4.35512    202 r - - -
          2.68618  4.42225  2.77519  2.73123  3.46354  2.40513  3.72494  3.29354  2.67741  2.69355  4.24690  2.90347  2.73739  3.18146  2.89801  2.37887  2.77519  2.98518  4.58477  3.61503
          0.02562  4.07302  4.79537  0.61958  0.77255  0.48576  0.95510
    202   1.15752  4.32924  3.67083  3.29939  3.80633  3.32280  4.24541  2.82526  3.20698  2.34949  3.79450  3.52612  3.96500  3.56978  3.48880  2.75533  2.93239  2.59379  5.36303  4.10229    203 a - - -
          2.68618  4.42225  2.77519  2.73123  3.46354  2.40513  3.72494  3.29354  2.67741  2.69355  4.24690  2.90347  2.73739  3.18146  2.89801  2.37887  2.77519  2.98518  4.58477  3.61503
          0.02562  4.07302  4.79537  0.61958  0.77255  0.48576  0.95510
    203   2.43334  4.81438  2.96510  2.43210  4.09217  3.40399  3.62821  3.50663  2.11456  3.10175  3.41471  2.30949  3.33314  2.77498  2.83899  2.63049  2.70670  3.17276  5.33239  3.99872    204 k - - -
          2.68618  4.42225  2.77519  2.73123  3.46354  2.40513  3.72494  3.29354  2.67741  2.69355  4.24690  2.90347  2.73739  3.18146  2.89801  2.37887  2.77519  2.98518  4.58477  3.61503
          0.02562  4.07302  4.79537  0.61958  0.77255  0.48576  0.95510
    204   3.13378  5.17644  3.57427  2.91302  4.63235  3.71944  3.67743  3.98857  1.74743  3.43928  4.33251  3.29008  4.10180  2.82195  1.09220  3.14322  3.30364  3.68368  5.47448  4.32460    205 r - - -
          2.68618  4.42225  2.77519  2.73123  3.46354  2.40513  3.72494  3.29354  2.67741  2.69355  4.24690  2.90347  2.73739  3.18146  2.89801  2.37887  2.77519  2.98518  4.58477  3.61503
          0.02562  4.07302  4.79537  0.61958  0.77255  0.48576  0.95510
    205   2.69178  4.96862  2.79068  2.39290  4.28148  2.63466  3.14553  3.73868  2.39555  3.29286  4.10387  2.91659  3.43894  1.87057  2.81711  2.69172  2.93961  3.37632  5.47066  4.11621    206 q - - -
          2.68618  4.42225  2.77519  2.73123  3.46354  2.40513  3.72494  3.29354  2.67741  2.69355  4.24690  2.90347  2.73739  3.18146  2.89801  2.37887  2.77519  2.98518  4.58477  3.61503
          0.02562  4.07302  4.79537  0.61958  0.77255  0.48576  0.95510
    206   2.60857  4.80710  2.85336  2.46172  4.27340  2.55744  3.72145  3.70432  2.49469  3.28371  4.09730  2.95869  3.11057  1.87075  2.92101  2.64338  2.70336  3.32121  5.49038  4.15516    207 q - - -
          2.68618  4.42225  2.77519  2.73123  3.46354  2.40513  3.72494  3.29354  2.67741  2.69355  4.24690  2.90347  2.73739  3.18146  2.89801  2.37887  2.77519  2.98518  4.58477  3.61503
          0.02562  4.07302  4.79537  0.61958  0.77255  0.48576  0.95510
    207   2.31856  4.29316  3.32359  2.99194  4.29137  3.04389  4.11582  3.69911  3.03370  3.37297  4.20187  3.25089  2.94522  3.35332  3.38407  1.22754  2.39004  3.19897  5.61525  4.37149    208 s - - -
          2.68618  4.42225  2.77519  2.73123  3.46354  2.40513  3.72494  3.29354  2.67741  2.69355  4.24690  2.90347  2.73739  3.18146  2.89801  2.37887  2.77519  2.98518  4.58477  3.61503
          0.02562  4.07302  4.79537  0.61958  0.77255  0.48576  0.95510
    208   2.51194  4.55184  3.08339  2.68321  4.16080  3.24711  3.84946  3.54858  2.37121  3.19739  4.03670  3.10097  3.81525  3.04286  3.01650  1.57850  2.24711  3.16709  5.44345  4.15944    209 s - - -
          2.68618  4.42225  2.77519  2.73123  3.46354  2.40513  3.72494  3.29354  2.67741  2.69355  4.24690  2.90347  2.73739  3.18146  2.89801  2.37887  2.77519  2.98518  4.58477  3.61503
          0.02562  4.07302  4.79537  0.61958  0.77255  0.48576  0.95510
    209   3.01533  4.41870  4.53738  4.04351  2.33969  4.16073  4.49313  2.08208  3.92882  1.99550  3.27634  4.21766  4.52701  4.13541  4.10087  3.52854  3.28369  1.17323  4.94821  3.57215    210 v - - -
          2.68618  4.42225  2.77519  2.73123  3.46354  2.40513  3.72494  3.29354  2.67741  2.69355  4.24690  2.90347  2.73739  3.18146  2.89801  2.37887  2.77519  2.98518  4.58477  3.61503
          0.02562  4.07302  4.79537  0.61958  0.77255  0.48576  0.95510
    210   3.32508  4.64424  4.88977  4.36192  3.18176  4.59091  4.93607  1.63964  4.18785  0.96755  2.99674  4.61702  4.80015  4.36031  4.32374  3.96752  3.56045  2.09188  5.26256  4.13594    211 l - - -
          2.68618  4.42225  2.77519  2.73123  3.46354  2.40513  3.72494  3.29354  2.67741  2.69355  4.24690  2.90347  2.73739  3.18146  2.89801  2.37887  2.77519  2.98518  4.58477  3.61503
          0.02562  4.07302  4.79537  0.61958  0.77255  0.48576  0.95510
    211   2.53159  4.57925  3.17830  2.70914  4.17477  3.28095  3.81593  3.57717  2.53003  3.20081  4.03758  3.11977  3.82674  2.99915  2.26840  1.59938  2.54373  3.19569  5.42496  4.14831    212 s - - -
          2.68618  4.42225  2.77519  2.73123  3.46354  2.40513  3.72494  3.29354  2.67741  2.69355  4.24690  2.90347  2.73739  3.18146  2.89801  2.37887  2.77519  2.98518  4.58477  3.61503
          0.08621  4.07302  2.72459  0.61958  0.77255  0.48576  0.95510
    212   2.31321  4.63472  2.79245  2.24054  4.24696  3.20034  3.84055  3.63897  2.70412  3.28864  4.13259  2.99168  3.79592  3.03284  3.12369  1.50143  2.89621  3.24596  5.53082  4.21248    213 s - - -
          2.68618  4.42225  2.77519  2.73123  3.46354  2.40513  3.72494  3.29354  2.67741  2.69355  4.24690  2.90347  2.73739  3.18146  2.89801  2.37887  2.77519  2.98518  4.58477  3.61503
          0.02720  4.01401  4.73635  0.61958  0.77255  0.54775  0.86334
    213   2.75325  5.20095  1.66842  2.21190  4.47984  3.29966  3.11109  3.97443  2.51461  3.49235  4.29400  2.77539  3.17140  2.51924  3.02540  2.69797  3.00736  3.57622  5.65417  4.22629    214 d - - -
          2.68618  4.42225  2.77519  2.73123  3.46354  2.40513  3.72494  3.29354  2.67741  2.69355  4.24690  2.90347  2.73739  3.18146  2.89801  2.37887  2.77519  2.98518  4.58477  3.61503
          0.02720  4.01401  4.73635  0.61958  0.77255  0.54775  0.86334
    214   2.43279  4.32366  3.37711  2.90623  3.82287  3.24952  3.93170  3.11103  2.83959  2.85338  3.03369  3.24599  3.82210  3.19385  3.18995  1.56235  2.47630  2.80797  5.23299  3.97881    215 s - - -
          2.68618  4.42225  2.77519  2.73123  3.46354  2.40513  3.72494  3.29354  2.67741  2.69355  4.24690  2.90347  2.73739  3.18146  2.89801  2.37887  2.77519  2.98518  4.58477  3.61503
          0.02720  4.01401  4.73635  0.61958  0.77255  0.54775  0.86334
    215   2.67287  4.42049  3.44340  3.03144  3.47872  3.51346  3.95756  2.81340  2.88301  2.48583  1.64421  2.82103  4.00705  3.30036  3.17189  2.88832  2.96864  2.63255  5.01554  3.70994    216 m - - -
          2.68618  4.42225  2.77519  2.73123  3.46354  2.40513  3.72494  3.29354  2.67741  2.69355  4.24690  2.90347  2.73739  3.18146  2.89801  2.37887  2.77519  2.98518  4.58477  3.61503
          0.02720  4.01401  4.73635  0.61958  0.77255  0.54775  0.86334
    216   2.91487  4.99580  2.98062  2.62292  3.96439  3.50587  1.57300  3.74542  2.03090  3.27922  4.17704  3.08923  3.97323  2.90936  2.55625  2.93319  3.14892  3.44031  5.23252  3.84297    217 h - - -
          2.68618  4.42225  2.77519  2.73123  3.46354  2.40513  3.72494  3.29354  2.67741  2.69355  4.24690  2.90347  2.73739  3.18146  2.89801  2.37887  2.77519  2.98518  4.58477  3.61503
          0.02720  4.01401  4.73635  0.61958  0.77255  0.54775  0.86334
    217   2.72545  4.23267  3.98241  3.42412  2.88199  3.81439  4.08386  1.72421  3.31828  1.86497  3.22194  3.10241  4.17234  3.58197  3.56161  3.10511  2.96207  2.17098  4.80270  3.53531    218 i - - -
          2.68618  4.42225  2.77519  2.73123  3.46354  2.40513  3.72494  3.29354  2.67741  2.69355  4.24690  2.90347  2.73739  3.18146  2.89801  2.37887  2.77519  2.98518  4.58477  3.61503
          0.02720  4.01401  4.73635  0.61958  0.77255  0.44886  1.01709
    218   2.93363  4.68453  3.64811  3.57527  4.70509  0.47733  4.67899  4.35773  3.78356  3.98525  4.96582  3.81305  4.08181  4.09217  3.99344  3.11201  3.43047  3.84730  5.74287  4.81529    219 G - - -
          2.68618  4.42225  2.77519  2.73123  3.46354  2.40513  3.72494  3.29354  2.67741  2.69355  4.24690  2.90347  2.73739  3.18146  2.89801  2.37887  2.77519  2.98518  4.58477  3.61503
          0.02562  4.07302  4.79537  0.61958  0.77255  0.48576  0.95510
    219   2.64842  4.27309  3.65716  2.78196  3.45766  3.66270  3.99636  2.05389  3.05628  2.44009  3.40798  3.48870  4.06098  3.36757  3.36820  2.64711  2.89619  1.69768  4.97089  3.74499    220 v - - -
          2.68618  4.42225  2.77519  2.73123  3.46354  2.40513  3.72494  3.29354  2.67741  2.69355  4.24690  2.90347  2.73739  3.18146  2.89801  2.37887  2.77519  2.98518  4.58477  3.61503
          0.02562  4.07302  4.79537  0.61958  0.77255  0.48576  0.95510
    220   3.19162  4.57910  4.67561  4.17129  3.24036  4.36666  4.80309  2.08663  3.99743  1.00530  3.08208  4.41790  4.67132  4.22906  4.16713  3.74927  3.45175  1.71027  5.25057  4.08671    221 l - - -
          2.68618  4.42225  2.77519  2.73123  3.46354  2.40513  3.72494  3.29354  2.67741  2.69355  4.24690  2.90347  2.73739  3.18146  2.89801  2.37887  2.77519  2.98518  4.58477  3.61503
          0.02562  4.07302  4.79537  0.61958  0.77255  0.48576  0.95510
    221   1.46037  4.29918  3.92497  3.43289  3.64947  3.59558  4.30517  2.09117  3.34792  2.44610  3.54834  3.69201  4.12651  3.65742  3.63969  2.96239  2.97703  1.94504  5.27599  4.05545    222 a - - -
          2.68618  4.42225  2.77519  2.73123  3.46354  2.40513  3.72494  3.29354  2.67741  2.69355  4.24690  2.90347  2.73739  3.18146  2.89801  2.37887  2.77519  2.98518  4.58477  3.61503
          0.02562  4.07302  4.79537  0.61958  0.77255  0.48576  0.95510
    222   1.72210  4.64773  2.91786  2.10845  4.12632  3.29606  3.80556  3.44840  2.65293  3.14475  3.99673  3.03016  3.83046  2.99286  3.07785  2.65345  2.35112  3.10860  5.43037  4.12192    223 a - - -
          2.68618  4.42225  2.77519  2.73123  3.46354  2.40513  3.72494  3.29354  2.67741  2.69355  4.24690  2.90347  2.73739  3.18146  2.89801  2.37887  2.77519  2.98518  4.58477  3.61503
          0.02562  4.07302  4.79537  0.61958  0.77255  0.48576  0.95510
    223   0.75928  4.30400  3.67726  3.48328  4.26283  3.12215  4.48006  3.41917  3.50500  3.29108  4.30459  3.57865  3.88083  3.82850  3.73843  2.65448  2.94602  3.03841  5.66968  4.49391    224 a - - -
          2.68618  4.42225  2.77519  2.73123  3.46354  2.40513  3.72494  3.29354  2.67741  2.69355  4.24690  2.90347  2.73739  3.18146  2.89801  2.37887  2.77519  2.98518  4.58477  3.61503
          0.02562  4.07302  4.79537  0.61958  0.77255  0.48576  0.95510
    224   1.52514  4.29676  3.46806  2.97536  3.62025  3.32525  3.91840  3.06354  2.90275  2.76921  3.66183  3.30422  3.86580  3.23870  3.23711  2.24226  2.80491  2.77681  3.65084  3.77738    225 a - - -
          2.68618  4.42225  2.77519  2.73123  3.46354  2.40513  3.72494  3.29354  2.67741  2.69355  4.24690  2.90347  2.73739  3.18146  2.89801  2.37887  2.77519  2.98518  4.58477  3.61503
          0.02562  4.07302  4.79537  0.61958  0.77255  0.48576  0.95510
    225   2.85336  4.85251  3.08772  2.68676  3.12605  3.57410  1.73724  3.50870  2.60877  3.06002  3.98514  2.71620  4.00563  3.02841  2.96939  2.89731  3.09117  3.23582  4.65029  2.65517    226 h - - -
          2.68618  4.42225  2.77519  2.73123  3.46354  2.40513  3.72494  3.29354  2.67741  2.69355  4.24690  2.90347  2.73739  3.18146  2.89801  2.37887  2.77519  2.98518  4.58477  3.61503
          0.02562  4.07302  4.79537  0.61958  0.77255  0.48576  0.95510
    226   1.35973  4.34917  3.72764  3.31055  3.66156  3.44860  4.22352  2.65883  3.20587  1.97372  3.62529  3.57110  4.03327  3.56031  3.48984  2.85373  2.96796  2.47135  5.26331  4.01301    227 a - - -
          2.68618  4.42225  2.77519  2.73123  3.46354  2.40513  3.72494  3.29354  2.67741  2.69355  4.24690  2.90347  2.73739  3.18146  2.89801  2.37887  2.77519  2.98518  4.58477  3.61503
          0.02562  4.07302  4.79537  0.61958  0.77255  0.48576  0.95510
    227   1.74096  4.36569  3.34398  2.82291  3.62530  3.42515  3.82953  2.95680  2.78283  2.69458  3.58200  2.99373  3.88450  3.11144  3.15395  2.71376  2.60242  2.47827  5.04459  3.25770    228 a - - -
          2.68618  4.42225  2.77519  2.73123  3.46354  2.40513  3.72494  3.29354  2.67741  2.69355  4.24690  2.90347  2.73739  3.18146  2.89801  2.37887  2.77519  2.98518  4.58477  3.61503
          0.02562  4.07302  4.79537  0.61958  0.77255  0.48576  0.95510
    228   1.45858  4.38741  3.34712  2.89077  4.02308  3.22642  3.94326  3.34033  2.76941  3.05669  3.92614  3.23103  3.82053  3.17505  2.68775  2.59824  2.25007  2.98655  5.36732  4.12091    229 a - - -
          2.68618  4.42225  2.77519  2.73123  3.46354  2.40513  3.72494  3.29354  2.67741  2.69355  4.24690  2.90347  2.73739  3.18146  2.89801  2.37887  2.77519  2.98518  4.58477  3.61503
          0.02562  4.07302  4.79537  0.61958  0.77255  0.48576  0.95510
    229   2.63864  4.87758  2.73590  2.20805  4.27647  3.31736  3.70729  3.70867  2.52807  3.29163  4.10435  2.16827  3.81539  2.86083  2.99067  2.20656  2.26261  3.33528  5.50559  4.14957    230 n - - -
          2.68618  4.42225  2.77519  2.73123  3.46354  2.40513  3.72494  3.29354  2.67741  2.69355  4.24690  2.90347  2.73739  3.18146  2.89801  2.37887  2.77519  2.98518  4.58477  3.61503
          0.02562  4.07302  4.79537  0.61958  0.77255  0.48576  0.95510
    230   2.61095  4.86540  2.89966  2.41602  4.21935  2.49766  3.64471  3.64998  2.24235  3.21864  4.01938  2.63644  3.80677  2.78401  2.63854  2.27259  2.62679  3.28517  5.42265  4.07897    231 k - - -
          2.68618  4.42225  2.77519  2.73123  3.46354  2.40513  3.72494  3.29354  2.67741  2.69355  4.24690  2.90347  2.73739  3.18146  2.89801  2.37887  2.77519  2.98518  4.58477  3.61503
          0.02562  4.07302  4.79537  0.61958  0.77255  0.48576  0.95510
    231   2.54719  4.63719  3.00093  2.58836  4.15531  3.28392  3.78606  3.56683  2.57879  3.18865  4.02144  3.04314  3.81571  2.34899  2.98001  1.84976  2.17849  3.19576  5.42645  4.12088    232 s - - -
          2.68618  4.42225  2.77519  2.73123  3.46354  2.40513  3.72494  3.29354  2.67741  2.69355  4.24690  2.90347  2.73739  3.18146  2.89801  2.37887  2.77519  2.98518  4.58477  3.61503
          0.02562  4.07302  4.79537  0.61958  0.77255  0.48576  0.95510
    232   2.63869  4.54599  3.29465  2.75888  3.77367  3.48512  3.78056  2.52648  2.55181  2.77784  3.69787  3.19244  2.15012  3.00995  2.44014  2.77421  2.89596  2.84354  5.14883  3.88340    233 p - - -
          2.68618  4.42225  2.77519  2.73123  3.46354  2.40513  3.72494  3.29354  2.67741  2.69355  4.24690  2.90347  2.73739  3.18146  2.89801  2.37887  2.77519  2.98518  4.58477  3.61503
          0.02562  4.07302  4.79537  0.61958  0.77255  0.48576  0.95510
    233   3.52456  4.86885  4.51439  4.27101  0.73289  4.15892  3.98212  3.02823  4.17413  2.35385  3.73119  4.25083  4.61605  4.28772  4.24407  3.78133  3.82734  3.03298  4.17928  2.52425    234 f - - -
          2.68618  4.42225  2.77519  2.73123  3.46354  2.40513  3.72494  3.29354  2.67741  2.69355  4.24690  2.90347  2.73739  3.18146  2.89801  2.37887  2.77519  2.98518  4.58477  3.61503
          0.02562  4.07302  4.79537  0.61958  0.77255  0.48576  0.95510
    234   2.59846  4.68815  3.03583  2.19413  3.92080  3.43257  3.66363  3.30099  2.35516  2.74987  3.78708  3.00599  3.83540  2.84058  2.90629  2.48583  2.25373  2.76199  5.22601  3.91857    235 e - - -
          2.68618  4.42225  2.77519  2.73123  3.46354  2.40513  3.72494  3.29354  2.67741  2.69355  4.24690  2.90347  2.73739  3.18146  2.89801  2.37887  2.77519  2.98518  4.58477  3.61503
          0.02562  4.07302  4.79537  0.61958  0.77255  0.48576  0.95510
    235   3.15383  4.44443  4.89840  4.37752  3.54094  4.54678  5.05080  1.42368  4.26992  1.86002  3.33926  4.59991  4.81270  4.50325  4.45321  3.91905  3.40542  1.13145  5.51800  4.33560    236 v - - -
          2.68618  4.42225  2.77519  2.73123  3.46354  2.40513  3.72494  3.29354  2.67741  2.69355  4.24690  2.90347  2.73739  3.18146  2.89801  2.37887  2.77519  2.98518  4.58477  3.61503
          0.02562  4.07302  4.79537  0.61958  0.77255  0.48576  0.95510
    236   2.86782  4.27849  4.36781  3.81209  1.80441  3.98562  4.07708  2.18321  3.67993  2.01169  3.17323  3.95625  4.31655  3.84832  3.82187  3.29305  3.09897  1.91868  4.51449  2.72998    237 f - - -
          2.68618  4.42225  2.77519  2.73123  3.46354  2.40513  3.72494  3.29354  2.67741  2.69355  4.24690  2.90347  2.73739  3.18146  2.89801  2.37887  2.77519  2.98518  4.58477  3.61503
          0.02562  4.07302  4.79537  0.61958  0.77255  0.48576  0.95510
    237   3.62520  4.92982  4.48104  4.16517  1.86654  4.34073  3.52925  3.37437  4.01742  2.72614  3.99532  4.03737  4.68293  4.07762  4.11061  3.72901  3.86179  3.29097  3.69525  0.82369    238 y - - -
          2.68618  4.42225  2.77519  2.73123  3.46354  2.40513  3.72494  3.29354  2.67741  2.69355  4.24690  2.90347  2.73739  3.18146  2.89801  2.37887  2.77519  2.98518  4.58477  3.61503
          0.02562  4.07302  4.79537  0.61958  0.77255  0.48576  0.95510
    238   2.72674  4.89692  2.91200  2.48080  3.96745  3.44952  3.65665  3.57479  2.07566  3.15707  4.00077  1.97593  3.88043  2.83968  2.77676  2.74938  2.96058  3.25781  5.25982  2.83321    239 n - - -
          2.68618  4.42225  2.77519  2.73123  3.46354  2.40513  3.72494  3.29354  2.67741  2.69355  4.24690  2.90347  2.73739  3.18146  2.89801  2.37887  2.77519  2.98518  4.58477  3.61503
          0.02562  4.07302  4.79537  0.61958  0.77255  0.48576  0.95510
    239   3.03965  4.75869  3.66924  3.54052  4.51107  3.43507  4.59770  4.11289  3.61594  3.71596  4.77731  3.82492  0.52689  3.99850  3.83490  3.21440  3.49783  3.73453  5.63799  4.63588    240 P - - -
          2.68618  4.42225  2.77519  2.73123  3.46354  2.40513  3.72494  3.29354  2.67741  2.69355  4.24690  2.90347  2.73739  3.18146  2.89801  2.37887  2.77519  2.98518  4.58477  3.61503
          0.02562  4.07302  4.79537  0.61958  0.77255  0.48576  0.95510
    240   3.24483  5.06101  3.75721  3.23196  4.46711  3.68839  3.98878  4.02664  2.34429  3.50626  4.50509  3.57430  4.18473  3.20254  0.71117  3.32174  3.49937  3.74288  5.47091  4.35512    241 r - - -
          2.68618  4.42225  2.77519  2.73123  3.46354  2.40513  3.72494  3.29354  2.67741  2.69355  4.24690  2.90347  2.73739  3.18146  2.89801  2.37887  2.77519  2.98518  4.58477  3.61503
          0.02562  4.07302  4.79537  0.61958  0.77255  0.48576  0.95510
    241   1.73819  4.41653  3.27602  2.76543  3.75809  3.37278  3.82077  2.76605  2.72405  2.80625  3.68082  3.18009  3.85573  2.81069  3.10715  2.44625  2.56705  2.80840  5.14476  3.88580    242 a - - -
          2.68618  4.42225  2.77519  2.73123  3.46354  2.40513  3.72494  3.29354  2.67741  2.69355  4.24690  2.90347  2.73739  3.18146  2.89801  2.37887  2.77519  2.98518  4.58477  3.61503
          0.08165  4.07302  2.79067  0.61958  0.77255  0.48576  0.95510
    242   2.22208  2.54515  3.81160  3.43862  4.03655  2.98614  4.29453  3.37730  3.34804  3.16214  4.04371  3.45958  3.73055  3.64403  3.59515  1.20184  2.70647  2.93820  5.45744  4.24564    243 s - - -
          2.68618  4.42225  2.77519  2.73123  3.46354  2.40513  3.72494  3.29354  2.67741  2.69355  4.24690  2.90347  2.73739  3.18146  2.89801  2.37887  2.77519  2.98518  4.58477  3.61503
          0.02708  4.01845  4.74079  0.61958  0.77255  0.54334  0.86942
    243   2.38919  4.32604  3.29501  2.99696  4.17180  3.09780  4.10765  3.48582  3.00452  3.21659  4.12302  3.27329  1.53443  3.36461  3.32695  2.55293  2.04698  3.07915  5.52886  4.29123    244 p - - -
          2.68618  4.42225  2.77519  2.73123  3.46354  2.40513  3.72494  3.29354  2.67741  2.69355  4.24690  2.90347  2.73739  3.18146  2.89801  2.37887  2.77519  2.98518  4.58477  3.61503
          0.02708  4.01845  4.74079  0.61958  0.77255  0.45137  1.01268
    244   1.89163  4.28661  3.33593  2.98587  4.28914  3.03974  4.10874  3.69997  3.03629  3.36879  4.19107  3.24624  2.45072  3.34258  3.39724  1.45050  2.75871  3.19581  5.61147  4.36803    245 s - - -
          2.68618  4.42225  2.77519  2.73123  3.46354  2.40513  3.72494  3.29354  2.67741  2.69355  4.24690  2.90347  2.73739  3.18146  2.89801  2.37887  2.77519  2.98518  4.58477  3.61503
          0.02562  4.07302  4.79537  0.61958  0.77255  0.48576  0.95510
    245   2.93917  5.32828  2.41386  1.16736  4.61424  3.34135  3.77011  4.10140  2.58266  3.61727  4.48662  2.83821  3.90737  2.54243  3.02114  2.87105  3.20679  3.72884  5.77243  4.36683    246 e - - -
          2.68618  4.42225  2.77519  2.73123  3.46354  2.40513  3.72494  3.29354  2.67741  2.69355  4.24690  2.90347  2.73739  3.18146  2.89801  2.37887  2.77519  2.98518  4.58477  3.61503
          0.02562  4.07302  4.79537  0.61958  0.77255  0.48576  0.95510
    246   3.52456  4.86885  4.51439  4.27101  0.73289  4.15892  3.98212  3.02823  4.17413  2.35385  3.73119  4.25083  4.61605  4.28772  4.24407  3.78133  3.82734  3.03298  4.17928  2.52425    247 f - - -
          2.68618  4.42225  2.77519  2.73123  3.46354  2.40513  3.72494  3.29354  2.67741  2.69355  4.24690  2.90347  2.73739  3.18146  2.89801  2.37887  2.77519  2.98518  4.58477  3.61503
          0.02562  4.07302  4.79537  0.61958  0.77255  0.48576  0.95510
    247   2.90448  2.78198  4.65477  4.11975  3.51993  4.15308  4.69654  1.60999  3.99944  2.23463  3.39486  4.27377  4.52526  4.23282  4.16632  3.51050  3.17302  1.21855  5.27619  4.07480    248 v - - -
          2.68618  4.42225  2.77519  2.73123  3.46354  2.40513  3.72494  3.29354  2.67741  2.69355  4.24690  2.90347  2.73739  3.18146  2.89801  2.37887  2.77519  2.98518  4.58477  3.61503
          0.02562  4.07302  4.79537  0.61958  0.77255  0.48576  0.95510
    248   3.14028  4.44062  4.89210  4.40073  3.61935  4.51362  5.11049  1.25359  4.29169  2.11358  3.41773  4.60930  4.81967  4.55309  4.48386  3.90799  3.40693  1.14091  5.60162  4.39614    249 v - - -
          2.68618  4.42225  2.77519  2.73123  3.46354  2.40513  3.72494  3.29354  2.67741  2.69355  4.24690  2.90347  2.73739  3.18146  2.89801  2.37887  2.77519  2.98518  4.58477  3.61503
          0.02562  4.07302  4.79537  0.61958  0.77255  0.48576  0.95510
    249   2.68659  4.85511  2.97865  2.52242  4.24615  2.96143  3.68755  3.65758  2.15595  3.23068  4.05713  3.00948  2.01924  2.84170  2.43777  2.72006  2.94334  3.30867  5.42497  4.12443    250 p - - -
          2.68618  4.42225  2.77519  2.73123  3.46354  2.40513  3.72494  3.29354  2.67741  2.69355  4.24690  2.90347  2.73739  3.18146  2.89801  2.37887  2.77519  2.98518  4.58477  3.61503
          0.02562  4.07302  4.79537  0.61958  0.77255  0.48576  0.95510
    250   2.45428  4.22024  3.98887  3.42608  3.19132  3.78425  4.07261  2.39393  3.31183  1.66472  3.21773  3.70082  4.15138  3.57359  3.54635  3.07641  2.94531  1.94691  4.79479  2.75781    251 l - - -
          2.68618  4.42225  2.77519  2.73123  3.46354  2.40513  3.72494  3.29354  2.67741  2.69355  4.24690  2.90347  2.73739  3.18146  2.89801  2.37887  2.77519  2.98518  4.58477  3.61503
          0.02562  4.07302  4.79537  0.61958  0.77255  0.48576  0.95510
    251   1.78507  4.44998  3.12164  2.72386  4.23750  2.67895  3.91745  3.66336  2.79600  3.29168  4.10389  2.40204  3.75831  3.10992  3.21455  2.03810  2.52660  3.21285  5.52725  4.24048    252 a - - -
          2.68618  4.42225  2.77519  2.73123  3.46354  2.40513  3.72494  3.29354  2.67741  2.69355  4.24690  2.90347  2.73739  3.18146  2.89801  2.37887  2.77519  2.98518  4.58477  3.61503
          0.02562  4.07302  4.79537  0.61958  0.77255  0.48576  0.95510
    252   2.47585  4.98133  2.96225  2.49559  4.36125  3.44232  3.65367  3.77041  1.52850  3.30976  4.12939  2.99164  3.87913  2.54142  2.59450  2.47549  2.98254  3.41352  5.47109  4.16736    253 k - - -
          2.68618  4.42225  2.77519  2.73123  3.46354  2.40513  3.72494  3.29354  2.67741  2.69355  4.24690  2.90347  2.73739  3.18146  2.89801  2.37887  2.77519  2.98518  4.58477  3.61503
          0.02562  4.07302  4.79537  0.61958  0.77255  0.48576  0.95510
    253   2.97441  4.50575  4.02769  3.57771  2.63482  3.89634  3.85088  2.72209  3.42646  2.41399  3.55850  3.77169  4.30986  3.70579  3.64527  3.24855  3.24044  2.02107  4.28849  1.38121    254 y - - -
          2.68618  4.42225  2.77519  2.73123  3.46354  2.40513  3.72494  3.29354  2.67741  2.69355  4.24690  2.90347  2.73739  3.18146  2.89801  2.37887  2.77519  2.98518  4.58477  3.61503
          0.02562  4.07302  4.79537  0.61958  0.77255  0.48576  0.95510
    254   2.60138  4.56660  3.17651  2.61147  3.71228  3.48393  3.33405  3.13598  2.53070  2.59532  2.95255  2.56105  3.86814  2.90540  2.53523  2.70963  2.83039  2.87007  5.07505  3.24308    255 k - - -
          2.68618  4.42225  2.77519  2.73123  3.46354  2.40513  3.72494  3.29354  2.67741  2.69355  4.24690  2.90347  2.73739  3.18146  2.89801  2.37887  2.77519  2.98518  4.58477  3.61503
          0.02562  4.07302  4.79537  0.61958  0.77255  0.48576  0.95510
    255   2.46932  5.00850  2.84578  2.09583  4.34535  3.41143  3.64026  3.75498  1.69133  3.30814  4.11674  2.92929  3.84765  2.77482  2.71285  2.70615  2.64381  3.39423  5.48626  4.14841    256 k - - -
          2.68618  4.42225  2.77519  2.73123  3.46354  2.40513  3.72494  3.29354  2.67741  2.69355  4.24690  2.90347  2.73739  3.18146  2.89801  2.37887  2.77519  2.98518  4.58477  3.61503
          0.02562  4.07302  4.79537  0.61958  0.77255  0.48576  0.95510
    256   1.02248  4.17791  3.54731  3.29117  4.30598  2.97814  4.32590  3.63285  3.33284  3.40634  4.26659  3.39383  3.74188  3.62426  3.61328  1.97553  2.75526  3.12322  5.68306  4.47270    257 a - - -
          2.68618  4.42225  2.77519  2.73123  3.46354  2.40513  3.72494  3.29354  2.67741  2.69355  4.24690  2.90347  2.73739  3.18146  2.89801  2.37887  2.77519  2.98518  4.58477  3.61503
          0.02562  4.07302  4.79537  0.61958  0.77255  0.48576  0.95510
    257   2.73194  5.07707  2.70581  2.34577  4.37036  2.96092  3.08940  3.84595  2.38462  3.37607  4.18061  2.40137  3.84109  1.87977  2.81301  2.70871  2.97377  3.47074  5.53019  4.15627    258 q - - -
          2.68618  4.42225  2.77519  2.73123  3.46354  2.40513  3.72494  3.29354  2.67741  2.69355  4.24690  2.90347  2.73739  3.18146  2.89801  2.37887  2.77519  2.98518  4.58477  3.61503
          0.02562  4.07302  4.79537  0.61958  0.77255  0.48576  0.95510
    258   2.67469  4.12249  4.15371  3.58334  2.22737  3.76445  3.89863  2.54788  3.45092  2.10502  3.20947  3.73513  3.61332  3.64270  3.60463  3.05825  2.90557  2.07458  2.98101  2.72290    259 v - - -
          2.68618  4.42225  2.77519  2.73123  3.46354  2.40513  3.72494  3.29354  2.67741  2.69355  4.24690  2.90347  2.73739  3.18146  2.89801  2.37887  2.77519  2.98518  4.58477  3.61503
          0.02562  4.07302  4.79537  0.61958  0.77255  0.48576  0.95510
    259   2.32889  2.65908  3.52861  3.07109  3.96837  3.12378  4.06252  3.34613  3.02862  3.05192  3.90481  2.78487  3.77475  3.34138  3.36544  1.54235  2.47340  2.95530  5.35260  4.12513    260 s - - -
          2.68618  4.42225  2.77519  2.73123  3.46354  2.40513  3.72494  3.29354  2.67741  2.69355  4.24690  2.90347  2.73739  3.18146  2.89801  2.37887  2.77519  2.98518  4.58477  3.61503
          0.02562  4.07302  4.79537  0.61958  0.77255  0.48576  0.95510
    260   2.43556  4.20501  3.98719  3.42681  3.35710  3.76887  4.14167  2.11741  3.32957  1.80677  3.30306  3.70809  4.15674  3.59848  3.58085  2.71585  2.93372  1.77379  4.93553  3.73184    261 v - - -
          2.68618  4.42225  2.77519  2.73123  3.46354  2.40513  3.72494  3.29354  2.67741  2.69355  4.24690  2.90347  2.73739  3.18146  2.89801  2.37887  2.77519  2.98518  4.58477  3.61503
          0.02562  4.07302  4.79537  0.61958  0.77255  0.48576  0.95510
    261   2.93363  4.68453  3.64811  3.57527  4.70509  0.47733  4.67899  4.35773  3.78356  3.98525  4.96582  3.81305  4.08181  4.09217  3.99344  3.11201  3.43047  3.84730  5.74287  4.81529    262 G - - -
          2.68618  4.42225  2.77519  2.73123  3.46354  2.40513  3.72494  3.29354  2.67741  2.69355  4.24690  2.90347  2.73739  3.18146  2.89801  2.37887  2.77519  2.98518  4.58477  3.61503
          0.02562  4.07302  4.79537  0.61958  0.77255  0.48576  0.95510
    262   2.68894  4.42101  3.51937  3.01781  3.50279  3.59517  3.93611  2.78150  2.82478  2.36874  1.77730  3.39879  4.02523  2.84745  3.12084  2.91159  2.63949  2.62362  5.03379  3.80682    263 m - - -
          2.68618  4.42225  2.77519  2.73123  3.46354  2.40513  3.72494  3.29354  2.67741  2.69355  4.24690  2.90347  2.73739  3.18146  2.89801  2.37887  2.77519  2.98518  4.58477  3.61503
          0.02562  4.07302  4.79537  0.61958  0.77255  0.48576  0.95510
    263   3.24483  5.06101  3.75721  3.23196  4.46711  3.68839  3.98878  4.02664  2.34429  3.50626  4.50509  3.57430  4.18473  3.20254  0.71117  3.32174  3.49937  3.74288  5.47091  4.35512    264 r - - -
          2.68618  4.42225  2.77519  2.73123  3.46354  2.40513  3.72494  3.29354  2.67741  2.69355  4.24690  2.90347  2.73739  3.18146  2.89801  2.37887  2.77519  2.98518  4.58477  3.61503
          0.02562  4.07302  4.79537  0.61958  0.77255  0.48576  0.95510
    264   3.52456  4.86885  4.51439  4.27101  0.73289  4.15892  3.98212  3.02823  4.17413  2.35385  3.73119  4.25083  4.61605  4.28772  4.24407  3.78133  3.82734  3.03298  4.17928  2.52425    265 f - - -
          2.68618  4.42225  2.77519  2.73123  3.46354  2.40513  3.72494  3.29354  2.67741  2.69355  4.24690  2.90347  2.73739  3.18146  2.89801  2.37887  2.77519  2.98518  4.58477  3.61503
          0.02562  4.07302  4.79537  0.61958  0.77255  0.48576  0.95510
    265   2.94850  5.13290  3.30512  2.69641  4.57390  3.09361  3.63382  3.94220  1.49191  3.40861  4.24976  3.13740  3.99381  2.76492  1.62174  2.94382  3.14003  3.60044  5.48353  4.26912    266 k - - -
          2.68618  4.42225  2.77519  2.73123  3.46354  2.40513  3.72494  3.29354  2.67741  2.69355  4.24690  2.90347  2.73739  3.18146  2.89801  2.37887  2.77519  2.98518  4.58477  3.61503
          0.02562  4.07302  4.79537  0.61958  0.77255  0.48576  0.95510
    266   3.16095  4.58051  4.55262  4.02460  3.18804  4.29874  4.66823  1.97167  3.82977  1.63877  1.38748  4.29620  4.59693  4.08269  4.01187  3.65881  3.41043  2.21970  5.16679  4.01369    267 m - - -
          2.68618  4.42225  2.77519  2.73123  3.46354  2.40513  3.72494  3.29354  2.67741  2.69355  4.24690  2.90347  2.73739  3.18146  2.89801  2.37887  2.77519  2.98518  4.58477  3.61503
          0.02562  4.07302  4.79537  0.61958  0.77255  0.48576  0.95510
    267   2.25532  4.44948  3.31220  2.74015  3.61521  3.52208  3.74584  2.95796  2.44379  2.53790  2.70952  3.18478  3.90571  3.00230  2.55128  2.76213  2.83338  2.56405  5.01292  3.76043    268 a - - -
          2.68618  4.42225  2.77519  2.73123  3.46354  2.40513  3.72494  3.29354  2.67741  2.69355  4.24690  2.90347  2.73739  3.18146  2.89801  2.37887  2.77519  2.98518  4.58477  3.61503
          0.02562  4.07302  4.79537  0.61958  0.77255  0.48576  0.95510
    268   3.52456  4.86885  4.51439  4.27101  0.73289  4.15892  3.98212  3.02823  4.17413  2.35385  3.73119  4.25083  4.61605  4.28772  4.24407  3.78133  3.82734  3.03298  4.17928  2.52425    269 f - - -
          2.68618  4.42225  2.77519  2.73123  3.46354  2.40513  3.72494  3.29354  2.67741  2.69355  4.24690  2.90347  2.73739  3.18146  2.89801  2.37887  2.77519  2.98518  4.58477  3.61503
          0.02562  4.07302  4.79537  0.61958  0.77255  0.48576  0.95510
    269   3.13929  5.27767  2.59129  0.77036  4.65127  3.41389  4.02426  4.14590  2.93124  3.73276  4.70289  3.06581  4.02949  3.23886  3.35735  3.10408  3.44666  3.81084  5.78487  4.51320    270 e - - -
          2.68618  4.42225  2.77519  2.73123  3.46354  2.40513  3.72494  3.29354  2.67741  2.69355  4.24690  2.90347  2.73739  3.18146  2.89801  2.37887  2.77519  2.98518  4.58477  3.61503
          0.02562  4.07302  4.79537  0.61958  0.77255  0.48576  0.95510
    270   2.29102  4.24069  3.39641  3.08354  4.27316  2.22877  4.17711  3.66988  3.13517  3.36282  4.19371  3.29582  3.74137  3.43678  3.46697  2.15964  1.37908  3.16641  5.61516  4.39028    271 t - - -
          2.68618  4.42225  2.77519  2.73123  3.46354  2.40513  3.72494  3.29354  2.67741  2.69355  4.24690  2.90347  2.73739  3.18146  2.89801  2.37887  2.77519  2.98518  4.58477  3.61503
          0.02562  4.07302  4.79537  0.61958  0.77255  0.48576  0.95510
    271   3.13929  5.27767  2.59129  0.77036  4.65127  3.41389  4.02426  4.14590  2.93124  3.73276  4.70289  3.06581  4.02949  3.23886  3.35735  3.10408  3.44666  3.81084  5.78487  4.51320    272 e - - -
          2.68618  4.42225  2.77519  2.73123  3.46354  2.40513  3.72494  3.29354  2.67741  2.69355  4.24690  2.90347  2.73739  3.18146  2.89801  2.37887  2.77519  2.98518  4.58477  3.61503
          0.02562  4.07302  4.79537  0.61958  0.77255  0.48576  0.95510
    272   3.02138  5.61684  1.27185  1.54993  4.90037  3.25603  3.82305  4.43001  2.86727  3.92454  4.78769  2.71723  3.89152  2.99330  3.47973  2.89321  3.31513  3.99654  6.07138  4.55296    273 d - - -
          2.68618  4.42225  2.77519  2.73123  3.46354  2.40513  3.72494  3.29354  2.67741  2.69355  4.24690  2.90347  2.73739  3.18146  2.89801  2.37887  2.77519  2.98518  4.58477  3.61503
          0.02562  4.07302  4.79537  0.61958  0.77255  0.48576  0.95510
    273   2.02897  3.40355  3.62322  3.18550  4.13149  3.03299  4.16781  3.51475  3.14490  3.21777  4.05492  3.35160  2.94977  3.44290  3.46927  1.28898  2.71631  3.05132  5.49954  4.28671    274 s - - -
          2.68618  4.42225  2.77519  2.73123  3.46354  2.40513  3.72494  3.29354  2.67741  2.69355  4.24690  2.90347  2.73739  3.18146  2.89801  2.37887  2.77519  2.98518  4.58477  3.61503
          0.02562  4.07302  4.79537  0.61958  0.77255  0.48576  0.95510
    274   2.33361  4.34177  3.19957  2.89419  4.37357  1.94758  4.08566  3.82172  3.00986  3.45753  4.26659  3.19473  2.52360  3.30521  3.39155  1.61550  2.78252  3.28648  5.66951  4.41044    275 s - - -
          2.68618  4.42225  2.77519  2.73123  3.46354  2.40513  3.72494  3.29354  2.67741  2.69355  4.24690  2.90347  2.73739  3.18146  2.89801  2.37887  2.77519  2.98518  4.58477  3.61503
          0.02562  4.07302  4.79537  0.61958  0.77255  0.48576  0.95510
    275   2.61377  4.93110  2.67876  2.12573  4.21161  3.39517  3.59810  3.64557  2.24231  3.20541  3.99594  2.89754  3.79633  2.72636  2.42344  2.61398  2.60676  2.75146  5.40422  4.04485    276 e - - -
          2.68618  4.42225  2.77519  2.73123  3.46354  2.40513  3.72494  3.29354  2.67741  2.69355  4.24690  2.90347  2.73739  3.18146  2.89801  2.37887  2.77519  2.98518  4.58477  3.61503
          0.02562  4.07302  4.79537  0.61958  0.77255  0.48576  0.95510
    276   2.80388  4.77598  3.36638  2.75924  3.97931  3.59710  3.69886  2.56502  2.23492  2.92962  3.84977  3.19324  3.97837  2.60735  1.63132  2.88973  3.01576  3.07982  5.23126  3.98462    277 r - - -
          2.68618  4.42225  2.77519  2.73123  3.46354  2.40513  3.72494  3.29354  2.67741  2.69355  4.24690  2.90347  2.73739  3.18146  2.89801  2.37887  2.77519  2.98518  4.58477  3.61503
          0.02562  4.07302  4.79537  0.61958  0.77255  0.48576  0.95510
    277   2.96987  4.80811  3.64791  3.01517  3.52038  3.70522  3.73813  3.43941  2.32397  2.98161  3.94299  3.38356  4.09647  3.04190  1.32762  3.07452  3.18192  3.20690  2.72555  3.49750    278 r - - -
          2.68618  4.42225  2.77519  2.73123  3.46354  2.40513  3.72494  3.29354  2.67741  2.69355  4.24690  2.90347  2.73739  3.18146  2.89801  2.37887  2.77519  2.98518  4.58477  3.61503
          0.02562  4.07302  4.79537  0.61958  0.77255  0.48576  0.95510
    278   3.55372  4.86961  4.45678  4.08033  1.29407  4.32165  2.47476  3.44629  3.94654  2.83801  4.01652  3.97223  4.63781  3.99659  4.05818  3.65679  3.77078  3.31178  3.64831  1.34575    279 f - - -
          2.68618  4.42225  2.77519  2.73123  3.46354  2.40513  3.72494  3.29354  2.67741  2.69355  4.24690  2.90347  2.73739  3.18146  2.89801  2.37887  2.77519  2.98518  4.58477  3.61503
          0.02562  4.07302  4.79537  0.61958  0.77255  0.48576  0.95510
    279   2.70658  4.31207  3.92639  3.39423  3.41032  3.70705  4.19212  2.40669  3.26946  2.17013  1.90765  3.68734  4.14965  3.57833  3.53842  3.03600  2.19966  2.12741  5.05962  3.86456    280 m - - -
          2.68618  4.42225  2.77519  2.73123  3.46354  2.40513  3.72494  3.29354  2.67741  2.69355  4.24690  2.90347  2.73739  3.18146  2.89801  2.37887  2.77519  2.98518  4.58477  3.61503
          0.02562  4.07302  4.79537  0.61958  0.77255  0.48576  0.95510
    280   2.93363  4.68453  3.64811  3.57527  4.70509  0.47733  4.67899  4.35773  3.78356  3.98525  4.96582  3.81305  4.08181  4.09217  3.99344  3.11201  3.43047  3.84730  5.74287  4.81529    281 G - - -
          2.68618  4.42225  2.77519  2.73123  3.46354  2.40513  3.72494  3.29354  2.67741  2.69355  4.24690  2.90347  2.73739  3.18146  2.89801  2.37887  2.77519  2.98518  4.58477  3.61503
          0.02562  4.07302  4.79537  0.61958  0.77255  0.48576  0.95510
    281   2.53318  4.37707  3.61979  3.38700  4.15945  3.20827  4.38726  3.31166  3.33395  3.16789  4.20918  3.56003  3.92957  3.71967  3.57977  2.73719  0.87219  2.98450  5.57924  4.37754    282 t - - -
          2.68618  4.42225  2.77519  2.73123  3.46354  2.40513  3.72494  3.29354  2.67741  2.69355  4.24690  2.90347  2.73739  3.18146  2.89801  2.37887  2.77519  2.98518  4.58477  3.61503
          0.02562  4.07302  4.79537  0.61958  0.77255  0.48576  0.95510
    282   3.14912  4.45704  4.87716  4.39003  3.58644  4.50210  5.09726  1.07089  4.27229  2.06779  3.38820  4.60089  4.81231  4.53355  4.46204  3.89982  3.41765  1.37075  5.58083  4.37903    283 i - - -
          2.68618  4.42225  2.77519  2.73123  3.46354  2.40513  3.72494  3.29354  2.67741  2.69355  4.24690  2.90347  2.73739  3.18146  2.89801  2.37887  2.77519  2.98518  4.58477  3.61503
          0.02562  4.07302  4.79537  0.61958  0.77255  0.48576  0.95510
    283   2.14862  4.21200  3.63667  3.16460  3.79802  3.23954  4.09425  2.94174  3.11216  2.82936  3.73776  3.40513  3.85382  3.41467  3.42859  2.31157  1.81875  1.98484  5.24440  4.02678    284 t - - -
          2.68618  4.42225  2.77519  2.73123  3.46354  2.40513  3.72494  3.29354  2.67741  2.69355  4.24690  2.90347  2.73739  3.18146  2.89801  2.37887  2.77519  2.98518  4.58477  3.61503
          0.02562  4.07302  4.79537  0.61958  0.77255  0.48576  0.95510
    284   1.96041  4.21502  3.35694  3.14786  4.44945  1.24716  4.29256  3.87408  3.29833  3.56157  4.37891  3.31306  3.72222  3.56307  3.61416  2.07970  2.75978  3.27877  5.77948  4.56575    285 g - - -
          2.68618  4.42225  2.77519  2.73123  3.46354  2.40513  3.72494  3.29354  2.67741  2.69355  4.24690  2.90347  2.73739  3.18146  2.89801  2.37887  2.77519  2.98518  4.58477  3.61503
          0.02562  4.07302  4.79537  0.61958  0.77255  0.48576  0.95510
    285   3.00644  4.37250  4.59156  4.05611  3.51382  4.27836  4.74723  1.20862  3.93950  1.97130  3.34764  4.29694  4.60302  4.20076  4.14959  3.62453  2.80051  1.59163  5.35587  4.16798    286 i - - -
          2.68618  4.42225  2.77519  2.73123  3.46354  2.40513  3.72494  3.29354  2.67741  2.69355  4.24690  2.90347  2.73739  3.18146  2.89801  2.37887  2.77519  2.98518  4.58477  3.61503
          0.02562  4.07302  4.79537  0.61958  0.77255  0.48576  0.95510
    286   2.57535  3.74252  2.97641  2.31995  4.04586  2.66148  3.67211  3.45911  2.47789  3.07128  3.89203  2.97607  3.81040  2.39521  2.92269  2.18954  2.83317  3.12667  5.31892  3.99607    287 s - - -
          2.68618  4.42225  2.77519  2.73123  3.46354  2.40513  3.72494  3.29354  2.67741  2.69355  4.24690  2.90347  2.73739  3.18146  2.89801  2.37887  2.77519  2.98518  4.58477  3.61503
          0.02562  4.07302  4.79537  0.61958  0.77255  0.48576  0.95510
    287   2.75870  4.87793  1.43053  2.46739  4.18567  3.35343  3.87220  3.33499  2.80567  3.18368  4.13778  2.98850  3.91232  3.06736  3.28560  2.80372  3.06275  2.30474  5.56039  4.18195    288 d - - -
          2.68618  4.42225  2.77519  2.73123  3.46354  2.40513  3.72494  3.29354  2.67741  2.69355  4.24690  2.90347  2.73739  3.18146  2.89801  2.37887  2.77519  2.98518  4.58477  3.61503
          0.02562  4.07302  4.79537  0.61958  0.77255  0.48576  0.95510
    288   2.11718  4.31408  4.12261  3.55548  2.80017  3.91553  4.22083  2.35392  3.45471  1.46286  2.79618  3.83979  4.25694  3.68783  3.68398  3.21057  3.05507  2.28614  4.89971  3.70974    289 l - - -
          2.68618  4.42225  2.77519  2.73123  3.46354  2.40513  3.72494  3.29354  2.67741  2.69355  4.24690  2.90347  2.73739  3.18146  2.89801  2.37887  2.77519  2.98518  4.58477  3.61503
          0.02562  4.07302  4.79537  0.61958  0.77255  0.48576  0.95510
    289   2.88455  5.24013  1.07884  2.24070  4.69170  3.22554  3.88022  4.22625  2.92258  3.79928  4.67242  2.80118  3.87873  3.06905  3.49100  2.43144  3.22405  3.79039  5.93866  4.46709    290 d - - -
          2.68618  4.42225  2.77519  2.73123  3.46354  2.40513  3.72494  3.29354  2.67741  2.69355  4.24690  2.90347  2.73739  3.18146  2.89801  2.37887  2.77519  2.98518  4.58477  3.61503
          0.02562  4.07302  4.79537  0.61958  0.77255  0.48576  0.95510
    290   2.39019  4.35626  3.22039  2.98922  4.31400  3.06730  4.16010  3.78133  3.08508  3.45140  4.30908  3.26359  1.35239  3.41758  3.41574  1.95080  2.85180  3.28051  5.64209  4.37993    291 p - - -
          2.68618  4.42225  2.77519  2.73123  3.46354  2.40513  3.72494  3.29354  2.67741  2.69355  4.24690  2.90347  2.73739  3.18146  2.89801  2.37887  2.77519  2.98518  4.58477  3.61503
          0.08165  4.07302  2.79067  0.61958  0.77255  0.48576  0.95510
    291   2.45847  4.22478  3.91321  3.34461  3.35530  3.77628  4.09704  1.85406  3.22301  2.11781  3.29177  3.65744  4.14504  3.52331  3.04791  3.06321  2.93138  1.79388  4.93385  3.72828    292 v - - -
          2.68618  4.42225  2.77519  2.73123  3.46354  2.40513  3.72494  3.29354  2.67741  2.69355  4.24690  2.90347  2.73739  3.18146  2.89801  2.37887  2.77519  2.98518  4.58477  3.61503
          0.02708  4.01845  4.74079  0.61958  0.77255  0.45137  1.01268
    292   2.96708  5.13718  3.30647  2.69947  4.45828  3.62975  2.99234  3.90250  1.99820  3.37188  4.22216  3.14122  4.00427  2.33004  1.40719  2.96202  3.14930  3.57627  5.42874  4.18687    293 r - - -
          2.68618  4.42225  2.77519  2.73123  3.46354  2.40513  3.72494  3.29354  2.67741  2.69355  4.24690  2.90347  2.73739  3.18146  2.89801  2.37887  2.77519  2.98518  4.58477  3.61503
          0.02562  4.07302  4.79537  0.61958  0.77255  0.48576  0.95510
    293   3.69036  4.98972  4.41165  4.17052  2.90055  3.96661  4.16935  3.72743  3.89101  3.08567  4.35115  4.28031  4.50196  4.26813  3.98251  3.89197  4.00193  3.62316  0.56244  2.89290    294 W - - -
          2.68618  4.42225  2.77519  2.73123  3.46354  2.40513  3.72494  3.29354  2.67741  2.69355  4.24690  2.90347  2.73739  3.18146  2.89801  2.37887  2.77519  2.98518  4.58477  3.61503
          0.02562  4.07302  4.79537  0.61958  0.77255  0.48576  0.95510
    294   2.71425  4.95480  2.88114  2.45197  4.30980  3.41038  3.66175  3.73240  1.95762  3.28512  4.10302  2.95988  2.20714  2.55738  2.70410  2.51559  2.95865  3.37645  5.46530  4.14273    295 k - - -
          2.68618  4.42225  2.77519  2.73123  3.46354  2.40513  3.72494  3.29354  2.67741  2.69355  4.24690  2.90347  2.73739  3.18146  2.89801  2.37887  2.77519  2.98518  4.58477  3.61503
          0.02562  4.07302  4.79537  0.61958  0.77255  0.48576  0.95510
    295   2.47143  5.06693  2.60603  2.14277  4.40263  2.51412  3.67846  3.85286  2.32981  3.39817  4.20260  2.03197  3.82611  2.82013  2.96473  2.69263  2.97315  3.47063  5.58640  4.20114    296 n - - -
          2.68618  4.42225  2.77519  2.73123  3.46354  2.40513  3.72494  3.29354  2.67741  2.69355  4.24690  2.90347  2.73739  3.18146  2.89801  2.37887  2.77519  2.98518  4.58477  3.61503
          0.02562  4.07302  4.79537  0.61958  0.77255  0.48576  0.95510
    296   2.42513  4.34573  3.39338  3.22325  4.28268  3.07252  4.32511  3.83482  3.31077  3.54109  4.45323  3.41226  3.82886  3.64502  3.58725  0.82430  2.92114  3.32529  5.63986  4.36862    297 s - - -
          2.68618  4.42225  2.77519  2.73123  3.46354  2.40513  3.72494  3.29354  2.67741  2.69355  4.24690  2.90347  2.73739  3.18146  2.89801  2.37887  2.77519  2.98518  4.58477  3.61503
          0.02562  4.07302  4.79537  0.61958  0.77255  0.48576  0.95510
    297   2.69889  5.08107  2.85751  2.21905  4.40570  3.41748  3.02127  3.84959  1.91659  3.35639  4.14083  2.90063  2.89646  2.36360  2.66911  2.67402  2.92388  3.46466  5.50232  4.14702    298 k - - -
          2.68618  4.42225  2.77519  2.73123  3.46354  2.40513  3.72494  3.29354  2.67741  2.69355  4.24690  2.90347  2.73739  3.18146  2.89801  2.37887  2.77519  2.98518  4.58477  3.61503
          0.02562  4.07302  4.79537  0.61958  0.77255  0.48576  0.95510
    298   3.69036  4.98972  4.41165  4.17052  2.90055  3.96661  4.16935  3.72743  3.89101  3.08567  4.35115  4.28031  4.50196  4.26813  3.98251  3.89197  4.00193  3.62316  0.56244  2.89290    299 W - - -
          2.68618  4.42225  2.77519  2.73123  3.46354  2.40513  3.72494  3.29354  2.67741  2.69355  4.24690  2.90347  2.73739  3.18146  2.89801  2.37887  2.77519  2.98518  4.58477  3.61503
          0.02562  4.07302  4.79537  0.61958  0.77255  0.48576  0.95510
    299   3.24483  5.06101  3.75721  3.23196  4.46711  3.68839  3.98878  4.02664  2.34429  3.50626  4.50509  3.57430  4.18473  3.20254  0.71117  3.32174  3.49937  3.74288  5.47091  4.35512    300 r - - -
          2.68618  4.42225  2.77519  2.73123  3.46354  2.40513  3.72494  3.29354  2.67741  2.69355  4.24690  2.90347  2.73739  3.18146  2.89801  2.37887  2.77519  2.98518  4.58477  3.61503
          0.02562  4.07302  4.79537  0.61958  0.77255  0.48576  0.95510
    300   2.51445  3.55222  3.31110  2.78653  3.70246  3.38225  3.81889  3.06687  2.73972  2.30527  3.65152  2.33035  3.85937  3.07858  3.11973  2.14835  2.80492  2.78901  5.10095  3.83509    301 s - - -
          2.68618  4.42225  2.77519  2.73123  3.46354  2.40513  3.72494  3.29354  2.67741  2.69355  4.24690  2.90347  2.73739  3.18146  2.89801  2.37887  2.77519  2.98518  4.58477  3.61503
          0.02562  4.07302  4.79537  0.61958  0.77255  0.48576  0.95510
    301   3.38733  4.79273  4.51074  4.15600  3.22384  4.23470  4.74923  2.44339  3.92186  0.66247  3.19217  4.41201  4.63844  4.24177  4.06326  3.83585  3.67405  2.53195  5.17116  3.93928    302 L - - -
          2.68618  4.42225  2.77519  2.73123  3.46354  2.40513  3.72494  3.29354  2.67741  2.69355  4.24690  2.90347  2.73739  3.18146  2.89801  2.37887  2.77519  2.98518  4.58477  3.61503
          0.02562  4.07302  4.79537  0.61958  0.77255  0.48576  0.95510
    302   2.95041  5.15651  2.97737  2.58169  4.50370  3.52901  3.68536  3.93556  1.85550  3.42375  4.29145  3.06086  3.97754  1.45550  2.42926  2.93541  3.16715  3.60082  5.52625  4.25503    303 q - - -
          2.68618  4.42225  2.77519  2.73123  3.46354  2.40513  3.72494  3.29354  2.67741  2.69355  4.24690  2.90347  2.73739  3.18146  2.89801  2.37887  2.77519  2.98518  4.58477  3.61503
          0.02562  4.07302  4.79537  0.61958  0.77255  0.48576  0.95510
    303   2.96922  4.46147  4.39937  4.07310  3.70471  3.92727  4.84276  2.06226  3.94404  2.35962  3.64352  4.22956  4.47983  4.29139  4.13661  3.44692  3.32791  0.80492  5.52160  4.26383    304 v - - -
          2.68618  4.42225  2.77519  2.73123  3.46354  2.40513  3.72494  3.29354  2.67741  2.69355  4.24690  2.90347  2.73739  3.18146  2.89801  2.37887  2.77519  2.98518  4.58477  3.61503
          0.02562  4.07302  4.79537  0.61958  0.77255  0.48576  0.95510
    304   2.43639  4.94138  2.84121  2.24374  4.24123  2.52743  3.61721  3.67856  2.37769  3.23595  4.02980  2.66613  3.80292  2.54814  2.62775  2.62893  2.62354  3.31469  5.43349  4.07347    305 e - - -
          2.68618  4.42225  2.77519  2.73123  3.46354  2.40513  3.72494  3.29354  2.67741  2.69355  4.24690  2.90347  2.73739  3.18146  2.89801  2.37887  2.77519  2.98518  4.58477  3.61503
          0.02562  4.07302  4.79537  0.61958  0.77255  0.48576  0.95510
    305   3.69036  4.98972  4.41165  4.17052  2.90055  3.96661  4.16935  3.72743  3.89101  3.08567  4.35115  4.28031  4.50196  4.26813  3.98251  3.89197  4.00193  3.62316  0.56244  2.89290    306 W - - -
          2.68618  4.42225  2.77519  2.73123  3.46354  2.40513  3.72494  3.29354  2.67741  2.69355  4.24690  2.90347  2.73739  3.18146  2.89801  2.37887  2.77519  2.98518  4.58477  3.61503
          0.02562  4.07302  4.79537  0.61958  0.77255  0.48576  0.95510
    306   3.21755  5.36226  0.66807  2.48271  4.76916  3.37388  4.12461  4.40565  3.24926  3.97990  4.96685  3.04749  4.04122  3.36720  3.78935  3.16031  3.56193  4.02489  5.89744  4.61467    307 D - - -
          2.68618  4.42225  2.77519  2.73123  3.46354  2.40513  3.72494  3.29354  2.67741  2.69355  4.24690  2.90347  2.73739  3.18146  2.89801  2.37887  2.77519  2.98518  4.58477  3.61503
          0.02562  4.07302  4.79537  0.61958  0.77255  0.48576  0.95510
    307   3.13929  5.27767  2.59129  0.77036  4.65127  3.41389  4.02426  4.14590  2.93124  3.73276  4.70289  3.06581  4.02949  3.23886  3.35735  3.10408  3.44666  3.81084  5.78487  4.51320    308 e - - -
          2.68618  4.42225  2.77519  2.73123  3.46354  2.40513  3.72494  3.29354  2.67741  2.69355  4.24690  2.90347  2.73739  3.18146  2.89801  2.37887  2.77519  2.98518  4.58477  3.61503
          0.02562  4.07302  4.79537  0.61958  0.77255  0.48576  0.95510
    308   2.46205  4.52614  2.97139  2.67191  4.30589  3.14821  3.92886  3.76210  2.80051  3.38163  4.20262  2.65853  2.08363  3.12540  3.20936  1.69469  2.85329  3.30247  5.58699  4.28023    309 s - - -
          2.68618  4.42225  2.77519  2.73123  3.46354  2.40513  3.72494  3.29354  2.67741  2.69355  4.24690  2.90347  2.73739  3.18146  2.89801  2.37887  2.77519  2.98518  4.58477  3.61503
          0.02562  4.07302  4.79537  0.61958  0.77255  0.48576  0.95510
    309   2.57203  4.76573  2.22911  2.43942  4.31105  2.88209  3.77179  3.74754  2.63769  3.34048  4.15006  2.93718  3.79446  2.93338  3.11356  2.18110  1.95748  3.33918  5.55747  4.20575    310 t - - -
          2.68618  4.42225  2.77519  2.73123  3.46354  2.40513  3.72494  3.29354  2.67741  2.69355  4.24690  2.90347  2.73739  3.18146  2.89801  2.37887  2.77519  2.98518  4.58477  3.61503
          0.02562  4.07302  4.79537  0.61958  0.77255  0.48576  0.95510
    310   1.91059  3.45700  3.66809  3.13396  3.53808  3.37479  3.98491  2.80711  3.06285  2.14865  3.50540  3.41462  3.89765  3.35335  3.36879  2.45273  2.30438  2.55320  5.00062  3.78573    311 a - - -
          2.68618  4.42225  2.77519  2.73123  3.46354  2.40513  3.72494  3.29354  2.67741  2.69355  4.24690  2.90347  2.73739  3.18146  2.89801  2.37887  2.77519  2.98518  4.58477  3.61503
          0.02562  4.07302  4.79537  0.61958  0.77255  0.48576  0.95510
    311   2.55465  4.35652  3.35666  2.80852  3.55398  2.66890  3.79706  2.66651  2.76562  2.25196  3.50498  2.95438  3.89813  3.08726  3.13866  2.42839  2.80666  2.46007  4.97798  3.72952    312 l - - -
          2.68618  4.42225  2.77519  2.73123  3.46354  2.40513  3.72494  3.29354  2.67741  2.69355  4.24690  2.90347  2.73739  3.18146  2.89801  2.37887  2.77519  2.98518  4.58477  3.61503
          0.02562  4.07302  4.79537  0.61958  0.77255  0.48576  0.95510
    312   2.77213  5.27734  2.17598  1.72744  4.58443  3.31582  3.66937  4.07173  2.51337  3.56725  4.35467  2.77992  3.21919  2.10909  3.03186  2.70606  3.02392  3.65291  5.72119  4.28349    313 e - - -
          2.68618  4.42225  2.77519  2.73123  3.46354  2.40513  3.72494  3.29354  2.67741  2.69355  4.24690  2.90347  2.73739  3.18146  2.89801  2.37887  2.77519  2.98518  4.58477  3.61503
          0.02562  4.07302  4.79537  0.61958  0.77255  0.48576  0.95510
    313   2.93160  5.14954  3.19279  2.63720  4.55829  3.58322  3.63058  3.94451  1.82098  3.41366  4.25014  2.39532  3.97664  2.76163  1.52110  2.91885  3.12604  3.59888  5.49326  4.25580    314 r - - -
          2.68618  4.42225  2.77519  2.73123  3.46354  2.40513  3.72494  3.29354  2.67741  2.69355  4.24690  2.90347  2.73739  3.18146  2.89801  2.37887  2.77519  2.98518  4.58477  3.61503
          0.02562  4.07302  4.79537  0.61958  0.77255  0.48576  0.95510
    314   2.63938  4.73270  3.09278  2.54840  3.99423  3.45128  3.66632  3.38521  2.38801  3.00310  3.84785  3.03532  2.61424  2.45678  2.40501  2.70085  2.87595  2.53862  5.26196  3.96632    315 k - - -
          2.68618  4.42225  2.77519  2.73123  3.46354  2.40513  3.72494  3.29354  2.67741  2.69355  4.24690  2.90347  2.73739  3.18146  2.89801  2.37887  2.77519  2.98518  4.58477  3.61503
          0.02562  4.07302  4.79537  0.61958  0.77255  0.48576  0.95510
    315   2.64591  5.08905  2.53156  2.04521  4.40073  3.35882  3.25633  3.86793  2.07956  3.37850  4.14619  2.70228  3.78664  2.71187  2.85179  2.39788  2.56881  3.46318  5.53777  4.13875    316 e - - -
          2.68618  4.42225  2.77519  2.73123  3.46354  2.40513  3.72494  3.29354  2.67741  2.69355  4.24690  2.90347  2.73739  3.18146  2.89801  2.37887  2.77519  2.98518  4.58477  3.61503
          0.02562  4.07302  4.79537  0.61958  0.77255  0.48576  0.95510
    316   3.04128  5.16835  3.44066  2.78377  4.54192  3.68393  2.96558  3.94159  1.79089  3.39687  4.25742  3.19915  4.04629  2.76820  1.28472  3.03799  3.20862  3.62455  5.44172  4.24151    317 r - - -
          2.68618  4.42225  2.77519  2.73123  3.46354  2.40513  3.72494  3.29354  2.67741  2.69355  4.24690  2.90347  2.73739  3.18146  2.89801  2.37887  2.77519  2.98518  4.58477  3.61503
          0.02562  4.07302  4.79537  0.61958  0.77255  0.48576  0.95510
    317   2.96922  4.46147  4.39937  4.07310  3.70471  3.92727  4.84276  2.06226  3.94404  2.35962  3.64352  4.22956  4.47983  4.29139  4.13661  3.44692  3.32791  0.80492  5.52160  4.26383    318 v - - -
          2.68618  4.42225  2.77519  2.73123  3.46354  2.40513  3.72494  3.29354  2.67741  2.69355  4.24690  2.90347  2.73739  3.18146  2.89801  2.37887  2.77519  2.98518  4.58477  3.61503
          0.02562  4.07302  4.79537  0.61958  0.77255  0.48576  0.95510
    318   2.42513  4.34573  3.39338  3.22325  4.28268  3.07252  4.32511  3.83482  3.31077  3.54109  4.45323  3.41226  3.82886  3.64502  3.58725  0.82430  2.92114  3.32529  5.63986  4.36862    319 s - - -
          2.68618  4.42225  2.77519  2.73123  3.46354  2.40513  3.72494  3.29354  2.67741  2.69355  4.24690  2.90347  2.73739  3.18146  2.89801  2.37887  2.77519  2.98518  4.58477  3.61503
          0.02562  4.07302  4.79537  0.61958  0.77255  0.48576  0.95510
    319   2.71942  4.37577  3.73745  3.20091  3.46400  3.70818  4.09398  2.09700  3.10284  2.13452  3.38745  3.56352  2.03186  3.43127  3.41923  3.00935  2.98519  2.18364  5.07693  3.84476    320 p - - -
          2.68618  4.42225  2.77519  2.73123  3.46354  2.40513  3.72494  3.29354  2.67741  2.69355  4.24690  2.90347  2.73739  3.18146  2.89801  2.37887  2.77519  2.98518  4.58477  3.61503
          0.02562  4.07302  4.79537  0.61958  0.77255  0.48576  0.95510
    320   3.69036  4.98972  4.41165  4.17052  2.90055  3.96661  4.16935  3.72743  3.89101  3.08567  4.35115  4.28031  4.50196  4.26813  3.98251  3.89197  4.00193  3.62316  0.56244  2.89290    321 W - - -
          2.68618  4.42225  2.77519  2.73123  3.46354  2.40513  3.72494  3.29354  2.67741  2.69355  4.24690  2.90347  2.73739  3.18146  2.89801  2.37887  2.77519  2.98518  4.58477  3.61503
          0.02562  4.07302  4.79537  0.61958  0.77255  0.48576  0.95510
    321   2.70380  5.04171  2.49113  1.68764  4.31216  3.37063  3.64960  3.74326  2.27567  2.62048  4.11704  2.86317  3.82637  2.78927  2.91064  2.68525  2.94391  3.38555  5.51018  4.13372    322 e - - -
          2.68618  4.42225  2.77519  2.73123  3.46354  2.40513  3.72494  3.29354  2.67741  2.69355  4.24690  2.90347  2.73739  3.18146  2.89801  2.37887  2.77519  2.98518  4.58477  3.61503
          0.02562  4.07302  4.79537  0.61958  0.77255  0.48576  0.95510
    322   3.14692  4.44896  4.89178  4.40186  3.60281  4.51409  5.10914  1.12995  4.28935  2.08864  3.40156  4.61121  4.81980  4.54900  4.47942  3.90994  3.41392  1.27874  5.59304  4.39074    323 i - - -
          2.68618  4.42225  2.77519  2.73123  3.46354  2.40513  3.72494  3.29354  2.67741  2.69355  4.24690  2.90347  2.73739  3.18146  2.89801  2.37887  2.77519  2.98518  4.58477  3.61503
          0.02562  4.07302  4.79537  0.61958  0.77255  0.48576  0.95510
    323   3.13929  5.27767  2.59129  0.77036  4.65127  3.41389  4.02426  4.14590  2.93124  3.73276  4.70289  3.06581  4.02949  3.23886  3.35735  3.10408  3.44666  3.81084  5.78487  4.51320    324 e - - -
          2.68618  4.42225  2.77519  2.73123  3.46354  2.40513  3.72494  3.29354  2.67741  2.69355  4.24690  2.90347  2.73739  3.18146  2.89801  2.37887  2.77519  2.98518  4.58477  3.61503
          0.02562  4.07302  4.79537  0.61958  0.77255  0.48576  0.95510
    324   2.56893  4.41261  3.41122  2.96432  3.73296  3.39522  3.97700  2.95544  2.87064  2.14290  3.68486  3.32583  1.85538  3.25250  3.20210  2.75524  2.60646  2.72441  5.21108  3.95222    325 p - - -
          2.68618  4.42225  2.77519  2.73123  3.46354  2.40513  3.72494  3.29354  2.67741  2.69355  4.24690  2.90347  2.73739  3.18146  2.89801  2.37887  2.77519  2.98518  4.58477  3.61503
          0.02562  4.07302  4.79537  0.61958  0.77255  0.48576  0.95510
    325   2.44298  4.17661  3.95924  3.39688  2.62332  3.72440  4.07076  2.37899  3.30211  2.10794  3.24778  3.66703  3.47844  3.55561  3.54199  3.01959  2.89841  1.66632  4.83165  3.61684    326 v - - -
          2.68618  4.42225  2.77519  2.73123  3.46354  2.40513  3.72494  3.29354  2.67741  2.69355  4.24690  2.90347  2.73739  3.18146  2.89801  2.37887  2.77519  2.98518  4.58477  3.61503
          0.02562  4.07302  4.79537  0.61958  0.77255  0.48576  0.95510
    326   2.45841  4.51309  3.17948  2.48514  3.75108  3.44143  3.73701  2.90307  2.61609  2.57894  3.65985  3.10874  3.86158  2.96001  3.02622  2.05522  2.42431  2.81814  5.12194  3.84541    327 s - - -
          2.68618  4.42225  2.77519  2.73123  3.46354  2.40513  3.72494  3.29354  2.67741  2.69355  4.24690  2.90347  2.73739  3.18146  2.89801  2.37887  2.77519  2.98518  4.58477  3.61503
          0.02562  4.07302  4.79537  0.61958  0.77255  0.48576  0.95510
    327   1.99722  4.46271  3.15785  2.70642  4.13005  3.19125  3.86766  3.54308  2.73424  3.18090  4.00192  2.68316  3.11436  3.06126  3.15186  2.11806  2.07601  3.13636  5.43327  4.14775    328 a - - -
          2.68618  4.42225  2.77519  2.73123  3.46354  2.40513  3.72494  3.29354  2.67741  2.69355  4.24690  2.90347  2.73739  3.18146  2.89801  2.37887  2.77519  2.98518  4.58477  3.61503
          0.02562  4.07302  4.79537  0.61958  0.77255  0.48576  0.95510
    328   2.54441  4.40559  3.31505  2.77237  3.65508  3.43818  3.79778  2.98862  2.71938  2.51845  3.10005  3.19622  2.44847  3.05858  3.10075  2.49677  2.37684  2.73254  5.06236  3.80636    329 t - - -
          2.68618  4.42225  2.77519  2.73123  3.46354  2.40513  3.72494  3.29354  2.67741  2.69355  4.24690  2.90347  2.73739  3.18146  2.89801  2.37887  2.77519  2.98518  4.58477  3.61503
          0.02562  4.07302  4.79537  0.61958  0.77255  0.48576  0.95510
    329   2.51000  4.28561  3.46135  2.96610  2.24816  3.40032  3.89511  2.92832  2.93149  2.64274  3.55011  3.31557  2.54198  3.23790  3.27080  2.47193  2.54248  2.67392  4.97164  3.69555    330 f - - -
          2.68618  4.42225  2.77519  2.73123  3.46354  2.40513  3.72494  3.29354  2.67741  2.69355  4.24690  2.90347  2.73739  3.18146  2.89801  2.37887  2.77519  2.98518  4.58477  3.61503
          0.02562  4.07302  4.79537  0.61958  0.77255  0.48576  0.95510
    330   2.38567  4.13811  3.75528  3.18003  2.88044  3.62226  3.90631  2.42307  3.09926  2.21089  3.24302  3.49102  3.41779  3.36252  3.36772  2.89140  2.42259  2.21310  4.74239  3.05602    331 l - - -
          2.68618  4.42225  2.77519  2.73123  3.46354  2.40513  3.72494  3.29354  2.67741  2.69355  4.24690  2.90347  2.73739  3.18146  2.89801  2.37887  2.77519  2.98518  4.58477  3.61503
          0.02562  4.07302  4.79537  0.61958  0.77255  0.48576  0.95510
    331   2.77194  4.25936  4.06880  3.51887  2.87111  3.87337  4.14785  1.47591  3.40538  2.04717  3.26681  3.20332  4.23334  3.66949  3.63767  3.17332  3.01186  2.12351  4.83436  3.54666    332 i - - -
          2.68618  4.42225  2.77519  2.73123  3.46354  2.40513  3.72494  3.29354  2.67741  2.69355  4.24690  2.90347  2.73739  3.18146  2.89801  2.37887  2.77519  2.98518  4.58477  3.61503
          0.02562  4.07302  4.79537  0.61958  0.77255  0.48576  0.95510
    332   3.03965  4.75869  3.66924  3.54052  4.51107  3.43507  4.59770  4.11289  3.61594  3.71596  4.77731  3.82492  0.52689  3.99850  3.83490  3.21440  3.49783  3.73453  5.63799  4.63588    333 P - - -
          2.68618  4.42225  2.77519  2.73123  3.46354  2.40513  3.72494  3.29354  2.67741  2.69355  4.24690  2.90347  2.73739  3.18146  2.89801  2.37887  2.77519  2.98518  4.58477  3.61503
          0.02562  4.07302  4.79537  0.61958  0.77255  0.48576  0.95510
    333   2.35875  4.31670  3.42122  2.88303  2.73513  3.46924  3.83422  2.87387  2.84107  2.40406  3.49000  3.27518  2.63976  3.15246  3.19902  2.37114  2.80911  2.63462  4.94875  3.69154    334 a - - -
          2.68618  4.42225  2.77519  2.73123  3.46354  2.40513  3.72494  3.29354  2.67741  2.69355  4.24690  2.90347  2.73739  3.18146  2.89801  2.37887  2.77519  2.98518  4.58477  3.61503
          0.02562  4.07302  4.79537  0.61958  0.77255  0.48576  0.95510
    334   2.56655  4.56574  3.13267  2.61256  3.84180  3.40626  3.72818  3.22350  2.56986  2.67424  3.74282  3.07916  2.45347  2.67821  2.97837  2.27277  2.82874  2.67891  5.18616  3.89784    335 s - - -
          2.68618  4.42225  2.77519  2.73123  3.46354  2.40513  3.72494  3.29354  2.67741  2.69355  4.24690  2.90347  2.73739  3.18146  2.89801  2.37887  2.77519  2.98518  4.58477  3.61503
          0.02562  4.07302  4.79537  0.61958  0.77255  0.48576  0.95510
    335   2.75726  4.94204  3.07668  2.56953  4.34724  3.04783  3.66262  3.75524  2.21067  3.29269  4.11975  3.04364  3.89906  2.53049  1.60590  2.49030  2.99595  3.40345  5.44539  4.16580    336 r - - -
          2.68618  4.42225  2.77519  2.73123  3.46354  2.40513  3.72494  3.29354  2.67741  2.69355  4.24690  2.90347  2.73739  3.18146  2.89801  2.37887  2.77519  2.98518  4.58477  3.61503
          0.08159  4.07302  2.79152  0.61958  0.77255  0.48576  0.95510
    336   2.61768  4.65912  3.11199  2.56144  3.89463  3.45090  3.65959  3.28286  2.23707  2.34279  3.76654  3.04261  3.02101  2.84532  2.55101  2.42578  2.85067  2.99544  5.18922  3.90371    337 k - - -
          2.68618  4.42225  2.77519  2.73123  3.46354  2.40513  3.72494  3.29354  2.67741  2.69355  4.24690  2.90347  2.73739  3.18146  2.89801  2.37887  2.77519  2.98518  4.58477  3.61503
          0.02707  4.01850  4.74085  0.61958  0.77255  0.45140  1.01262
    337   3.16634  5.12781  3.35498  2.94472  4.56043  3.62883  3.88636  4.00355  0.79313  3.52711  4.48216  3.35863  4.11863  3.06963  2.49080  3.19779  3.40685  3.70163  5.53585  4.37971    338 k - - -
          2.68618  4.42225  2.77519  2.73123  3.46354  2.40513  3.72494  3.29354  2.67741  2.69355  4.24690  2.90347  2.73739  3.18146  2.89801  2.37887  2.77519  2.98518  4.58477  3.61503
          0.02562  4.07302  4.79537  0.61958  0.77255  0.48576  0.95510
    338   2.64203  3.66108  3.31574  2.72676  3.69244  3.53423  3.71671  3.06922  2.31557  2.40776  3.61946  3.17173  3.91340  2.95325  2.03986  2.77964  2.86653  2.82025  5.05201  3.44555    339 r - - -
          2.68618  4.42225  2.77519  2.73123  3.46354  2.40513  3.72494  3.29354  2.67741  2.69355  4.24690  2.90347  2.73739  3.18146  2.89801  2.37887  2.77519  2.98518  4.58477  3.61503
          0.02562  4.07302  4.79537  0.61958  0.77255  0.48576  0.95510
    339   2.68777  4.80419  3.10900  2.54894  4.05640  3.48696  3.64459  3.45157  2.15871  2.53117  3.88873  3.03686  2.46150  2.61127  2.43954  2.73521  2.90938  3.14939  5.28222  3.99352    340 k - - -
          2.68618  4.42225  2.77519  2.73123  3.46354  2.40513  3.72494  3.29354  2.67741  2.69355  4.24690  2.90347  2.73739  3.18146  2.89801  2.37887  2.77519  2.98518  4.58477  3.61503
          0.02562  4.07302  4.79537  0.61958  0.77255  0.48576  0.95510
    340   2.68943  3.55700  3.40132  2.79420  3.76414  3.55858  3.73376  3.10214  2.30658  2.35599  3.67376  3.21772  3.94589  2.96258  1.83392  2.82854  2.91622  2.85686  5.09938  3.85750    341 r - - -
          2.68618  4.42225  2.77519  2.73123  3.46354  2.40513  3.72494  3.29354  2.67741  2.69355  4.24690  2.90347  2.73739  3.18146  2.89801  2.37887  2.77519  2.98518  4.58477  3.61503
          0.06925  4.07302  2.99808  0.61958  0.77255  0.48576  0.95510
    341   2.57930  4.64277  3.06273  2.51218  3.85450  3.43262  3.29272  2.93671  2.47424  2.76019  3.73284  3.00906  3.00143  2.48604  2.90443  2.48164  2.62144  2.96244  5.17313  3.87071    342 k - - -
          2.68618  4.42225  2.77519  2.73123  3.46354  2.40513  3.72494  3.29354  2.67741  2.69355  4.24690  2.90347  2.73739  3.18146  2.89801  2.37887  2.77519  2.98518  4.58477  3.61503
          0.08535  4.03051  2.74817  0.61958  0.77255  0.53116  0.88655
    342   2.34879  4.27221  3.31894  2.94462  3.98087  3.10764  4.01040  3.30043  2.92681  3.04874  3.94098  3.23358  1.74297  3.27280  3.26454  2.23470  2.76113  2.51145  5.37146  4.11082    343 p - - -
          2.68618  4.42225  2.77519  2.73123  3.46354  2.40513  3.72494  3.29354  2.67741  2.69355  4.24690  2.90347  2.73739  3.18146  2.89801  2.37887  2.77519  2.98518  4.58477  3.61503
          0.02834  3.97350  4.69585  0.61958  0.77255  0.51348  0.91232
    343   2.55247  4.62577  2.63905  2.50944  3.96626  2.40277  3.71714  3.35716  2.57905  2.47776  3.84799  2.99535  3.80693  2.90518  3.02217  2.44833  2.57682  3.03794  5.28415  3.97412    344 g - - -
          2.68618  4.42225  2.77519  2.73123  3.46354  2.40513  3.72494  3.29354  2.67741  2.69355  4.24690  2.90347  2.73739  3.18146  2.89801  2.37887  2.77519  2.98518  4.58477  3.61503
          0.02708  4.01845  4.74079  0.61958  0.77255  0.45137  1.01268
    344   2.58711  4.20673  3.64371  3.07088  2.91859  3.60796  3.86072  2.66411  2.98666  2.36153  2.47877  3.41970  3.98151  2.95222  2.95785  2.86877  2.81833  2.31345  4.76200  2.85689    345 v - - -
          2.68618  4.42225  2.77519  2.73123  3.46354  2.40513  3.72494  3.29354  2.67741  2.69355  4.24690  2.90347  2.73739  3.18146  2.89801  2.37887  2.77519  2.98518  4.58477  3.61503
          0.02562  4.07302  4.79537  0.61958  0.77255  0.48576  0.95510
    345   2.72346  4.46481  3.58241  3.09671  2.87934  3.61152  3.95936  2.78621  3.02036  2.13659  3.48669  3.46092  1.74244  3.35263  3.34647  2.93897  3.00676  2.64147  4.87856  3.48823    346 p - - -
          2.68618  4.42225  2.77519  2.73123  3.46354  2.40513  3.72494  3.29354  2.67741  2.69355  4.24690  2.90347  2.73739  3.18146  2.89801  2.37887  2.77519  2.98518  4.58477  3.61503
          0.08165  4.07302  2.79067  0.61958  0.77255  0.48576  0.95510
    346   2.67813  4.83929  3.07141  2.52872  4.17185  2.66745  3.63512  3.56546  1.74639  3.14654  3.97554  3.01271  3.85639  2.78545  2.40352  2.71293  2.91284  2.87461  5.34733  4.05566    347 k - - -
          2.68624  4.42250  2.77544  2.73148  3.46355  2.40498  3.72519  3.29378  2.67765  2.69369  4.24321  2.90339  2.73734  3.18065  2.89813  2.37897  2.77544  2.98543  4.58228  3.61528
          0.29392  1.40271  4.74079  1.69169  0.20360  0.45137  1.01268
    347   2.41594  4.64303  3.17588  2.69949  4.22956  3.31246  3.79209  3.63534  2.44829  3.24094  4.07792  3.11621  3.84516  2.96632  1.89792  1.77764  2.89865  3.25323  5.44283  4.16818    355 s - - -
          2.68618  4.42225  2.77519  2.73123  3.46354  2.40513  3.72494  3.29354  2.67741  2.69355  4.24690  2.90347  2.73739  3.18146  2.89801  2.37887  2.77519  2.98518  4.58477  3.61503
          0.21608  4.07302  1.72991  0.61958  0.77255  0.48576  0.95510
    348   1.83976  4.12539  3.35661  3.03252  4.15283  2.92359  4.09895  3.47667  3.05440  3.22484  4.07349  3.22384  3.64749  3.36436  3.37476  1.52906  2.28173  3.00011  5.51041  4.28977    356 s - - -
          2.68618  4.42225  2.77519  2.73123  3.46354  2.40513  3.72494  3.29354  2.67741  2.69355  4.24690  2.90347  2.73739  3.18146  2.89801  2.37887  2.77519  2.98518  4.58477  3.61503
          0.03091  3.88786  4.61020  0.61958  0.77255  0.65856  0.72897
    349   2.68220  4.87976  2.85751  2.22884  4.09082  3.40117  3.17882  3.55150  2.27192  2.79161  3.95914  2.92160  3.82262  2.09550  2.64375  2.69709  2.90797  3.23242  5.30589  3.97391    357 q - - -
          2.68618  4.42225  2.77519  2.73123  3.46354  2.40513  3.72494  3.29354  2.67741  2.69355  4.24690  2.90347  2.73739  3.18146  2.89801  2.37887  2.77519  2.98518  4.58477  3.61503
          0.03091  3.88786  4.61020  0.61958  0.77255  0.65856  0.72897
    350   2.78629  5.16403  1.92317  2.19216  4.43320  3.24265  3.67962  3.94925  2.54842  3.48366  4.33451  2.75112  3.79926  1.80574  3.03078  2.73225  3.05866  3.57060  5.63653  4.21560    358 q - - -
          2.68618  4.42225  2.77519  2.73123  3.46354  2.40513  3.72494  3.29354  2.67741  2.69355  4.24690  2.90347  2.73739  3.18146  2.89801  2.37887  2.77519  2.98518  4.58477  3.61503
          0.08395  3.88786  2.81292  0.61958  0.77255  0.56659  0.83808
    351   2.64561  4.85469  2.66949  2.37133  4.25275  3.27083  3.67279  3.72236  2.42656  3.29201  4.12361  2.54342  3.79173  2.02409  2.82727  2.17556  2.92919  3.34906  5.46465  4.11440    359 q - - -
          2.68618  4.42225  2.77519  2.73123  3.46354  2.40513  3.72494  3.29354  2.67741  2.69355  4.24690  2.90347  2.73739  3.18146  2.89801  2.37887  2.77519  2.98518  4.58477  3.61503
          0.12966  3.90160  2.28876  0.61958  0.77255  0.45687  1.00310
    352   2.47339  4.31856  3.31314  2.83890  3.00703  2.09884  3.82905  3.00621  2.81643  2.53959  3.62163  3.21249  3.83684  3.13923  3.17781  2.37343  2.78637  2.73329  4.99163  3.67406    360 g - - -
          2.68618  4.42225  2.77519  2.73123  3.46354  2.40513  3.72494  3.29354  2.67741  2.69355  4.24690  2.90347  2.73739  3.18146  2.89801  2.37887  2.77519  2.98518  4.58477  3.61503
          0.09318  3.94659  2.66424  0.61958  0.77255  0.41513  1.07956
    353   2.77288  5.07190  2.65156  2.16420  4.39678  3.36502  3.67324  3.83824  2.38825  3.37680  4.20835  2.88454  3.17047  1.66346  2.78706  2.75216  3.02168  3.47752  5.55072  4.19861    361 q - - -
          2.68618  4.42225  2.77519  2.73123  3.46354  2.40513  3.72494  3.29354  2.67741  2.69355  4.24690  2.90347  2.73739  3.18146  2.89801  2.37887  2.77519  2.98518  4.58477  3.61503
          0.02708  4.01845  4.74079  0.61958  0.77255  0.54334  0.86942
    354   2.64769  5.05518  2.49601  2.28686  4.37173  2.95832  3.60026  3.83168  2.36757  3.35338  4.13227  2.63316  3.78406  2.15992  2.58724  2.43640  2.88746  3.43690  5.52079  4.13125    362 q - - -
          2.68618  4.42225  2.77519  2.73123  3.46354  2.40513  3.72494  3.29354  2.67741  2.69355  4.24690  2.90347  2.73739  3.18146  2.89801  2.37887  2.77519  2.98518  4.58477  3.61503
          0.02708  4.01845  4.74079  0.61958  0.77255  0.54334  0.86942
    355   2.22073  4.25381  3.86335  3.30333  3.34606  3.73057  4.09199  2.35333  3.21073  1.73231  2.87381  3.62483  4.11916  3.49536  3.49129  3.02272  2.64892  2.11022  4.94996  3.75271    363 l - - -
          2.68618  4.42225  2.77519  2.73123  3.46354  2.40513  3.72494  3.29354  2.67741  2.69355  4.24690  2.90347  2.73739  3.18146  2.89801  2.37887  2.77519  2.98518  4.58477  3.61503
          0.06285  4.01845  3.14799  0.61958  0.77255  0.54334  0.86942
    356   2.49016  4.47201  3.11295  2.65686  3.89365  3.28647  3.78084  3.27169  2.63558  2.60286  3.80463  2.86129  2.23184  2.99740  3.02751  2.45930  2.53268  2.95126  5.23763  3.95666    364 p - - -
          2.68618  4.42225  2.77519  2.73123  3.46354  2.40513  3.72494  3.29354  2.67741  2.69355  4.24690  2.90347  2.73739  3.18146  2.89801  2.37887  2.77519  2.98518  4.58477  3.61503
          0.02805  3.98364  4.70599  0.61958  0.77255  0.51981  0.90297
    357   2.75631  5.16087  1.59787  2.22212  4.50169  3.27663  3.69904  3.97160  2.58074  3.50966  4.32299  2.78181  3.81511  2.43379  3.09652  2.52598  2.71196  3.57251  5.69187  4.26913    365 d - - -
          2.68618  4.42225  2.77519  2.73123  3.46354  2.40513  3.72494  3.29354  2.67741  2.69355  4.24690  2.90347  2.73739  3.18146  2.89801  2.37887  2.77519  2.98518  4.58477  3.61503
          0.12549  4.01845  2.30306  0.61958  0.77255  0.54334  0.86942
    358   2.62535  4.42375  3.26525  2.81178  3.40638  2.96446  3.09168  2.96427  2.67872  1.80344  3.56931  3.21853  3.91646  3.09175  2.99841  2.79770  2.88413  2.73696  4.87308  3.52350    366 l - - -
          2.68618  4.42225  2.77519  2.73123  3.46354  2.40513  3.72494  3.29354  2.67741  2.69355  4.24690  2.90347  2.73739  3.18146  2.89801  2.37887  2.77519  2.98518  4.58477  3.61503
          0.02983  3.92279  4.64514  0.61958  0.77255  0.48489  0.95651
    359   2.75336  4.31705  3.93214  3.38734  3.23918  3.78295  4.12482  2.43327  3.23492  1.41951  2.55982  3.69328  4.16757  3.54541  3.48560  2.69403  3.00550  2.34227  4.91309  3.70042    367 l - - -
          2.68618  4.42225  2.77519  2.73123  3.46354  2.40513  3.72494  3.29354  2.67741  2.69355  4.24690  2.90347  2.73739  3.18146  2.89801  2.37887  2.77519  2.98518  4.58477  3.61503
          0.02708  4.01845  4.74079  0.61958  0.77255  0.54334  0.86942
    360   2.58054  4.70328  2.98379  2.47817  3.98468  3.38529  3.65656  3.02120  2.45364  3.01199  3.84262  2.69692  3.81162  2.34667  2.88396  2.20656  2.58808  3.07136  5.26878  3.95352    368 s - - -
          2.68618  4.42225  2.77519  2.73123  3.46354  2.40513  3.72494  3.29354  2.67741  2.69355  4.24690  2.90347  2.73739  3.18146  2.89801  2.37887  2.77519  2.98518  4.58477  3.61503
          0.02708  4.01845  4.74079  0.61958  0.77255  0.54334  0.86942
    361   2.70766  4.91750  3.03781  2.51228  4.29470  2.49506  3.62759  3.69801  1.81496  3.24409  4.06337  2.99873  3.86040  2.76734  2.22217  2.72493  2.70458  3.34786  5.41173  4.11923    369 k - - -
          2.68618  4.42225  2.77519  2.73123  3.46354  2.40513  3.72494  3.29354  2.67741  2.69355  4.24690  2.90347  2.73739  3.18146  2.89801  2.37887  2.77519  2.98518  4.58477  3.61503
          0.02708  4.01845  4.74079  0.61958  0.77255  0.54334  0.86942
    362   2.79512  3.04964  4.48402  3.90383  2.62152  3.99305  4.33193  1.88297  3.76514  1.66173  3.09595  4.05143  4.32030  3.93799  3.88470  3.30758  3.02992  1.85268  4.85898  3.68063    370 l - - -
          2.68618  4.42225  2.77519  2.73123  3.46354  2.40513  3.72494  3.29354  2.67741  2.69355  4.24690  2.90347  2.73739  3.18146  2.89801  2.37887  2.77519  2.98518  4.58477  3.61503
          0.02708  4.01845  4.74079  0.61958  0.77255  0.54334  0.86942
    363   2.72952  5.04426  2.61067  2.13565  4.39115  2.90555  3.67368  3.83619  2.44268  3.38255  4.19920  2.85709  3.82907  1.78802  2.87798  2.48517  2.98734  3.46189  5.56414  4.19638    371 q - - -
          2.68618  4.42225  2.77519  2.73123  3.46354  2.40513  3.72494  3.29354  2.67741  2.69355  4.24690  2.90347  2.73739  3.18146  2.89801  2.37887  2.77519  2.98518  4.58477  3.61503
          0.15104  4.01845  2.10205  0.61958  0.77255  0.45137  1.01268
    364   2.86946  4.61195  3.48609  3.33794  4.32503  3.29456  4.40797  3.89312  3.40274  3.51042  4.56424  3.63572  0.68086  3.78888  3.63813  3.03975  3.31795  3.52854  5.48743  4.44700    372 P - - -
          2.68618  4.42225  2.77519  2.73123  3.46354  2.40513  3.72494  3.29354  2.67741  2.69355  4.24690  2.90347  2.73739  3.18146  2.89801  2.37887  2.77519  2.98518  4.58477  3.61503
          0.09194  3.95935  2.67701  0.61958  0.77255  0.48620  0.95440
    365   2.71470  5.08853  2.20412  2.22284  4.44721  2.12767  3.68352  3.91607  2.56539  3.45788  4.26908  2.45646  3.79331  2.56674  3.07872  2.50540  2.98907  3.51847  5.64643  4.23457    373 g - - -
          2.68621  4.42229  2.77523  2.73127  3.46357  2.40516  3.72498  3.29358  2.67744  2.69358  4.24693  2.90350  2.73743  3.18129  2.89804  2.37860  2.77523  2.98522  4.58480  3.61507
          0.40775  1.30978  2.73373  0.22549  1.60010  0.58625  0.81286
    366   2.34026  3.02197  3.75941  3.19939  3.30006  3.52167  3.94245  2.28759  3.10849  2.33717  2.86227  3.48183  3.95431  3.38215  3.37593  2.43262  2.77580  2.28896  4.80460  3.59708    375 i - - -
          2.68618  4.42225  2.77519  2.73123  3.46354  2.40513  3.72494  3.29354  2.67741  2.69355  4.24690  2.90347  2.73739  3.18146  2.89801  2.37887  2.77519  2.98518  4.58477  3.61503
          0.03004  3.91604  4.63839  0.61958  0.77255  0.48142  0.96208
    367   2.30604  4.22713  3.41351  3.02405  4.03935  2.32185  4.07024  3.38540  3.03051  3.12118  3.97899  3.27233  3.74600  3.33937  3.37157  1.56845  2.73570  2.28082  5.41785  4.17958    376 s - - -
          2.68618  4.42225  2.77519  2.73123  3.46354  2.40513  3.72494  3.29354  2.67741  2.69355  4.24690  2.90347  2.73739  3.18146  2.89801  2.37887  2.77519  2.98518  4.58477  3.61503
          0.02708  4.01845  4.74079  0.61958  0.77255  0.54334  0.86942
    368   2.56585  4.61796  2.73754  2.54745  3.93794  3.36596  3.71545  3.28477  2.54267  2.96544  3.81915  3.02650  3.82440  2.90447  2.73635  2.65022  1.87947  2.73666  5.25904  3.95714    377 t - - -
          2.68618  4.42225  2.77519  2.73123  3.46354  2.40513  3.72494  3.29354  2.67741  2.69355  4.24690  2.90347  2.73739  3.18146  2.89801  2.37887  2.77519  2.98518  4.58477  3.61503
          0.02708  4.01845  4.74079  0.61958  0.77255  0.54334  0.86942
    369   2.00668  4.26844  3.51022  3.00010  3.63911  3.35927  3.95222  2.82070  2.93958  2.22684  3.58636  3.33284  3.88416  3.26083  3.27891  2.06042  2.79957  2.34392  5.09801  3.86123    378 a - - -
          2.68618  4.42225  2.77519  2.73123  3.46354  2.40513  3.72494  3.29354  2.67741  2.69355  4.24690  2.90347  2.73739  3.18146  2.89801  2.37887  2.77519  2.98518  4.58477  3.61503
          0.02708  4.01845  4.74079  0.61958  0.77255  0.54334  0.86942
    370   2.38623  4.34439  3.17425  2.95958  4.25782  3.05288  4.13160  3.72742  3.05183  3.40620  4.28064  3.23979  1.31785  3.39649  3.37393  2.14573  2.84604  3.24478  5.59272  4.32533    379 p - - -
          2.68618  4.42225  2.77519  2.73123  3.46354  2.40513  3.72494  3.29354  2.67741  2.69355  4.24690  2.90347  2.73739  3.18146  2.89801  2.37887  2.77519  2.98518  4.58477  3.61503
          0.02708  4.01845  4.74079  0.61958  0.77255  0.54334  0.86942
    371   2.67513  5.00187  2.47282  2.30790  4.27417  3.34100  2.79454  3.74697  2.44201  3.30125  4.10683  2.84944  3.80546  2.51545  2.91258  1.94938  2.92236  3.38037  5.48334  4.09999    380 s - - -
          2.68618  4.42225  2.77519  2.73123  3.46354  2.40513  3.72494  3.29354  2.67741  2.69355  4.24690  2.90347  2.73739  3.18146  2.89801  2.37887  2.77519  2.98518  4.58477  3.61503
          0.17846  4.01845  1.92785  0.61958  0.77255  0.45137  1.01268
    372   2.83438  4.58146  3.44823  3.29618  4.28609  3.26547  4.36858  3.84737  3.35876  3.46752  4.52001  3.59666  0.72019  3.74567  3.59731  3.00380  3.28081  3.48569  5.45571  4.40759    381 p - - -
          2.68618  4.42225  2.77519  2.73123  3.46354  2.40513  3.72494  3.29354  2.67741  2.69355  4.24690  2.90347  2.73739  3.18146  2.89801  2.37887  2.77519  2.98518  4.58477  3.61503
          0.02949  3.93437  4.65672  0.61958  0.77255  0.40978  1.09005
    373   2.47345  5.11501  2.09389  2.27492  4.42810  3.34584  3.62677  3.89405  2.24196  3.41144  4.19070  2.82721  2.92941  2.36484  2.90993  2.64604  2.92541  3.49342  5.57761  4.17503    382 d - - -
          2.68618  4.42225  2.77519  2.73123  3.46354  2.40513  3.72494  3.29354  2.67741  2.69355  4.24690  2.90347  2.73739  3.18146  2.89801  2.37887  2.77519  2.98518  4.58477  3.61503
          0.02562  4.07302  4.79537  0.61958  0.77255  0.48576  0.95510
    374   2.38578  3.41502  3.22930  2.68504  3.69546  3.43526  3.74700  3.07615  2.64758  2.75550  3.62074  3.13416  2.49545  2.67877  3.04805  2.53292  2.80631  2.80754  5.07693  3.47952    383 a - - -
          2.68618  4.42225  2.77519  2.73123  3.46354  2.40513  3.72494  3.29354  2.67741  2.69355  4.24690  2.90347  2.73739  3.18146  2.89801  2.37887  2.77519  2.98518  4.58477  3.61503
          0.02562  4.07302  4.79537  0.61958  0.77255  0.48576  0.95510
    375   2.84052  4.31658  4.16893  3.59295  3.26073  3.96171  4.26345  1.83349  3.42588  1.48876  3.15976  3.87702  4.29484  3.71347  3.08954  3.26010  3.07415  2.00235  4.97029  3.79395    384 l - - -
          2.68618  4.42225  2.77519  2.73123  3.46354  2.40513  3.72494  3.29354  2.67741  2.69355  4.24690  2.90347  2.73739  3.18146  2.89801  2.37887  2.77519  2.98518  4.58477  3.61503
          0.02562  4.07302  4.79537  0.61958  0.77255  0.48576  0.95510
    376   2.58474  4.68100  2.53321  2.49019  3.89570  3.43197  3.65288  3.05031  2.48442  2.50708  3.76474  2.99551  3.36321  2.63273  2.93225  2.49050  2.81813  2.79880  5.20843  3.89637    385 k - - -
          2.68618  4.42225  2.77519  2.73123  3.46354  2.40513  3.72494  3.29354  2.67741  2.69355  4.24690  2.90347  2.73739  3.18146  2.89801  2.37887  2.77519  2.98518  4.58477  3.61503
          0.02562  4.07302  4.79537  0.61958  0.77255  0.48576  0.95510
    377   2.41031  4.29832  3.45802  2.91000  3.55001  3.09598  3.86039  2.60068  2.85986  2.44700  3.50218  3.29202  3.90460  3.17208  3.21545  2.51520  2.02672  2.46279  4.98932  3.75280    386 t - - -
          2.68618  4.42225  2.77519  2.73123  3.46354  2.40513  3.72494  3.29354  2.67741  2.69355  4.24690  2.90347  2.73739  3.18146  2.89801  2.37887  2.77519  2.98518  4.58477  3.61503
          0.02562  4.07302  4.79537  0.61958  0.77255  0.48576  0.95510
    378   2.76899  5.14598  2.47877  1.65603  4.51678  3.29922  3.72534  3.98861  2.58315  3.52574  4.33933  2.31759  3.83894  2.87524  3.07700  2.01484  3.04470  3.58643  5.70061  4.28954    387 e - - -
          2.68618  4.42225  2.77519  2.73123  3.46354  2.40513  3.72494  3.29354  2.67741  2.69355  4.24690  2.90347  2.73739  3.18146  2.89801  2.37887  2.77519  2.98518  4.58477  3.61503
          0.06925  4.07302  2.99808  0.61958  0.77255  0.48576  0.95510
    379   2.60367  4.71436  3.05415  2.54645  4.08859  3.37983  3.68299  3.48741  2.21955  3.09585  3.92696  3.02164  3.83129  2.84910  2.52470  2.08746  2.17399  3.15406  5.32789  4.03259    388 s - - -
          2.68618  4.42225  2.77519  2.73123  3.46354  2.40513  3.72494  3.29354  2.67741  2.69355  4.24690  2.90347  2.73739  3.18146  2.89801  2.37887  2.77519  2.98518  4.58477  3.61503
          0.09163  4.03051  2.66229  0.61958  0.77255  0.53116  0.88655
    380   2.55939  4.29014  3.52224  2.99270  3.49903  3.49537  3.91686  2.40676  2.90514  2.09414  3.45415  3.35840  3.94774  3.24124  3.23566  2.05370  2.65488  2.43166  4.99667  3.75516    389 s - - -
          2.68618  4.42225  2.77519  2.73123  3.46354  2.40513  3.72494  3.29354  2.67741  2.69355  4.24690  2.90347  2.73739  3.18146  2.89801  2.37887  2.77519  2.98518  4.58477  3.61503
          0.08106  3.96740  2.83129  0.61958  0.77255  0.42475  1.06113
    381   2.22185  4.54338  2.97340  2.67950  4.15934  3.20957  3.89517  3.55628  2.71888  3.19927  4.07805  3.09327  1.64884  2.79839  3.08397  2.63280  2.89149  3.18126  5.47216  4.18303    390 p - - -
          2.68618  4.42225  2.77519  2.73123  3.46354  2.40513  3.72494  3.29354  2.67741  2.69355  4.24690  2.90347  2.73739  3.18146  2.89801  2.37887  2.77519  2.98518  4.58477  3.61503
          0.07262  4.02723  2.95229  0.61958  0.77255  0.53451  0.88179
    382   2.30911  3.60777  3.70632  3.16822  3.49528  3.51392  4.00901  2.48914  2.70412  2.48463  3.44398  3.47529  3.98377  3.37874  3.34081  2.83466  2.83747  1.62229  4.99760  3.77934    391 v - - -
          2.68618  4.42225  2.77519  2.73123  3.46354  2.40513  3.72494  3.29354  2.67741  2.69355  4.24690  2.90347  2.73739  3.18146  2.89801  2.37887  2.77519  2.98518  4.58477  3.61503
          0.02808  3.98268  4.70503  0.61958  0.77255  0.57779  0.82357
    383   2.82366  5.09460  2.85539  2.21771  4.42897  3.44992  3.62007  3.84821  2.17073  3.35395  4.18777  2.95299  3.88720  1.72697  2.26608  2.80390  3.04187  3.49967  5.48661  4.18628    392 q - - -
          2.68618  4.42225  2.77519  2.73123  3.46354  2.40513  3.72494  3.29354  2.67741  2.69355  4.24690  2.90347  2.73739  3.18146  2.89801  2.37887  2.77519  2.98518  4.58477  3.61503
          0.02808  3.98268  4.70503  0.61958  0.77255  0.57779  0.82357
    384   2.06064  4.26601  3.35914  2.88736  3.97455  3.11614  3.94501  3.33780  2.86877  3.03732  3.88313  3.19922  3.02882  3.18676  3.24200  1.91943  2.12265  2.69922  5.33450  4.08880    393 s - - -
          2.68618  4.42225  2.77519  2.73123  3.46354  2.40513  3.72494  3.29354  2.67741  2.69355  4.24690  2.90347  2.73739  3.18146  2.89801  2.37887  2.77519  2.98518  4.58477  3.61503
          0.10380  3.98268  2.52624  0.61958  0.77255  0.57779  0.82357
    385   2.44641  4.61974  2.99273  2.30473  3.85323  2.99999  3.33856  3.25011  2.46507  2.88994  3.26034  2.97117  3.79335  2.81709  2.90030  2.44968  2.57956  2.95513  5.16990  3.86537    394 e - - -
          2.68618  4.42225  2.77519  2.73123  3.46354  2.40513  3.72494  3.29354  2.67741  2.69355  4.24690  2.90347  2.73739  3.18146  2.89801  2.37887  2.77519  2.98518  4.58477  3.61503
          0.03025  3.90913  4.63148  0.61958  0.77255  0.53054  0.88743
    386   2.73269  5.11327  1.78054  2.27773  4.37072  3.33314  3.25238  3.88225  2.40655  3.40472  4.21303  2.82439  3.81429  2.77718  2.30113  2.69551  2.97810  3.50080  5.54158  4.14305    395 d - - -
          2.68618  4.42225  2.77519  2.73123  3.46354  2.40513  3.72494  3.29354  2.67741  2.69355  4.24690  2.90347  2.73739  3.18146  2.89801  2.37887  2.77519  2.98518  4.58477  3.61503
          0.02808  3.98268  4.70503  0.61958  0.77255  0.43224  1.04712
    387   2.39491  4.85802  2.59138  2.38554  4.21321  3.34245  3.65094  3.64948  2.45342  3.22353  4.02092  2.90785  3.28058  2.58079  2.92793  2.09432  2.46866  3.27940  5.43551  4.07783    396 s - - -
          2.68618  4.42225  2.77519  2.73123  3.46354  2.40513  3.72494  3.29354  2.67741  2.69355  4.24690  2.90347  2.73739  3.18146  2.89801  2.37887  2.77519  2.98518  4.58477  3.61503
          0.02562  4.07302  4.79537  0.61958  0.77255  0.48576  0.95510
    388   2.56478  3.69956  3.01604  2.32440  4.00650  2.82179  3.69402  3.41231  2.34297  3.03728  3.86540  3.00412  3.81557  2.86663  2.94330  1.95548  2.82998  3.08586  5.29615  3.98479    397 s - - -
          2.68618  4.42225  2.77519  2.73123  3.46354  2.40513  3.72494  3.29354  2.67741  2.69355  4.24690  2.90347  2.73739  3.18146  2.89801  2.37887  2.77519  2.98518  4.58477  3.61503
          0.02562  4.07302  4.79537  0.61958  0.77255  0.48576  0.95510
    389   2.36521  4.80935  2.96925  2.46801  4.19483  2.75089  3.66320  3.61693  2.13148  3.19514  4.00282  2.96758  3.81416  2.80879  2.55681  2.08724  2.86253  3.25554  5.40415  4.07734    398 s - - -
          2.68618  4.42225  2.77519  2.73123  3.46354  2.40513  3.72494  3.29354  2.67741  2.69355  4.24690  2.90347  2.73739  3.18146  2.89801  2.37887  2.77519  2.98518  4.58477  3.61503
          0.02562  4.07302  4.79537  0.61958  0.77255  0.48576  0.95510
    390   2.21273  4.33221  3.37850  2.82112  2.82861  3.49980  3.79034  2.86790  2.78204  2.57590  3.02999  2.98932  3.33937  3.09362  3.15219  2.55191  2.61986  2.63027  4.93514  3.69154    399 a - - -
          2.68618  4.42225  2.77519  2.73123  3.46354  2.40513  3.72494  3.29354  2.67741  2.69355  4.24690  2.90347  2.73739  3.18146  2.89801  2.37887  2.77519  2.98518  4.58477  3.61503
          0.02562  4.07302  4.79537  0.61958  0.77255  0.48576  0.95510
    391   2.09242  4.23954  3.61453  3.04921  3.14940  3.59556  3.90223  2.47985  2.97857  2.42412  3.35845  3.41225  3.98765  3.27641  2.95352  2.86292  2.63544  1.99734  4.87759  3.65525    400 v - - -
          2.68618  4.42225  2.77519  2.73123  3.46354  2.40513  3.72494  3.29354  2.67741  2.69355  4.24690  2.90347  2.73739  3.18146  2.89801  2.37887  2.77519  2.98518  4.58477  3.61503
          0.09313  4.07302  2.63245  0.61958  0.77255  0.48576  0.95510
    392   2.56817  4.54297  3.12387  2.59314  3.22271  2.58285  3.69276  3.14738  2.23391  2.63686  3.67268  3.06564  3.84114  2.90879  2.95419  2.44068  2.81329  2.87236  5.10634  3.81451    401 k - - -
          2.68618  4.42225  2.77519  2.73123  3.46354  2.40513  3.72494  3.29354  2.67741  2.69355  4.24690  2.90347  2.73739  3.18146  2.89801  2.37887  2.77519  2.98518  4.58477  3.61503
          0.02738  4.00727  4.72962  0.61958  0.77255  0.44513  1.02370
    393   2.37731  3.59318  3.33150  2.54606  3.59780  3.45806  3.78986  2.94260  2.74204  2.33685  3.53867  3.20516  3.88307  3.06565  3.12355  2.36959  2.32098  2.69097  5.01047  3.75966    402 t - - -
          2.68618  4.42225  2.77519  2.73123  3.46354  2.40513  3.72494  3.29354  2.67741  2.69355  4.24690  2.90347  2.73739  3.18146  2.89801  2.37887  2.77519  2.98518  4.58477  3.61503
          0.02562  4.07302  4.79537  0.61958  0.77255  0.48576  0.95510
    394   2.43370  4.95741  2.77265  2.20349  4.28710  3.36170  3.64650  3.72557  2.41955  3.28336  4.08303  2.89087  3.28864  2.00727  2.87619  2.33709  2.90154  3.35579  5.47997  4.11742    403 q - - -
          2.68618  4.42225  2.77519  2.73123  3.46354  2.40513  3.72494  3.29354  2.67741  2.69355  4.24690  2.90347  2.73739  3.18146  2.89801  2.37887  2.77519  2.98518  4.58477  3.61503
          0.07263  4.07302  2.93691  0.61958  0.77255  0.48576  0.95510
    395   2.47947  4.93155  2.79157  2.07462  4.26083  3.36027  3.63328  3.68912  2.07070  3.25308  4.05671  2.89271  3.80612  2.77210  2.82821  2.13549  2.72688  3.32585  5.45151  4.09844    404 k - - -
          2.68618  4.42225  2.77519  2.73123  3.46354  2.40513  3.72494  3.29354  2.67741  2.69355  4.24690  2.90347  2.73739  3.18146  2.89801  2.37887  2.77519  2.98518  4.58477  3.61503
          0.02684  4.02723  4.74957  0.61958  0.77255  0.53451  0.88179
    396   2.57351  4.23144  3.56358  3.00922  2.56647  2.77967  3.82102  2.72128  2.95054  2.43665  3.35147  3.36775  3.36408  3.23801  3.26812  2.82989  2.81409  2.33338  4.73289  2.82943    405 v - - -
          2.68618  4.42225  2.77519  2.73123  3.46354  2.40513  3.72494  3.29354  2.67741  2.69355  4.24690  2.90347  2.73739  3.18146  2.89801  2.37887  2.77519  2.98518  4.58477  3.61503
          0.02684  4.02723  4.74957  0.61958  0.77255  0.53451  0.88179
    397   2.52510  4.33620  3.35882  2.81319  3.56903  2.49236  3.80319  2.64530  2.76998  2.41200  3.51612  3.22223  3.33314  3.09094  3.14221  2.48496  2.79028  2.44712  4.99264  3.74553    406 l - - -
          2.68618  4.42225  2.77519  2.73123  3.46354  2.40513  3.72494  3.29354  2.67741  2.69355  4.24690  2.90347  2.73739  3.18146  2.89801  2.37887  2.77519  2.98518  4.58477  3.61503
          0.02684  4.02723  4.74957  0.61958  0.77255  0.53451  0.88179
    398   2.55894  4.38295  3.30548  2.74668  3.55733  3.48937  3.75450  2.75035  2.69963  2.44494  3.49797  3.18449  3.45473  2.75009  3.08247  2.53695  2.40561  2.34879  4.97239  3.71981    407 v - - -
          2.68618  4.42225  2.77519  2.73123  3.46354  2.40513  3.72494  3.29354  2.67741  2.69355  4.24690  2.90347  2.73739  3.18146  2.89801  2.37887  2.77519  2.98518  4.58477  3.61503
          0.02684  4.02723  4.74957  0.61958  0.77255  0.53451  0.88179
    399   2.77057  4.87127  2.21011  2.51077  4.41757  3.25847  3.94950  3.90743  2.90566  3.52647  4.41257  3.01392  1.28728  3.16224  3.36149  2.80886  3.12276  3.51398  5.65282  4.34471    408 p - - -
          2.68618  4.42225  2.77519  2.73123  3.46354  2.40513  3.72494  3.29354  2.67741  2.69355  4.24690  2.90347  2.73739  3.18146  2.89801  2.37887  2.77519  2.98518  4.58477  3.61503
          0.02684  4.02723  4.74957  0.61958  0.77255  0.53451  0.88179
    400   2.33659  4.68979  2.28709  2.46485  4.29004  3.20680  3.78887  3.70759  2.66319  3.32311  4.13850  2.94704  3.77480  2.95759  3.13016  1.72119  2.54213  3.29466  5.54863  4.20669    409 s - - -
          2.68618  4.42225  2.77519  2.73123  3.46354  2.40513  3.72494  3.29354  2.67741  2.69355  4.24690  2.90347  2.73739  3.18146  2.89801  2.37887  2.77519  2.98518  4.58477  3.61503
          0.02684  4.02723  4.74957  0.61958  0.77255  0.45644  1.00384
    401   2.59371  4.77258  2.77123  2.46179  4.32075  2.55294  3.77975  3.76853  2.61211  3.35254  4.16787  2.61362  3.80872  2.62185  3.05688  1.68615  2.91319  3.36097  5.55796  4.21475    410 s - - -
          2.68618  4.42225  2.77519  2.73123  3.46354  2.40513  3.72494  3.29354  2.67741  2.69355  4.24690  2.90347  2.73739  3.18146  2.89801  2.37887  2.77519  2.98518  4.58477  3.61503
          0.08165  4.07302  2.79067  0.61958  0.77255  0.48576  0.95510
    402   2.73244  5.16660  1.76479  2.21535  4.50211  2.82176  3.67326  3.97807  2.54208  3.50067  4.29879  2.59302  3.80257  2.52643  3.06441  2.52519  2.77831  3.57070  5.67601  4.25111    411 d - - -
          2.68618  4.42225  2.77519  2.73123  3.46354  2.40513  3.72494  3.29354  2.67741  2.69355  4.24690  2.90347  2.73739  3.18146  2.89801  2.37887  2.77519  2.98518  4.58477  3.61503
          0.02708  4.01845  4.74079  0.61958  0.77255  0.54334  0.86942
    403   2.82441  5.34289  1.64709  2.01963  4.61727  3.27448  2.65484  4.12664  2.59673  3.62620  4.43508  2.42215  3.82264  2.83794  3.13810  2.74247  3.08648  3.71167  5.78082  4.32003    412 d - - -
          2.68618  4.42225  2.77519  2.73123  3.46354  2.40513  3.72494  3.29354  2.67741  2.69355  4.24690  2.90347  2.73739  3.18146  2.89801  2.37887  2.77519  2.98518  4.58477  3.61503
          0.02708  4.01845  4.74079  0.61958  0.77255  0.54334  0.86942
    404   2.50618  4.94003  2.85928  2.35401  4.23456  3.16404  3.14613  3.67236  2.06863  3.22291  4.01335  2.70564  3.78924  2.53446  2.77916  2.40108  2.66413  3.30732  5.41324  4.05488    413 k - - -
          2.68618  4.42225  2.77519  2.73123  3.46354  2.40513  3.72494  3.29354  2.67741  2.69355  4.24690  2.90347  2.73739  3.18146  2.89801  2.37887  2.77519  2.98518  4.58477  3.61503
          0.02708  4.01845  4.74079  0.61958  0.77255  0.54334  0.86942
    405   1.81571  4.31384  3.14460  2.85080  4.30682  1.80300  4.04903  3.73936  2.98552  3.38602  4.20159  2.80885  3.71589  3.27366  3.36890  2.05853  2.75691  3.22624  5.61562  4.35702    414 g - - -
          2.68618  4.42225  2.77519  2.73123  3.46354  2.40513  3.72494  3.29354  2.67741  2.69355  4.24690  2.90347  2.73739  3.18146  2.89801  2.37887  2.77519  2.98518  4.58477  3.61503
          0.22630  4.01845  1.68987  0.61958  0.77255  0.54334  0.86942
    406   2.47685  4.51489  2.86105  2.55506  4.12629  2.02609  3.76881  3.50273  2.24657  3.15750  4.01298  2.98479  3.74047  2.96835  2.89914  2.57097  2.51847  3.12576  5.39590  4.11316    415 g - - -
          2.68618  4.42225  2.77519  2.73123  3.46354  2.40513  3.72494  3.29354  2.67741  2.69355  4.24690  2.90347  2.73739  3.18146  2.89801  2.37887  2.77519  2.98518  4.58477  3.61503
          0.03295  3.82509  4.54744  0.61958  0.77255  0.70493  0.68150
    407   2.23471  4.28251  3.20927  2.73868  3.77553  2.83085  3.80328  3.13321  2.71690  2.44896  3.69732  3.11282  3.28360  3.05170  3.09255  2.31188  2.41771  2.81004  5.15146  3.89788    416 a - - -
          2.68618  4.42225  2.77519  2.73123  3.46354  2.40513  3.72494  3.29354  2.67741  2.69355  4.24690  2.90347  2.73739  3.18146  2.89801  2.37887  2.77519  2.98518  4.58477  3.61503
          0.03295  3.82509  4.54744  0.61958  0.77255  0.70493  0.68150
    408   2.67206  4.36943  3.57698  3.15130  2.79309  3.47183  3.71182  3.01536  2.93800  2.62765  3.64374  3.41062  3.97851  3.33987  3.18694  2.42486  2.98143  2.79353  1.95452  2.81629    417 w - - -
          2.68618  4.42225  2.77519  2.73123  3.46354  2.40513  3.72494  3.29354  2.67741  2.69355  4.24690  2.90347  2.73739  3.18146  2.89801  2.37887  2.77519  2.98518  4.58477  3.61503
          0.03295  3.82509  4.54744  0.61958  0.77255  0.44876  1.01727
    409   2.49018  5.05707  2.42132  2.28993  4.37012  3.33977  3.62402  3.82187  2.22751  3.35595  4.14978  2.83482  3.79950  1.97899  2.86525  2.48022  2.92388  3.43885  5.53290  4.14958    418 q - - -
          2.68618  4.42225  2.77519  2.73123  3.46354  2.40513  3.72494  3.29354  2.67741  2.69355  4.24690  2.90347  2.73739  3.18146  2.89801  2.37887  2.77519  2.98518  4.58477  3.61503
          0.02724  4.01262  4.73496  0.61958  0.77255  0.54912  0.86146
    410   2.57922  4.74894  2.67614  2.42095  3.35478  3.05483  3.63163  3.41527  2.45095  3.02839  3.84991  2.93675  3.79773  2.41938  2.91114  2.48152  2.42516  3.09554  5.27964  3.94814    419 q - - -
          2.68618  4.42225  2.77519  2.73123  3.46354  2.40513  3.72494  3.29354  2.67741  2.69355  4.24690  2.90347  2.73739  3.18146  2.89801  2.37887  2.77519  2.98518  4.58477  3.61503
          0.02724  4.01262  4.73496  0.61958  0.77255  0.54912  0.86146
    411   2.69117  5.06392  2.32510  2.26719  4.41008  2.60646  3.66071  3.87336  2.48955  3.41094  4.21051  2.81579  3.26086  1.96101  2.98108  2.66300  2.95243  3.47942  5.59173  4.19426    420 q - - -
          2.68618  4.42225  2.77519  2.73123  3.46354  2.40513  3.72494  3.29354  2.67741  2.69355  4.24690  2.90347  2.73739  3.18146  2.89801  2.37887  2.77519  2.98518  4.58477  3.61503
          0.07373  4.01262  2.93768  0.61958  0.77255  0.54912  0.86146
    412   2.58676  4.85949  2.58776  2.36789  4.20258  3.33761  3.61131  3.63543  2.37225  3.20234  4.00112  2.88856  3.25769  2.74866  2.20157  2.41694  2.60180  3.26905  5.40434  4.05325    421 r - - -
          2.68618  4.42225  2.77519  2.73123  3.46354  2.40513  3.72494  3.29354  2.67741  2.69355  4.24690  2.90347  2.73739  3.18146  2.89801  2.37887  2.77519  2.98518  4.58477  3.61503
          0.02851  3.96740  4.68975  0.61958  0.77255  0.59179  0.80595
    413   2.60612  4.19016  3.77014  3.20619  3.31425  3.64647  3.98398  2.41998  3.11239  2.01803  2.66084  3.52770  4.03701  3.39997  3.39334  2.65140  2.60316  1.98164  4.85771  3.64964    422 v - - -
          2.68618  4.42225  2.77519  2.73123  3.46354  2.40513  3.72494  3.29354  2.67741  2.69355  4.24690  2.90347  2.73739  3.18146  2.89801  2.37887  2.77519  2.98518  4.58477  3.61503
          0.02851  3.96740  4.68975  0.61958  0.77255  0.51902  0.90412
    414   2.94399  4.86401  3.55701  2.93893  3.97687  3.64278  3.74800  3.40493  2.16858  2.50724  3.96907  3.31810  4.05596  2.94796  1.27234  3.03201  3.16670  3.19142  5.23782  3.97344    423 r - - -
          2.68618  4.42225  2.77519  2.73123  3.46354  2.40513  3.72494  3.29354  2.67741  2.69355  4.24690  2.90347  2.73739  3.18146  2.89801  2.37887  2.77519  2.98518  4.58477  3.61503
          0.02724  4.01262  4.73496  0.61958  0.77255  0.44809  1.01846
    415   2.28880  4.25451  3.38274  3.04146  4.28957  2.18160  4.14567  3.70282  3.09182  3.37556  4.19616  3.27255  3.73405  3.39066  3.44112  1.75592  1.69605  3.18885  5.61875  4.38695    424 t - - -
          2.68618  4.42225  2.77519  2.73123  3.46354  2.40513  3.72494  3.29354  2.67741  2.69355  4.24690  2.90347  2.73739  3.18146  2.89801  2.37887  2.77519  2.98518  4.58477  3.61503
          0.02562  4.07302  4.79537  0.61958  0.77255  0.48576  0.95510
    416   2.66359  3.52565  3.64182  3.08069  2.61957  3.65012  2.82269  2.79415  2.99560  2.48671  3.41191  3.42187  4.02362  3.28651  2.92801  2.91104  2.89460  2.58348  4.54107  2.24626    425 y - - -
          2.68618  4.42225  2.77519  2.73123  3.46354  2.40513  3.72494  3.29354  2.67741  2.69355  4.24690  2.90347  2.73739  3.18146  2.89801  2.37887  2.77519  2.98518  4.58477  3.61503
          0.02562  4.07302  4.79537  0.61958  0.77255  0.48576  0.95510
    417   2.33706  2.49266  3.96810  3.55756  3.90218  3.14150  4.34413  2.98999  3.42598  2.91720  3.87376  3.58561  3.84926  3.72737  3.65308  2.58306  1.28798  2.67162  5.38398  4.19095    426 t - - -
          2.68618  4.42225  2.77519  2.73123  3.46354  2.40513  3.72494  3.29354  2.67741  2.69355  4.24690  2.90347  2.73739  3.18146  2.89801  2.37887  2.77519  2.98518  4.58477  3.61503
          0.02562  4.07302  4.79537  0.61958  0.77255  0.48576  0.95510
    418   3.16634  5.12781  3.35498  2.94472  4.56043  3.62883  3.88636  4.00355  0.79313  3.52711  4.48216  3.35863  4.11863  3.06963  2.49080  3.19779  3.40685  3.70163  5.53585  4.37971    427 k - - -
          2.68618  4.42225  2.77519  2.73123  3.46354  2.40513  3.72494  3.29354  2.67741  2.69355  4.24690  2.90347  2.73739  3.18146  2.89801  2.37887  2.77519  2.98518  4.58477  3.61503
          0.02562  4.07302  4.79537  0.61958  0.77255  0.48576  0.95510
    419   3.08339  4.43928  4.72849  4.25543  3.61492  4.35451  4.99217  1.65062  4.12643  2.14755  3.44452  4.46704  4.72278  4.42122  4.33522  3.75679  3.36757  0.92717  5.55934  4.32765    428 v - - -
          2.68618  4.42225  2.77519  2.73123  3.46354  2.40513  3.72494  3.29354  2.67741  2.69355  4.24690  2.90347  2.73739  3.18146  2.89801  2.37887  2.77519  2.98518  4.58477  3.61503
          0.02562  4.07302  4.79537  0.61958  0.77255  0.48576  0.95510
    420   2.78160  4.64145  3.36319  2.83178  2.35427  3.64220  2.55203  3.21048  2.76145  2.80460  3.74005  3.25170  4.02138  2.27423  3.13703  2.88874  3.01002  2.97191  4.47517  2.55712    429 q - - -
          2.68618  4.42225  2.77519  2.73123  3.46354  2.40513  3.72494  3.29354  2.67741  2.69355  4.24690  2.90347  2.73739  3.18146  2.89801  2.37887  2.77519  2.98518  4.58477  3.61503
          0.02562  4.07302  4.79537  0.61958  0.77255  0.48576  0.95510
    421   2.76331  4.68263  3.36979  2.78179  3.78670  3.61169  3.76235  3.06082  1.63127  2.41463  2.77765  3.22704  3.98947  2.96776  2.72024  2.88232  2.98425  2.86732  5.17805  3.92289    430 k - - -
          2.68618  4.42225  2.77519  2.73123  3.46354  2.40513  3.72494  3.29354  2.67741  2.69355  4.24690  2.90347  2.73739  3.18146  2.89801  2.37887  2.77519  2.98518  4.58477  3.61503
          0.02562  4.07302  4.79537  0.61958  0.77255  0.48576  0.95510
    422   2.70838  4.97379  3.01735  2.28305  4.27832  3.46610  3.60901  3.69117  2.22716  2.96428  4.04342  2.97389  3.85803  2.06272  2.18351  2.71156  2.70844  3.34552  5.40823  4.09365    431 q - - -
          2.68618  4.42225  2.77519  2.73123  3.46354  2.40513  3.72494  3.29354  2.67741  2.69355  4.24690  2.90347  2.73739  3.18146  2.89801  2.37887  2.77519  2.98518  4.58477  3.61503
          0.02562  4.07302  4.79537  0.61958  0.77255  0.48576  0.95510
    423   2.31535  4.27778  3.26280  3.09267  4.46709  1.21156  4.28339  3.95135  3.28218  3.62015  4.44657  3.29928  3.74932  3.55588  3.60178  1.82869  2.81528  3.35132  5.78249  4.55190    432 g - - -
          2.68621  4.42228  2.77523  2.73098  3.46357  2.40516  3.72498  3.29334  2.67744  2.69358  4.24693  2.90350  2.73743  3.18150  2.89804  2.37890  2.77523  2.98505  4.58480  3.61506
          0.28088  1.44133  4.79537  0.23042  1.58085  0.48576  0.95510
    424   1.91393  4.73005  2.17833  2.46706  4.35334  3.21187  3.82346  3.78077  2.71435  3.39203  4.20837  2.95306  3.79538  2.99399  3.18887  1.83486  2.90407  3.35635  5.61016  4.25933    434 s - - -
          2.68618  4.42225  2.77519  2.73123  3.46354  2.40513  3.72494  3.29354  2.67741  2.69355  4.24690  2.90347  2.73739  3.18146  2.89801  2.37887  2.77519  2.98518  4.58477  3.61503
          0.02562  4.07302  4.79537  0.61958  0.77255  0.48576  0.95510
    425   3.06217  4.43099  4.61794  4.08879  2.77962  4.29023  4.63131  1.98848  3.97244  1.77965  3.22275  4.30509  4.60000  4.18218  4.15332  3.63726  3.31230  1.14010  5.11017  3.82621    435 v - - -
          2.68618  4.42225  2.77519  2.73123  3.46354  2.40513  3.72494  3.29354  2.67741  2.69355  4.24690  2.90347  2.73739  3.18146  2.89801  2.37887  2.77519  2.98518  4.58477  3.61503
          0.02562  4.07302  4.79537  0.61958  0.77255  0.48576  0.95510
    426   2.93363  4.68453  3.64811  3.57527  4.70509  0.47733  4.67899  4.35773  3.78356  3.98525  4.96582  3.81305  4.08181  4.09217  3.99344  3.11201  3.43047  3.84730  5.74287  4.81529    436 G - - -
          2.68618  4.42225  2.77519  2.73123  3.46354  2.40513  3.72494  3.29354  2.67741  2.69355  4.24690  2.90347  2.73739  3.18146  2.89801  2.37887  2.77519  2.98518  4.58477  3.61503
          0.02562  4.07302  4.79537  0.61958  0.77255  0.48576  0.95510
    427   2.99194  4.91324  3.60968  2.97999  4.03383  3.68159  3.77348  3.46537  2.17434  2.53778  4.02046  3.35456  4.09241  2.97033  1.18534  3.07635  3.21130  3.25074  5.27723  4.01854    437 r - - -
          2.68618  4.42225  2.77519  2.73123  3.46354  2.40513  3.72494  3.29354  2.67741  2.69355  4.24690  2.90347  2.73739  3.18146  2.89801  2.37887  2.77519  2.98518  4.58477  3.61503
          0.02562  4.07302  4.79537  0.61958  0.77255  0.48576  0.95510
    428   2.00108  4.20909  3.48390  3.16923  4.31734  2.99442  4.23447  3.66648  3.19618  3.39807  4.23513  3.33441  3.73383  3.49897  3.51227  1.17298  2.32330  3.15115  5.66479  4.44960    438 s - - -
          2.68618  4.42225  2.77519  2.73123  3.46354  2.40513  3.72494  3.29354  2.67741  2.69355  4.24690  2.90347  2.73739  3.18146  2.89801  2.37887  2.77519  2.98518  4.58477  3.61503
          0.02562  4.07302  4.79537  0.61958  0.77255  0.48576  0.95510
    429   3.19362  4.48698  4.92133  4.38532  3.39559  4.56010  5.00286  1.34554  4.27019  1.46306  3.18936  4.60934  4.79763  4.45471  4.42532  3.92427  3.43603  1.52355  5.40659  4.26904    439 i - - -
          2.68618  4.42225  2.77519  2.73123  3.46354  2.40513  3.72494  3.29354  2.67741  2.69355  4.24690  2.90347  2.73739  3.18146  2.89801  2.37887  2.77519  2.98518  4.58477  3.61503
          0.02562  4.07302  4.79537  0.61958  0.77255  0.48576  0.95510
    430   3.21755  5.36226  0.66807  2.48271  4.76916  3.37388  4.12461  4.40565  3.24926  3.97990  4.96685  3.04749  4.04122  3.36720  3.78935  3.16031  3.56193  4.02489  5.89744  4.61467    440 D - - -
          2.68618  4.42225  2.77519  2.73123  3.46354  2.40513  3.72494  3.29354  2.67741  2.69355  4.24690  2.90347  2.73739  3.18146  2.89801  2.37887  2.77519  2.98518  4.58477  3.61503
          0.02562  4.07302  4.79537  0.61958  0.77255  0.48576  0.95510
    431   3.17240  4.48710  4.83987  4.29977  3.36319  4.50027  4.92368  1.71644  4.17982  1.33756  3.16659  4.53429  4.74987  4.37188  4.34399  3.85723  3.41475  1.36950  5.35574  4.21591    441 l - - -
          2.68618  4.42225  2.77519  2.73123  3.46354  2.40513  3.72494  3.29354  2.67741  2.69355  4.24690  2.90347  2.73739  3.18146  2.89801  2.37887  2.77519  2.98518  4.58477  3.61503
          0.02562  4.07302  4.79537  0.61958  0.77255  0.48576  0.95510
    432   2.59570  4.68041  3.05720  2.57399  4.06557  3.37050  3.72114  3.46782  2.46810  3.08668  3.92288  3.04346  3.83948  2.62079  2.63816  2.22759  1.90649  3.13553  5.33135  4.03611    442 t - - -
          2.68618  4.42225  2.77519  2.73123  3.46354  2.40513  3.72494  3.29354  2.67741  2.69355  4.24690  2.90347  2.73739  3.18146  2.89801  2.37887  2.77519  2.98518  4.58477  3.61503
          0.02562  4.07302  4.79537  0.61958  0.77255  0.48576  0.95510
    433   2.41381  4.53920  3.19475  2.62898  3.73042  3.48077  3.70171  2.88513  2.39638  2.57736  3.63657  3.10061  3.86895  2.92084  2.45947  2.39156  2.82426  2.60676  5.09040  3.81584    443 s - - -
          2.68618  4.42225  2.77519  2.73123  3.46354  2.40513  3.72494  3.29354  2.67741  2.69355  4.24690  2.90347  2.73739  3.18146  2.89801  2.37887  2.77519  2.98518  4.58477  3.61503
          0.02562  4.07302  4.79537  0.61958  0.77255  0.48576  0.95510
    434   2.97114  4.37866  4.36275  3.83372  1.98886  4.02994  3.89289  2.60320  3.70143  1.76782  3.27560  3.93620  4.35727  3.84722  3.84053  3.33775  3.19876  2.24590  4.24039  1.91133    444 l - - -
          2.68618  4.42225  2.77519  2.73123  3.46354  2.40513  3.72494  3.29354  2.67741  2.69355  4.24690  2.90347  2.73739  3.18146  2.89801  2.37887  2.77519  2.98518  4.58477  3.61503
          0.02562  4.07302  4.79537  0.61958  0.77255  0.48576  0.95510
    435   2.43384  4.99508  2.60245  2.32731  4.31105  3.00163  3.60161  3.76385  2.22932  3.29876  4.07617  2.69282  3.78687  2.72276  2.54795  2.18786  2.85806  3.37683  5.47714  4.09756    445 s - - -
          2.68618  4.42225  2.77519  2.73123  3.46354  2.40513  3.72494  3.29354  2.67741  2.69355  4.24690  2.90347  2.73739  3.18146  2.89801  2.37887  2.77519  2.98518  4.58477  3.61503
          0.02562  4.07302  4.79537  0.61958  0.77255  0.48576  0.95510
    436   2.64310  4.95511  2.19121  2.33067  4.42206  2.51188  3.71822  3.88359  2.57369  3.43351  4.22923  2.58340  3.79998  2.86237  3.07439  2.01869  2.68365  3.46619  5.62277  4.23363    446 s - - -
          2.68618  4.42225  2.77519  2.73123  3.46354  2.40513  3.72494  3.29354  2.67741  2.69355  4.24690  2.90347  2.73739  3.18146  2.89801  2.37887  2.77519  2.98518  4.58477  3.61503
          0.02562  4.07302  4.79537  0.61958  0.77255  0.48576  0.95510
    437   3.54916  4.95638  4.14030  3.91132  2.32932  4.06846  3.73080  3.53187  3.76337  2.93288  4.18675  3.97902  4.53949  4.02037  3.90409  3.66415  3.83788  3.41244  3.97935  0.68789    447 Y - - -
          2.68618  4.42225  2.77519  2.73123  3.46354  2.40513  3.72494  3.29354  2.67741  2.69355  4.24690  2.90347  2.73739  3.18146  2.89801  2.37887  2.77519  2.98518  4.58477  3.61503
          0.02562  4.07302  4.79537  0.61958  0.77255  0.48576  0.95510
    438   2.55498  5.25881  2.02885  1.63668  4.57067  3.30495  3.68618  4.05133  2.55843  3.56255  4.35709  2.54220  3.82400  2.82235  3.09006  2.71227  2.69220  3.63826  5.72937  4.29019    448 e - - -
          2.68618  4.42225  2.77519  2.73123  3.46354  2.40513  3.72494  3.29354  2.67741  2.69355  4.24690  2.90347  2.73739  3.18146  2.89801  2.37887  2.77519  2.98518  4.58477  3.61503
          0.02562  4.07302  4.79537  0.61958  0.77255  0.48576  0.95510
    439   2.98879  5.49334  2.00148  1.07256  4.79266  3.27884  3.82011  4.29864  2.81401  3.82222  4.68493  2.75997  3.89584  2.99050  3.38057  2.88462  3.27796  3.88793  5.96631  4.49394    449 e - - -
          2.68618  4.42225  2.77519  2.73123  3.46354  2.40513  3.72494  3.29354  2.67741  2.69355  4.24690  2.90347  2.73739  3.18146  2.89801  2.37887  2.77519  2.98518  4.58477  3.61503
          0.02562  4.07302  4.79537  0.61958  0.77255  0.48576  0.95510
    440   3.38983  4.73729  4.78529  4.29034  2.51287  4.51983  4.62192  2.31098  4.13777  0.80108  2.95836  4.50652  4.74659  4.25958  4.25960  3.90490  3.62241  2.45024  4.88244  3.53517    450 l - - -
          2.68618  4.42225  2.77519  2.73123  3.46354  2.40513  3.72494  3.29354  2.67741  2.69355  4.24690  2.90347  2.73739  3.18146  2.89801  2.37887  2.77519  2.98518  4.58477  3.61503
          0.02562  4.07302  4.79537  0.61958  0.77255  0.48576  0.95510
    441   2.63003  4.47241  3.34080  2.75838  3.60585  3.54275  3.73453  2.54205  2.23884  2.48035  3.56127  3.19695  3.92014  2.99379  2.47604  2.78682  2.85531  2.75282  4.99752  2.88670    451 k - - -
          2.68618  4.42225  2.77519  2.73123  3.46354  2.40513  3.72494  3.29354  2.67741  2.69355  4.24690  2.90347  2.73739  3.18146  2.89801  2.37887  2.77519  2.98518  4.58477  3.61503
          0.02562  4.07302  4.79537  0.61958  0.77255  0.48576  0.95510
    442   2.48943  5.02220  2.94345  2.24995  4.33999  3.42830  3.09458  3.77659  2.14461  3.29585  4.08009  2.91822  3.82083  2.31061  2.29853  2.65328  2.69497  3.40031  5.45260  4.10583    452 k - - -
          2.68618  4.42225  2.77519  2.73123  3.46354  2.40513  3.72494  3.29354  2.67741  2.69355  4.24690  2.90347  2.73739  3.18146  2.89801  2.37887  2.77519  2.98518  4.58477  3.61503
          0.02562  4.07302  4.79537  0.61958  0.77255  0.48576  0.95510
    443   2.50908  5.14122  2.24143  1.93371  4.46111  3.35856  3.61029  3.92985  2.21519  3.43027  4.20170  2.83116  3.80105  2.72742  2.38609  2.64271  2.92104  3.52044  5.58010  4.17926    453 e - - -
          2.68618  4.42225  2.77519  2.73123  3.46354  2.40513  3.72494  3.29354  2.67741  2.69355  4.24690  2.90347  2.73739  3.18146  2.89801  2.37887  2.77519  2.98518  4.58477  3.61503
          0.02562  4.07302  4.79537  0.61958  0.77255  0.48576  0.95510
    444   3.27454  4.61126  4.83466  4.29186  3.20505  4.53689  4.90214  1.90143  4.14211  0.94337  3.00634  4.55412  4.75982  4.31220  4.29464  3.89680  3.51170  1.89132  5.27114  4.16204    454 l - - -
          2.68618  4.42225  2.77519  2.73123  3.46354  2.40513  3.72494  3.29354  2.67741  2.69355  4.24690  2.90347  2.73739  3.18146  2.89801  2.37887  2.77519  2.98518  4.58477  3.61503
          0.02562  4.07302  4.79537  0.61958  0.77255  0.48576  0.95510
    445   1.89819  5.08025  2.31176  1.84196  4.43179  2.84040  3.70945  3.88350  2.58457  3.44056  4.25025  2.82680  3.82435  2.85792  3.09654  2.69867  2.99604  3.49543  5.63945  4.23709    455 e - - -
          2.68618  4.42225  2.77519  2.73123  3.46354  2.40513  3.72494  3.29354  2.67741  2.69355  4.24690  2.90347  2.73739  3.18146  2.89801  2.37887  2.77519  2.98518  4.58477  3.61503
          0.02562  4.07302  4.79537  0.61958  0.77255  0.48576  0.95510
    446   2.60965  3.67744  2.65081  2.21296  4.28867  3.38473  3.58186  3.73895  2.22879  3.27185  4.04629  2.48628  3.78416  2.53366  2.47226  2.59594  2.84058  3.35601  5.44770  4.07278    456 e - - -
          2.68618  4.42225  2.77519  2.73123  3.46354  2.40513  3.72494  3.29354  2.67741  2.69355  4.24690  2.90347  2.73739  3.18146  2.89801  2.37887  2.77519  2.98518  4.58477  3.61503
          0.02562  4.07302  4.79537  0.61958  0.77255  0.48576  0.95510
    447   2.89313  4.44016  4.04112  3.46892  3.22210  3.92886  4.18650  2.47520  3.19900  1.62854  1.71904  3.78959  4.26965  3.57815  3.10058  3.23571  3.12662  2.45134  4.96272  3.77131    457 l - - -
          2.68618  4.42225  2.77519  2.73123  3.46354  2.40513  3.72494  3.29354  2.67741  2.69355  4.24690  2.90347  2.73739  3.18146  2.89801  2.37887  2.77519  2.98518  4.58477  3.61503
          0.02562  4.07302  4.79537  0.61958  0.77255  0.48576  0.95510
    448   3.52456  4.86885  4.51439  4.27101  0.73289  4.15892  3.98212  3.02823  4.17413  2.35385  3.73119  4.25083  4.61605  4.28772  4.24407  3.78133  3.82734  3.03298  4.17928  2.52425    458 f - - -
          2.68618  4.42225  2.77519  2.73123  3.46354  2.40513  3.72494  3.29354  2.67741  2.69355  4.24690  2.90347  2.73739  3.18146  2.89801  2.37887  2.77519  2.98518  4.58477  3.61503
          0.02562  4.07302  4.79537  0.61958  0.77255  0.48576  0.95510
    449   2.79465  5.11058  2.51715  1.80793  4.42118  1.86306  3.19457  3.90486  2.57593  3.45786  4.28880  2.85404  3.86118  2.89690  3.04043  2.76652  3.06398  3.53180  5.63042  4.23928    459 e - - -
          2.68618  4.42225  2.77519  2.73123  3.46354  2.40513  3.72494  3.29354  2.67741  2.69355  4.24690  2.90347  2.73739  3.18146  2.89801  2.37887  2.77519  2.98518  4.58477  3.61503
          0.02562  4.07302  4.79537  0.61958  0.77255  0.48576  0.95510
    450   3.17918  4.49363  4.87936  4.31684  2.74751  4.47238  4.80497  1.54910  4.19949  1.26435  3.01317  4.51939  4.69640  4.31239  4.31111  3.81438  3.40778  1.84459  5.16133  4.03286    460 l - - -
          2.68618  4.42225  2.77519  2.73123  3.46354  2.40513  3.72494  3.29354  2.67741  2.69355  4.24690  2.90347  2.73739  3.18146  2.89801  2.37887  2.77519  2.98518  4.58477  3.61503
          0.02562  4.07302  4.79537  0.61958  0.77255  0.48576  0.95510
    451   2.85046  5.41494  1.98106  1.62792  4.71364  3.29007  3.71049  4.22067  2.61257  3.70069  4.50079  2.23952  3.84009  2.37855  3.16159  2.75959  3.11269  3.78735  5.84899  4.37731    461 e - - -
          2.68618  4.42225  2.77519  2.73123  3.46354  2.40513  3.72494  3.29354  2.67741  2.69355  4.24690  2.90347  2.73739  3.18146  2.89801  2.37887  2.77519  2.98518  4.58477  3.61503
          0.15224  4.07302  2.08595  0.61958  0.77255  0.48576  0.95510
    452   2.27228  2.97693  3.74889  3.44311  4.15750  1.11260  4.33813  3.51650  3.38744  3.29311  4.18486  3.48080  3.72988  3.69205  3.62264  2.48071  2.76733  3.05072  5.50168  4.35329    462 g - - -
          2.68618  4.42225  2.77519  2.73123  3.46354  2.40513  3.72494  3.29354  2.67741  2.69355  4.24690  2.90347  2.73739  3.18146  2.89801  2.37887  2.77519  2.98518  4.58477  3.61503
          0.02903  3.94981  4.67216  0.61958  0.77255  0.60741  0.78693
    453   2.70736  4.89016  2.83488  2.08432  4.10461  3.41084  3.63785  3.51141  2.34007  2.58055  3.96144  2.93986  3.84683  2.08342  2.72028  2.72648  2.93941  3.21246  5.34723  4.02066    463 q - - -
          2.68618  4.42225  2.77519  2.73123  3.46354  2.40513  3.72494  3.29354  2.67741  2.69355  4.24690  2.90347  2.73739  3.18146  2.89801  2.37887  2.77519  2.98518  4.58477  3.61503
          0.02903  3.94981  4.67216  0.61958  0.77255  0.60741  0.78693
    454   3.23134  4.62908  4.58231  4.04475  3.05163  4.38069  4.67178  2.18774  3.83709  0.94685  2.37386  4.34113  4.62071  4.06836  4.00883  3.73912  3.46479  2.29596  5.09677  3.96008    464 l - - -
          2.68618  4.42225  2.77519  2.73123  3.46354  2.40513  3.72494  3.29354  2.67741  2.69355  4.24690  2.90347  2.73739  3.18146  2.89801  2.37887  2.77519  2.98518  4.58477  3.61503
          0.09287  3.94981  2.66747  0.61958  0.77255  0.60741  0.78693
    455   2.60299  4.72628  2.87499  1.95976  3.33612  3.37806  3.62582  3.33289  2.26053  2.97148  3.82129  2.93343  3.80233  2.80011  2.84453  2.65138  2.63033  3.03601  5.23946  3.91622    465 e - - -
          2.68621  4.42228  2.77478  2.73127  3.46357  2.40516  3.72498  3.29357  2.67744  2.69358  4.24693  2.90350  2.73743  3.18150  2.89791  2.37890  2.77523  2.98522  4.58480  3.61506
          0.34275  1.27212  4.61020  0.23290  1.57135  0.39114  1.12790
    456   2.44358  4.91075  2.61260  2.40307  4.26650  3.36890  3.64833  3.69789  2.39200  3.26072  4.06239  2.92214  2.69063  2.78595  2.04674  2.64518  2.88834  3.32886  5.45547  4.10641    467 r - - -
          2.68618  4.42225  2.77519  2.73123  3.46354  2.40513  3.72494  3.29354  2.67741  2.69355  4.24690  2.90347  2.73739  3.18146  2.89801  2.37887  2.77519  2.98518  4.58477  3.61503
          0.02562  4.07302  4.79537  0.61958  0.77255  0.48576  0.95510
    457   2.42252  4.78868  2.97215  2.43034  4.03652  2.94178  3.62405  3.45267  2.28035  2.89649  3.86916  2.94781  3.09928  2.51361  2.86823  2.44771  2.82575  3.12863  5.29650  3.61867    468 k - - -
          2.68618  4.42225  2.77519  2.73123  3.46354  2.40513  3.72494  3.29354  2.67741  2.69355  4.24690  2.90347  2.73739  3.18146  2.89801  2.37887  2.77519  2.98518  4.58477  3.61503
          0.02562  4.07302  4.79537  0.61958  0.77255  0.48576  0.95510
    458   2.63713  5.02360  2.59687  2.19067  4.33129  3.38338  3.59333  3.78202  2.19741  3.30882  4.08603  2.87161  3.79517  2.71222  2.30104  2.47056  2.41555  3.39615  5.47848  4.10330    469 e - - -
          2.68618  4.42225  2.77519  2.73123  3.46354  2.40513  3.72494  3.29354  2.67741  2.69355  4.24690  2.90347  2.73739  3.18146  2.89801  2.37887  2.77519  2.98518  4.58477  3.61503
          0.02562  4.07302  4.79537  0.61958  0.77255  0.48576  0.95510
    459   2.57941  4.51221  2.91025  2.62742  3.68968  3.47889  3.70846  2.89511  2.44441  2.53968  3.00234  3.10126  3.86600  2.93567  3.01566  2.21096  2.81195  2.67492  5.06731  3.79101    470 s - - -
          2.68618  4.42225  2.77519  2.73123  3.46354  2.40513  3.72494  3.29354  2.67741  2.69355  4.24690  2.90347  2.73739  3.18146  2.89801  2.37887  2.77519  2.98518  4.58477  3.61503
          0.02562  4.07302  4.79537  0.61958  0.77255  0.48576  0.95510
    460   2.62882  4.91574  2.54222  2.35958  4.20407  2.40572  3.63363  3.63729  2.27636  2.87468  4.01275  2.66866  3.80425  2.77332  2.90230  2.63371  2.62571  3.28247  5.42449  4.06372    471 k - - -
          2.68618  4.42225  2.77519  2.73123  3.46354  2.40513  3.72494  3.29354  2.67741  2.69355  4.24690  2.90347  2.73739  3.18146  2.89801  2.37887  2.77519  2.98518  4.58477  3.61503
          0.02562  4.07302  4.79537  0.61958  0.77255  0.48576  0.95510
    461   2.57580  4.31294  3.60543  3.13497  3.29879  3.43824  3.90511  2.98309  2.96357  2.67690  3.61673  3.41982  3.95947  3.34567  3.23773  2.46589  2.52744  2.73385  1.80869  3.41682    472 w - - -
          2.68618  4.42225  2.77519  2.73123  3.46354  2.40513  3.72494  3.29354  2.67741  2.69355  4.24690  2.90347  2.73739  3.18146  2.89801  2.37887  2.77519  2.98518  4.58477  3.61503
          0.02562  4.07302  4.79537  0.61958  0.77255  0.48576  0.95510
    462   2.60831  3.69573  3.15185  2.58226  3.80922  3.47665  3.21947  2.91177  2.05145  2.64713  3.70046  3.06510  3.86086  2.51715  2.87225  2.70122  2.83615  2.92319  5.13843  3.85260    473 k - - -
          2.68618  4.42225  2.77519  2.73123  3.46354  2.40513  3.72494  3.29354  2.67741  2.69355  4.24690  2.90347  2.73739  3.18146  2.89801  2.37887  2.77519  2.98518  4.58477  3.61503
          0.02562  4.07302  4.79537  0.61958  0.77255  0.48576  0.95510
    463   3.18308  4.49155  4.86778  4.32630  3.35439  4.51910  4.94017  1.64987  4.20815  1.31257  3.15358  4.55745  4.76106  4.39005  4.36546  3.87659  3.42391  1.43613  5.35576  4.22350    474 l - - -
          2.68618  4.42225  2.77519  2.73123  3.46354  2.40513  3.72494  3.29354  2.67741  2.69355  4.24690  2.90347  2.73739  3.18146  2.89801  2.37887  2.77519  2.98518  4.58477  3.61503
          0.02562  4.07302  4.79537  0.61958  0.77255  0.48576  0.95510
    464   3.06284  4.42996  4.62302  4.09037  2.74276  4.29174  4.62361  1.99871  3.97379  1.74382  3.20629  4.30518  4.59681  4.17756  4.15062  3.63639  3.31079  1.16601  5.09653  3.81759    475 v - - -
          2.68618  4.42225  2.77519  2.73123  3.46354  2.40513  3.72494  3.29354  2.67741  2.69355  4.24690  2.90347  2.73739  3.18146  2.89801  2.37887  2.77519  2.98518  4.58477  3.61503
          0.02562  4.07302  4.79537  0.61958  0.77255  0.48576  0.95510
    465   3.71682  4.93976  4.67233  4.37325  1.43633  4.44273  3.49445  3.40482  4.21764  2.72463  3.99903  4.11189  4.75090  4.17592  4.24503  3.81643  3.93853  3.33059  3.62948  0.97739    476 y - - -
          2.68618  4.42225  2.77519  2.73123  3.46354  2.40513  3.72494  3.29354  2.67741  2.69355  4.24690  2.90347  2.73739  3.18146  2.89801  2.37887  2.77519  2.98518  4.58477  3.61503
          0.02562  4.07302  4.79537  0.61958  0.77255  0.48576  0.95510
    466   2.59960  4.46317  3.29682  2.74639  3.65908  3.49088  3.21176  3.01864  2.60929  2.71560  3.59846  3.18302  3.90051  3.01005  2.68697  2.75299  2.17939  2.15868  5.04621  3.78607    477 v - - -
          2.68618  4.42225  2.77519  2.73123  3.46354  2.40513  3.72494  3.29354  2.67741  2.69355  4.24690  2.90347  2.73739  3.18146  2.89801  2.37887  2.77519  2.98518  4.58477  3.61503
          0.02562  4.07302  4.79537  0.61958  0.77255  0.48576  0.95510
    467   3.21755  5.36226  0.66807  2.48271  4.76916  3.37388  4.12461  4.40565  3.24926  3.97990  4.96685  3.04749  4.04122  3.36720  3.78935  3.16031  3.56193  4.02489  5.89744  4.61467    478 D - - -
          2.68619  4.42226  2.77520  2.73124  3.46355  2.40503  3.72495  3.29355  2.67742  2.69356  4.24690  2.90347  2.73740  3.18147  2.89801  2.37888  2.77520  2.98519  4.58478  3.61504
          0.08621  2.59923  4.79537  0.42869  1.05371  0.48576  0.95510
    468   2.27227  4.92721  2.41513  2.35396  4.15495  3.38028  2.57332  3.62893  2.43399  3.20146  4.00587  2.70402  3.80802  2.77206  2.91022  2.64025  2.87612  3.27929  5.39440  3.50121    480 a - - -
          2.68618  4.42225  2.77519  2.73123  3.46354  2.40513  3.72494  3.29354  2.67741  2.69355  4.24690  2.90347  2.73739  3.18146  2.89801  2.37887  2.77519  2.98518  4.58477  3.61503
          0.02562  4.07302  4.79537  0.61958  0.77255  0.48576  0.95510
    469   2.71977  4.98517  2.58426  1.39872  4.42110  3.29559  3.75828  3.83308  2.59861  3.43016  4.26177  2.88324  3.84266  2.91877  3.06010  2.41543  2.61662  3.45076  5.63846  4.26261    481 e - - -
          2.68618  4.42225  2.77519  2.73123  3.46354  2.40513  3.72494  3.29354  2.67741  2.69355  4.24690  2.90347  2.73739  3.18146  2.89801  2.37887  2.77519  2.98518  4.58477  3.61503
          0.02562  4.07302  4.79537  0.61958  0.77255  0.48576  0.95510
    470   2.69974  5.01789  2.26373  2.30109  4.51311  2.03928  3.76681  3.98765  2.67040  3.53533  4.34460  2.15345  3.81816  2.92256  3.18582  2.30063  3.00702  3.55864  5.72145  4.31527    482 g - - -
          2.68618  4.42225  2.77519  2.73123  3.46354  2.40513  3.72494  3.29354  2.67741  2.69355  4.24690  2.90347  2.73739  3.18146  2.89801  2.37887  2.77519  2.98518  4.58477  3.61503
          0.02562  4.07302  4.79537  0.61958  0.77255  0.48576  0.95510
    471   2.10788  5.05611  1.26478  2.31996  4.57908  3.23574  3.87735  3.96921  2.86725  3.62123  4.49406  2.86097  3.86509  3.06011  3.39955  2.77764  3.12841  3.56853  5.83476  4.41896    483 d - - -
          2.68618  4.42225  2.77519  2.73123  3.46354  2.40513  3.72494  3.29354  2.67741  2.69355  4.24690  2.90347  2.73739  3.18146  2.89801  2.37887  2.77519  2.98518  4.58477  3.61503
          0.02562  4.07302  4.79537  0.61958  0.77255  0.48576  0.95510
    472   2.91964  4.30468  4.48290  3.91814  3.34216  4.14939  4.51959  1.82519  3.80676  1.84730  2.51685  4.14661  4.46231  4.02373  3.99172  3.46669  2.83511  1.43339  5.10995  3.94366    484 v - - -
          2.68618  4.42225  2.77519  2.73123  3.46354  2.40513  3.72494  3.29354  2.67741  2.69355  4.24690  2.90347  2.73739  3.18146  2.89801  2.37887  2.77519  2.98518  4.58477  3.61503
          0.02562  4.07302  4.79537  0.61958  0.77255  0.48576  0.95510
    473   2.77647  4.43977  3.70108  3.12466  3.39545  3.75362  3.97413  2.63357  2.33222  1.57800  2.62873  3.50643  4.11290  3.29340  3.13882  3.03446  3.00397  2.52613  4.98959  3.78143    485 l - - -
          2.68618  4.42225  2.77519  2.73123  3.46354  2.40513  3.72494  3.29354  2.67741  2.69355  4.24690  2.90347  2.73739  3.18146  2.89801  2.37887  2.77519  2.98518  4.58477  3.61503
          0.02562  4.07302  4.79537  0.61958  0.77255  0.48576  0.95510
    474   2.90143  4.57091  3.63825  3.17675  3.06620  3.76028  2.61828  2.88417  2.91492  1.33672  3.50553  3.52642  4.16760  3.36742  3.17429  3.11350  3.14550  2.77107  4.67534  3.20823    486 l - - -
          2.68618  4.42225  2.77519  2.73123  3.46354  2.40513  3.72494  3.29354  2.67741  2.69355  4.24690  2.90347  2.73739  3.18146  2.89801  2.37887  2.77519  2.98518  4.58477  3.61503
          0.02562  4.07302  4.79537  0.61958  0.77255  0.48576  0.95510
    475   2.20448  4.26221  4.00007  3.47305  3.53719  3.73202  4.27279  2.20399  3.38083  2.11268  3.44657  3.74689  4.18655  3.67484  3.65417  3.06698  2.61392  1.48297  5.14677  3.93637    487 v - - -
          2.68618  4.42225  2.77519  2.73123  3.46354  2.40513  3.72494  3.29354  2.67741  2.69355  4.24690  2.90347  2.73739  3.18146  2.89801  2.37887  2.77519  2.98518  4.58477  3.61503
          0.02562  4.07302  4.79537  0.61958  0.77255  0.48576  0.95510
    476   2.93363  4.68453  3.64811  3.57527  4.70509  0.47733  4.67899  4.35773  3.78356  3.98525  4.96582  3.81305  4.08181  4.09217  3.99344  3.11201  3.43047  3.84730  5.74287  4.81529    488 G - - -
          2.68618  4.42225  2.77519  2.73123  3.46354  2.40513  3.72494  3.29354  2.67741  2.69355  4.24690  2.90347  2.73739  3.18146  2.89801  2.37887  2.77519  2.98518  4.58477  3.61503
          0.02562  4.07302  4.79537  0.61958  0.77255  0.48576  0.95510
    477   3.21755  5.36226  0.66807  2.48271  4.76916  3.37388  4.12461  4.40565  3.24926  3.97990  4.96685  3.04749  4.04122  3.36720  3.78935  3.16031  3.56193  4.02489  5.89744  4.61467    489 D - - -
          2.68618  4.42225  2.77519  2.73123  3.46354  2.40513  3.72494  3.29354  2.67741  2.69355  4.24690  2.90347  2.73739  3.18146  2.89801  2.37887  2.77519  2.98518  4.58477  3.61503
          0.02562  4.07302  4.79537  0.61958  0.77255  0.48576  0.95510
    478   3.03592  5.62225  1.14709  1.70650  4.90634  3.25515  3.83524  4.43622  2.89173  3.93680  4.80830  2.71977  3.89733  3.00924  3.50760  2.90654  3.33323  4.00578  6.08288  4.56474    490 d - - -
          2.68618  4.42225  2.77519  2.73123  3.46354  2.40513  3.72494  3.29354  2.67741  2.69355  4.24690  2.90347  2.73739  3.18146  2.89801  2.37887  2.77519  2.98518  4.58477  3.61503
          0.02562  4.07302  4.79537  0.61958  0.77255  0.48576  0.95510
    479   3.03965  4.75869  3.66924  3.54052  4.51107  3.43507  4.59770  4.11289  3.61594  3.71596  4.77731  3.82492  0.52689  3.99850  3.83490  3.21440  3.49783  3.73453  5.63799  4.63588    491 P - - -
          2.68618  4.42225  2.77519  2.73123  3.46354  2.40513  3.72494  3.29354  2.67741  2.69355  4.24690  2.90347  2.73739  3.18146  2.89801  2.37887  2.77519  2.98518  4.58477  3.61503
          0.02562  4.07302  4.79537  0.61958  0.77255  0.48576  0.95510
    480   3.55081  4.82985  4.64167  4.28546  1.60871  4.33888  3.59847  3.21315  4.09340  2.53091  3.80168  4.11143  4.66738  4.13078  4.14534  3.73301  3.78176  3.16068  1.32765  2.05091    492 w - - -
          2.68618  4.42225  2.77519  2.73123  3.46354  2.40513  3.72494  3.29354  2.67741  2.69355  4.24690  2.90347  2.73739  3.18146  2.89801  2.37887  2.77519  2.98518  4.58477  3.61503
          0.02562  4.07302  4.79537  0.61958  0.77255  0.48576  0.95510
    481   2.61769  4.89422  2.84627  1.89263  4.18172  3.37853  3.62785  3.61291  2.41447  3.18896  3.42211  2.67354  3.32991  2.76707  2.88101  2.27099  2.85873  3.26062  5.40339  4.04737    493 e - - -
          2.68618  4.42225  2.77519  2.73123  3.46354  2.40513  3.72494  3.29354  2.67741  2.69355  4.24690  2.90347  2.73739  3.18146  2.89801  2.37887  2.77519  2.98518  4.58477  3.61503
          0.02562  4.07302  4.79537  0.61958  0.77255  0.48576  0.95510
    482   2.78432  5.19729  2.19417  1.43165  4.41228  3.32800  3.69251  3.93027  2.56613  3.47098  4.28755  2.80622  3.84030  2.84288  3.07948  2.73438  3.03824  3.55190  5.62874  3.30072    494 e - - -
          2.68618  4.42225  2.77519  2.73123  3.46354  2.40513  3.72494  3.29354  2.67741  2.69355  4.24690  2.90347  2.73739  3.18146  2.89801  2.37887  2.77519  2.98518  4.58477  3.61503
          0.02562  4.07302  4.79537  0.61958  0.77255  0.48576  0.95510
    483   3.52456  4.86885  4.51439  4.27101  0.73289  4.15892  3.98212  3.02823  4.17413  2.35385  3.73119  4.25083  4.61605  4.28772  4.24407  3.78133  3.82734  3.03298  4.17928  2.52425    495 f - - -
          2.68618  4.42225  2.77519  2.73123  3.46354  2.40513  3.72494  3.29354  2.67741  2.69355  4.24690  2.90347  2.73739  3.18146  2.89801  2.37887  2.77519  2.98518  4.58477  3.61503
          0.02562  4.07302  4.79537  0.61958  0.77255  0.48576  0.95510
    484   2.71903  2.92162  4.27991  3.72698  3.39016  3.84118  4.32932  2.11319  3.60426  1.95323  3.32363  3.91621  4.25382  3.84860  3.79863  3.17366  2.63569  1.47779  5.01576  3.81986    496 v - - -
          2.68618  4.42225  2.77519  2.73123  3.46354  2.40513  3.72494  3.29354  2.67741  2.69355  4.24690  2.90347  2.73739  3.18146  2.89801  2.37887  2.77519  2.98518  4.58477  3.61503
          0.02562  4.07302  4.79537  0.61958  0.77255  0.48576  0.95510
    485   2.68005  4.97926  2.74437  2.38064  4.39341  2.52943  3.68051  3.83940  1.91605  3.38045  4.18206  2.27334  3.82653  2.81989  2.85382  2.43961  2.94602  3.44671  5.55403  4.19564    497 k - - -
          2.68618  4.42225  2.77519  2.73123  3.46354  2.40513  3.72494  3.29354  2.67741  2.69355  4.24690  2.90347  2.73739  3.18146  2.89801  2.37887  2.77519  2.98518  4.58477  3.61503
          0.02562  4.07302  4.79537  0.61958  0.77255  0.48576  0.95510
    486   2.54838  2.12483  3.99184  3.45701  3.40921  3.52774  4.14273  2.50064  3.32404  2.36501  2.60062  3.65233  4.03130  3.60250  3.55236  2.87765  2.28355  2.30467  4.96070  3.76221    498 c - - -
          2.68618  4.42225  2.77519  2.73123  3.46354  2.40513  3.72494  3.29354  2.67741  2.69355  4.24690  2.90347  2.73739  3.18146  2.89801  2.37887  2.77519  2.98518  4.58477  3.61503
          0.02562  4.07302  4.79537  0.61958  0.77255  0.48576  0.95510
    487   1.68037  4.25478  4.01112  3.60357  3.78455  3.47275  4.45520  2.34503  3.52575  2.58897  3.68779  3.75539  4.09461  3.82890  3.77964  2.89399  2.96553  1.37651  5.41688  4.20063    499 v - - -
          2.68618  4.42225  2.77519  2.73123  3.46354  2.40513  3.72494  3.29354  2.67741  2.69355  4.24690  2.90347  2.73739  3.18146  2.89801  2.37887  2.77519  2.98518  4.58477  3.61503
          0.02562  4.07302  4.79537  0.61958  0.77255  0.48576  0.95510
    488   3.10366  5.24228  3.51923  2.82273  4.71246  3.71990  3.62382  4.04497  1.53133  3.46247  4.32495  3.22443  4.07179  2.54428  1.34083  3.08790  3.25666  3.72268  5.49238  4.33261    500 r - - -
          2.68618  4.42225  2.77519  2.73123  3.46354  2.40513  3.72494  3.29354  2.67741  2.69355  4.24690  2.90347  2.73739  3.18146  2.89801  2.37887  2.77519  2.98518  4.58477  3.61503
          0.02562  4.07302  4.79537  0.61958  0.77255  0.48576  0.95510
    489   2.60420  3.26235  3.09931  2.53722  3.96333  3.43555  3.66104  3.36061  2.14458  2.98378  3.81778  2.85582  3.84020  2.83299  2.39735  2.41713  2.62413  3.05530  5.24173  3.94357    501 k - - -
          2.68618  4.42225  2.77519  2.73123  3.46354  2.40513  3.72494  3.29354  2.67741  2.69355  4.24690  2.90347  2.73739  3.18146  2.89801  2.37887  2.77519  2.98518  4.58477  3.61503
          0.02562  4.07302  4.79537  0.61958  0.77255  0.48576  0.95510
    490   3.20416  4.49905  4.92228  4.38528  3.37498  4.56448  4.99948  1.33526  4.26725  1.41946  3.16823  4.61205  4.79820  4.44738  4.42012  3.92856  3.44571  1.58948  5.39465  4.26212    502 i - - -
          2.68618  4.42225  2.77519  2.73123  3.46354  2.40513  3.72494  3.29354  2.67741  2.69355  4.24690  2.90347  2.73739  3.18146  2.89801  2.37887  2.77519  2.98518  4.58477  3.61503
          0.02562  4.07302  4.79537  0.61958  0.77255  0.48576  0.95510
    491   2.61757  4.66099  3.12642  2.55910  3.35251  3.47147  3.66147  3.25953  2.03177  2.89724  3.74527  3.04714  3.85724  2.85063  2.48124  2.69644  2.42991  2.97679  5.16492  3.38112    503 k - - -
          2.68618  4.42225  2.77519  2.73123  3.46354  2.40513  3.72494  3.29354  2.67741  2.69355  4.24690  2.90347  2.73739  3.18146  2.89801  2.37887  2.77519  2.98518  4.58477  3.61503
          0.02562  4.07302  4.79537  0.61958  0.77255  0.48576  0.95510
    492   3.22381  4.54411  4.81162  4.32417  3.38731  4.51239  4.96455  1.01752  4.14268  1.70923  3.23868  4.56099  4.79447  4.41260  4.31566  3.91289  3.48106  1.80746  5.39801  4.18115    504 i - - -
          2.68618  4.42225  2.77519  2.73123  3.46354  2.40513  3.72494  3.29354  2.67741  2.69355  4.24690  2.90347  2.73739  3.18146  2.89801  2.37887  2.77519  2.98518  4.58477  3.61503
          0.02562  4.07302  4.79537  0.61958  0.77255  0.48576  0.95510
    493   2.80675  4.42879  3.71654  3.19204  3.02243  3.76569  3.87162  2.75149  3.00042  1.48548  3.36029  3.53176  4.13432  2.88848  3.27086  3.05970  3.03664  2.62897  4.62797  2.53628    505 l - - -
          2.68618  4.42225  2.77519  2.73123  3.46354  2.40513  3.72494  3.29354  2.67741  2.69355  4.24690  2.90347  2.73739  3.18146  2.89801  2.37887  2.77519  2.98518  4.58477  3.61503
          0.02562  4.07302  4.79537  0.61958  0.77255  0.48576  0.95510
    494   2.45203  4.34638  3.39387  2.90928  3.84107  3.27544  3.93735  3.14145  2.84984  2.87803  3.06724  3.25647  3.83941  3.19656  3.20788  1.59822  2.26242  2.83516  5.24365  3.99130    506 s - - -
          2.68618  4.42225  2.77519  2.73123  3.46354  2.40513  3.72494  3.29354  2.67741  2.69355  4.24690  2.90347  2.73739  3.18146  2.89801  2.37887  2.77519  2.98518  4.58477  3.61503
          0.02562  4.07302  4.79537  0.61958  0.77255  0.48576  0.95510
    495   2.50226  4.95186  2.54147  2.34306  4.29560  3.34598  3.63634  3.74376  2.42646  3.29483  4.08345  2.61616  2.51774  2.76776  2.67035  2.32583  2.87446  3.36094  5.48675  4.11296    507 s - - -
          2.68618  4.42225  2.77519  2.73123  3.46354  2.40513  3.72494  3.29354  2.67741  2.69355  4.24690  2.90347  2.73739  3.18146  2.89801  2.37887  2.77519  2.98518  4.58477  3.61503
          0.02562  4.07302  4.79537  0.61958  0.77255  0.48576  0.95510
    496   2.34117  4.93629  2.64914  2.22305  4.22838  3.05335  3.59969  3.67210  2.37807  3.22682  4.01131  2.88001  3.29562  2.51278  2.85908  2.46881  2.66531  3.10157  5.42386  4.05330    508 e - - -
          2.68618  4.42225  2.77519  2.73123  3.46354  2.40513  3.72494  3.29354  2.67741  2.69355  4.24690  2.90347  2.73739  3.18146  2.89801  2.37887  2.77519  2.98518  4.58477  3.61503
          0.02562  4.07302  4.79537  0.61958  0.77255  0.48576  0.95510
    497   2.77108  5.09399  2.66081  1.45200  4.44187  3.36971  3.68723  3.88631  2.41352  3.42400  4.24274  2.89059  3.86050  2.83147  2.51657  2.45342  3.02386  3.51103  5.58845  4.22594    509 e - - -
          2.68618  4.42225  2.77519  2.73123  3.46354  2.40513  3.72494  3.29354  2.67741  2.69355  4.24690  2.90347  2.73739  3.18146  2.89801  2.37887  2.77519  2.98518  4.58477  3.61503
          0.15224  4.07302  2.08595  0.61958  0.77255  0.48576  0.95510
    498   2.31091  4.26319  4.06165  3.67906  3.69536  3.59521  4.53006  2.10042  3.58207  2.40603  3.58372  3.84787  4.18509  3.90971  3.82286  3.02755  3.02484  1.14569  5.42018  4.18944    510 v - - -
          2.68618  4.42225  2.77519  2.73123  3.46354  2.40513  3.72494  3.29354  2.67741  2.69355  4.24690  2.90347  2.73739  3.18146  2.89801  2.37887  2.77519  2.98518  4.58477  3.61503
          0.02903  3.94981  4.67216  0.61958  0.77255  0.50637  0.92300
    499   2.67905  5.00606  2.81669  2.22885  4.31985  3.39105  3.60444  3.75291  2.02433  3.28870  4.08713  2.89178  3.81622  2.26003  2.71036  2.26824  2.70131  3.38588  5.46136  4.11267    511 k - - -
          2.68618  4.42225  2.77519  2.73123  3.46354  2.40513  3.72494  3.29354  2.67741  2.69355  4.24690  2.90347  2.73739  3.18146  2.89801  2.37887  2.77519  2.98518  4.58477  3.61503
          0.02720  4.01401  4.73635  0.61958  0.77255  0.54775  0.86334
    500   2.74959  5.05646  2.75234  2.38045  4.39708  3.38982  3.63791  3.83467  2.12373  3.36088  4.17517  2.57658  3.84823  1.84228  2.67804  2.47371  2.98763  3.46690  5.51519  4.17581    512 q - - -
          2.68618  4.42225  2.77519  2.73123  3.46354  2.40513  3.72494  3.29354  2.67741  2.69355  4.24690  2.90347  2.73739  3.18146  2.89801  2.37887  2.77519  2.98518  4.58477  3.61503
          0.02720  4.01401  4.73635  0.61958  0.77255  0.54775  0.86334
    501   2.71207  4.25907  3.95514  3.40989  3.28825  3.76030  4.13605  2.01990  3.27436  2.10461  1.94939  3.69882  4.15536  3.57190  3.52172  2.71840  2.96863  2.21693  4.92612  3.71801    513 m - - -
          2.68618  4.42225  2.77519  2.73123  3.46354  2.40513  3.72494  3.29354  2.67741  2.69355  4.24690  2.90347  2.73739  3.18146  2.89801  2.37887  2.77519  2.98518  4.58477  3.61503
          0.02720  4.01401  4.73635  0.61958  0.77255  0.54775  0.86334
    502   2.34587  4.62750  2.95162  2.30177  3.99923  2.92472  3.72063  3.39310  2.56291  2.73728  3.87385  2.99808  3.80385  2.90554  2.99544  1.93878  2.83153  3.06510  5.30504  3.99731    514 s - - -
          2.68618  4.42225  2.77519  2.73123  3.46354  2.40513  3.72494  3.29354  2.67741  2.69355  4.24690  2.90347  2.73739  3.18146  2.89801  2.37887  2.77519  2.98518  4.58477  3.61503
          0.14675  4.01401  2.13342  0.61958  0.77255  0.54775  0.86334
    503   2.67085  4.97233  1.92441  2.08363  4.24384  3.29183  3.63921  3.63520  2.49198  2.85927  4.08176  2.80139  3.78260  2.79291  2.98165  2.65734  2.67473  3.29344  5.48490  4.10202    515 d - - -
          2.68618  4.42225  2.77519  2.73123  3.46354  2.40513  3.72494  3.29354  2.67741  2.69355  4.24690  2.90347  2.73739  3.18146  2.89801  2.37887  2.77519  2.98518  4.58477  3.61503
          0.03060  3.89785  4.62020  0.61958  0.77255  0.65069  0.73749
    504   2.41812  4.17054  3.90431  3.33831  2.67801  3.72336  3.96606  2.39002  3.24242  1.93130  3.16687  3.61785  4.08453  3.49066  3.48479  3.00738  2.88569  1.98016  4.66683  2.94268    516 l - - -
          2.68618  4.42225  2.77519  2.73123  3.46354  2.40513  3.72494  3.29354  2.67741  2.69355  4.24690  2.90347  2.73739  3.18146  2.89801  2.37887  2.77519  2.98518  4.58477  3.61503
          0.03060  3.89785  4.62020  0.61958  0.77255  0.65069  0.73749
    505   2.05964  4.21979  3.11547  2.88750  4.26641  1.50532  4.07612  3.67259  3.03097  3.35625  4.19767  3.15344  2.92887  3.32822  3.37425  2.40915  2.71945  3.15834  5.58595  4.35157    517 g - - -
          2.68618  4.42225  2.77519  2.73123  3.46354  2.40513  3.72494  3.29354  2.67741  2.69355  4.24690  2.90347  2.73739  3.18146  2.89801  2.37887  2.77519  2.98518  4.58477  3.61503
          0.09807  3.89785  2.61551  0.61958  0.77255  0.47883  0.96628
    506   2.72960  5.02614  2.92205  2.42636  4.36583  3.43236  3.58207  3.78435  2.01726  3.29774  4.10618  2.65471  3.84169  2.08469  2.29077  2.51073  2.94795  3.42402  5.43992  4.12844    518 k - - -
          2.68618  4.42225  2.77519  2.73123  3.46354  2.40513  3.72494  3.29354  2.67741  2.69355  4.24690  2.90347  2.73739  3.18146  2.89801  2.37887  2.77519  2.98518  4.58477  3.61503
          0.02885  3.95602  4.67836  0.61958  0.77255  0.60196  0.79349
    507   1.95653  4.49705  3.17937  2.66452  3.86022  2.88346  3.73770  3.22097  2.52466  2.61591  3.75930  3.09709  3.81996  2.94891  2.41845  2.64396  2.81156  2.92078  5.19069  3.92036    519 a - - -
          2.68618  4.42225  2.77519  2.73123  3.46354  2.40513  3.72494  3.29354  2.67741  2.69355  4.24690  2.90347  2.73739  3.18146  2.89801  2.37887  2.77519  2.98518  4.58477  3.61503
          0.02885  3.95602  4.67836  0.61958  0.77255  0.60196  0.79349
    508   2.78646  2.19713  4.30148  3.75430  3.27877  3.90323  4.36217  1.92936  3.59997  1.74158  3.21344  3.96156  4.29842  3.86153  3.79597  3.24444  3.05618  1.96492  5.00529  3.78988    520 l - - -
          2.68618  4.42225  2.77519  2.73123  3.46354  2.40513  3.72494  3.29354  2.67741  2.69355  4.24690  2.90347  2.73739  3.18146  2.89801  2.37887  2.77519  2.98518  4.58477  3.61503
          0.02885  3.95602  4.67836  0.61958  0.77255  0.60196  0.79349
    509   2.56240  4.68555  2.39554  2.43890  3.98691  3.33408  3.66928  2.79540  2.51659  3.02045  3.85760  2.94298  3.26359  2.84420  2.97165  2.18036  2.82512  3.05451  5.28941  3.96335    521 s - - -
          2.68618  4.42225  2.77519  2.73123  3.46354  2.40513  3.72494  3.29354  2.67741  2.69355  4.24690  2.90347  2.73739  3.18146  2.89801  2.37887  2.77519  2.98518  4.58477  3.61503
          0.02885  3.95602  4.67836  0.61958  0.77255  0.60196  0.79349
    510   2.39302  4.69698  2.69891  2.28048  4.23731  3.20574  3.76966  3.66022  2.62664  3.27681  4.11085  2.60934  3.77759  2.95193  3.06156  1.65368  2.89167  3.27187  5.50383  4.17105    522 s - - -
          2.68618  4.42225  2.77519  2.73123  3.46354  2.40513  3.72494  3.29354  2.67741  2.69355  4.24690  2.90347  2.73739  3.18146  2.89801  2.37887  2.77519  2.98518  4.58477  3.61503
          0.02885  3.95602  4.67836  0.61958  0.77255  0.60196  0.79349
    511   2.48293  4.57633  2.45475  2.50986  4.25632  3.13080  3.84724  3.66988  2.75775  3.31955  4.15656  2.96293  3.75115  3.04212  3.20090  1.49583  2.60376  3.24846  5.54963  4.21932    523 s - - -
          2.68618  4.42225  2.77519  2.73123  3.46354  2.40513  3.72494  3.29354  2.67741  2.69355  4.24690  2.90347  2.73739  3.18146  2.89801  2.37887  2.77519  2.98518  4.58477  3.61503
          0.02885  3.95602  4.67836  0.61958  0.77255  0.60196  0.79349
    512   2.68661  5.01214  1.78940  2.25238  4.31787  3.27352  3.66964  3.78419  2.54196  2.95655  4.17759  2.48519  3.79056  2.82489  3.04299  2.40906  2.95523  3.41091  5.55027  4.14778    524 d - - -
          2.68618  4.42225  2.77519  2.73123  3.46354  2.40513  3.72494  3.29354  2.67741  2.69355  4.24690  2.90347  2.73739  3.18146  2.89801  2.37887  2.77519  2.98518  4.58477  3.61503
          0.01951  3.94668        *  0.61958  0.77255  0.00000        *
//
HMMER3/f [3.1b2 | February 2015]
NAME  ARID
ACC   PF01388.20
DESC  ARID/BRIGHT DNA binding domain
LENG  89
ALPH  amino
RF    no
MM    no
CONS  yes
CS    yes
MAP   yes
DATE  Mon Jan 23 05:09:00 2017
NSEQ  453
EFFN  5.201454
CKSUM 316632588
GA    23.60 23.60;
TC    23.60 23.60;
NC    23.50 23.50;
BM    hmmbuild HMM.ann SEED.ann
SM    hmmsearch -Z 26740544 -E 1000 --cpu 4 HMM pfamseq
STATS LOCAL MSV       -9.3743  0.71842
STATS LOCAL VITERBI  -10.5266  0.71842
STATS LOCAL FORWARD   -3.5492  0.71842
HMM          A        C        D        E        F        G        H        I        K        L        M        N        P        Q        R        S        T        V        W        Y   
            m->m     m->i     m->d     i->m     i->i     d->m     d->d
  COMPO   2.67946  4.48396  3.02108  2.62811  3.11217  2.81517  3.63396  3.02447  2.62602  2.35835  3.72166  3.04376  3.29674  2.95256  2.91067  2.70759  2.94716  2.78573  4.23419  3.17121
          2.68618  4.42225  2.77519  2.73123  3.46354  2.40513  3.72494  3.29354  2.67741  2.69355  4.24690  2.90347  2.73739  3.18146  2.89801  2.37887  2.77519  2.98518  4.58477  3.61503
          0.25596  5.38057  1.50858  0.61958  0.77255  0.00000        *
      1   2.37220  5.44144  2.71126  1.70550  4.78560  3.70704  3.75585  3.76805  2.35984  3.61635  4.24365  3.03755  3.21591  2.17197  2.60073  2.71807  2.94477  3.50567  5.87465  4.46426      1 e - - H
          2.68618  4.42225  2.77519  2.73123  3.46354  2.40513  3.72494  3.29354  2.67741  2.69355  4.24690  2.90347  2.73739  3.18146  2.89801  2.37887  2.77519  2.98518  4.58477  3.61503
          0.00880  5.13341  5.85575  0.61958  0.77255  0.68670  0.69964
      2   2.79019  5.48396  3.20795  2.18337  4.72358  3.70611  3.17481  3.52413  1.67330  3.76576  4.15029  2.82691  3.78170  2.60244  2.14849  2.59297  3.05706  3.77524  5.91818  3.51032      2 k - - H
          2.68618  4.42225  2.77519  2.73123  3.46354  2.40513  3.72494  3.29354  2.67741  2.69355  4.24690  2.90347  2.73739  3.18146  2.89801  2.37887  2.77519  2.98518  4.58477  3.61503
          0.01189  5.23447  5.03811  0.61958  0.77255  0.65323  0.73472
      3   2.65973  5.39101  2.19461  1.78992  4.54123  3.62933  3.14074  4.16260  2.25673  2.66467  4.45485  3.03308  4.17149  2.76922  2.54346  2.74572  3.13317  3.40712  5.79984  4.11634      3 e - - H
          2.68618  4.42225  2.77519  2.73123  3.46354  2.40513  3.72494  3.29354  2.67741  2.69355  4.24690  2.90347  2.73739  3.18146  2.89801  2.37887  2.77519  2.98518  4.58477  3.61503
          0.00756  5.28454  6.00689  0.61958  0.77255  0.39135  1.12746
      4   2.56656  5.31853  2.67290  1.92663  4.82127  3.52189  3.60010  3.74206  2.53403  2.77784  4.39460  2.38535  4.03702  2.38016  2.45989  2.58590  2.82932  3.82944  5.81471  4.24357      4 e - - H
          2.68618  4.42225  2.77519  2.73123  3.46354  2.40513  3.72494  3.29354  2.67741  2.69355  4.24690  2.90347  2.73739  3.18146  2.89801  2.37887  2.77519  2.98518  4.58477  3.61503
          0.00697  5.36557  6.08792  0.61958  0.77255  0.47741  0.96861
      5   3.87066  5.06581  5.48222  4.48303  0.46098  4.90098  4.43960  3.37191  4.45595  3.09813  4.31881  4.84138  5.23728  4.67052  4.72762  4.22806  4.05828  3.50143  3.89042  2.41662      5 F - - H
          2.68618  4.42225  2.77519  2.73123  3.46354  2.40513  3.72494  3.29354  2.67741  2.69355  4.24690  2.90347  2.73739  3.18146  2.89801  2.37887  2.77519  2.98518  4.58477  3.61503
          0.00690  5.37616  6.09851  0.61958  0.77255  0.50375  0.92700
      6   3.02244  4.38987  4.65988  3.62595  3.09591  4.27129  3.74678  2.29146  4.02704  1.44544  2.07510  4.15143  4.63580  3.83835  4.01397  3.45436  3.11181  2.36825  4.01174  2.44192      6 l - - H
          2.68618  4.42225  2.77519  2.73123  3.46354  2.40513  3.72494  3.29354  2.67741  2.69355  4.24690  2.90347  2.73739  3.18146  2.89801  2.37887  2.77519  2.98518  4.58477  3.61503
          0.01116  5.37616  5.03952  0.61958  0.77255  0.50375  0.92700
      7   2.47043  4.32196  2.53901  2.28492  4.31662  3.26370  3.51960  4.27586  2.25398  3.22250  3.35002  2.92969  4.21563  2.59552  2.55758  2.11865  2.87909  3.42969  5.98265  4.20951      7 s - - H
          2.68618  4.42225  2.77519  2.73123  3.46354  2.40513  3.72494  3.29354  2.67741  2.69355  4.24690  2.90347  2.73739  3.18146  2.89801  2.37887  2.77519  2.98518  4.58477  3.61503
          0.00692  5.37192  6.09427  0.61958  0.77255  0.51306  0.91294
      8   2.56206  4.58009  2.51447  2.44076  4.88913  2.86756  3.78636  4.25802  2.35819  3.19828  4.26063  2.96691  4.21617  2.34683  2.88544  2.44761  2.02292  3.25709  5.98342  4.11284      8 t - - H
          2.68618  4.42225  2.77519  2.73123  3.46354  2.40513  3.72494  3.29354  2.67741  2.69355  4.24690  2.90347  2.73739  3.18146  2.89801  2.37887  2.77519  2.98518  4.58477  3.61503
          0.00692  5.37307  6.09542  0.61958  0.77255  0.51613  0.90839
      9   3.77268  5.09088  5.72253  5.11732  3.23654  4.99231  5.26208  2.44254  4.92302  0.49232  3.49911  5.14890  5.24428  4.94244  4.89693  4.32366  3.99237  2.62451  4.64037  3.34823      9 L - - H
          2.68618  4.42225  2.77519  2.73123  3.46354  2.40513  3.72494  3.29354  2.67741  2.69355  4.24690  2.90347  2.73739  3.18146  2.89801  2.37887  2.77519  2.98518  4.58477  3.61503
          0.00692  5.37307  6.09542  0.61958  0.77255  0.51613  0.90839
     10   2.38095  4.88494  3.24018  2.44212  3.56707  3.47530  3.13902  3.58247  1.92214  3.11480  3.68931  3.08631  4.12294  2.69518  2.32208  2.75588  3.03231  3.30770  5.91747  3.00913     10 k - - H
          2.68618  4.42225  2.77519  2.73123  3.46354  2.40513  3.72494  3.29354  2.67741  2.69355  4.24690  2.90347  2.73739  3.18146  2.89801  2.37887  2.77519  2.98518  4.58477  3.61503
          0.00692  5.37307  6.09542  0.61958  0.77255  0.48705  0.95305
     11   2.65499  5.39187  2.29392  2.14933  4.86625  3.43978  3.55917  4.09307  2.12852  3.67069  4.29120  2.54947  4.13472  2.00857  2.73638  2.50612  2.96810  3.66881  5.99443  4.55356     11 q - - H
          2.68618  4.42225  2.77519  2.73123  3.46354  2.40513  3.72494  3.29354  2.67741  2.69355  4.24690  2.90347  2.73739  3.18146  2.89801  2.37887  2.77519  2.98518  4.58477  3.61503
          0.00689  5.37749  6.09984  0.61958  0.77255  0.49836  0.93528
     12   3.11712  4.43480  5.05595  4.44737  1.00653  4.30140  3.68018  2.74294  4.24116  2.21844  3.34447  4.05132  4.66463  4.37651  4.26243  3.53983  3.37163  2.33562  4.72040  2.57439     12 f - - H
          2.68618  4.42225  2.77519  2.73123  3.46354  2.40513  3.72494  3.29354  2.67741  2.69355  4.24690  2.90347  2.73739  3.18146  2.89801  2.37887  2.77519  2.98518  4.58477  3.61503
          0.00689  5.37749  6.09984  0.61958  0.77255  0.49836  0.93528
     13   2.87902  3.49746  4.85462  4.25322  3.32617  4.25332  1.57061  2.95084  3.91328  2.00778  1.98221  3.78462  4.61931  4.06456  3.95446  3.28269  3.34188  2.67460  3.53575  3.01080     13 h - - H
          2.68618  4.42225  2.77519  2.73123  3.46354  2.40513  3.72494  3.29354  2.67741  2.69355  4.24690  2.90347  2.73739  3.18146  2.89801  2.37887  2.77519  2.98518  4.58477  3.61503
          0.02685  5.37749  3.82242  0.61958  0.77255  0.49836  0.93528
     14   2.39019  5.28950  2.82833  2.00820  4.85300  3.35311  3.69338  3.33773  2.19177  3.53020  3.76800  2.85572  4.20714  2.40411  2.24657  2.69439  2.73829  3.57167  5.98070  4.48393     14 e - - H
          2.68657  4.42213  2.77536  2.73124  3.46380  2.40526  3.72482  3.29361  2.67698  2.69341  4.24748  2.90333  2.73696  3.18136  2.89739  2.37902  2.77555  2.98538  4.58497  3.61501
          0.19745  2.10182  2.86569  2.39041  0.09606  0.57076  0.83263
     15   2.66639  5.25415  2.86718  2.36252  4.60070  3.75445  3.88501  3.93485  2.16959  3.28107  4.46426  2.13205  3.73781  2.23460  2.29313  2.44549  2.90560  3.45815  5.67253  4.54327     37 n - - H
          2.68618  4.42225  2.77519  2.73123  3.46354  2.40513  3.72494  3.29354  2.67741  2.69355  4.24690  2.90347  2.73739  3.18146  2.89801  2.37887  2.77519  2.98518  4.58477  3.61503
          0.08115  5.30216  2.61779  0.61958  0.77255  0.75666  0.63343
     16   2.97791  5.27327  3.17139  2.60242  4.77416  3.42696  3.54120  4.11265  2.45126  3.32507  4.26535  2.55135  3.88762  2.27253  1.42339  2.59429  3.00297  3.81511  5.36034  4.42546     38 r - - T
          2.68618  4.42225  2.77519  2.73123  3.46354  2.40513  3.72494  3.29354  2.67741  2.69355  4.24690  2.90347  2.73739  3.18146  2.89801  2.37887  2.77519  2.98518  4.58477  3.61503
          0.00799  5.22900  5.95135  0.61958  0.77255  0.75816  0.63210
     17   2.85356  5.19486  3.25173  2.60523  4.64906  1.27249  3.92772  3.98572  2.62209  3.65765  4.42697  2.29544  4.02464  2.90164  3.02558  2.58222  3.19186  3.47740  5.87143  4.31264     39 g - - T
          2.68618  4.42225  2.77519  2.73123  3.46354  2.40513  3.72494  3.29354  2.67741  2.69355  4.24690  2.90347  2.73739  3.18146  2.89801  2.37887  2.77519  2.98518  4.58477  3.61503
          0.01714  5.26369  4.43847  0.61958  0.77255  0.86082  0.54959
     18   2.85219  4.84532  3.50631  2.83499  4.10037  3.57644  3.83635  2.69372  2.84382  2.70216  3.46060  2.87661  3.82466  3.09762  2.98977  2.32131  1.64991  2.62158  5.55040  4.20759     40 t - - S
          2.68641  4.42257  2.77538  2.73143  3.46364  2.40536  3.72487  3.29366  2.67754  2.69372  4.24704  2.90361  2.73541  3.18137  2.89814  2.37903  2.77533  2.98537  4.58462  3.61470
          0.90227  0.75685  2.07777  0.27702  1.41898  0.45835  1.00056
     19   2.94308  4.09626  4.31961  3.82476  2.91286  3.72980  4.35865  1.94536  3.61577  1.76758  3.00353  3.72232  2.13904  4.10068  3.68030  3.04937  2.88748  2.49555  4.99627  3.26522     44 l - - S
          2.68657  4.42275  2.77550  2.73149  3.46352  2.40529  3.72512  3.29198  2.67789  2.69240  4.24733  2.90348  2.73700  3.18076  2.89783  2.37928  2.77541  2.98537  4.58484  3.61542
          0.89932  0.71750  2.25204  1.01087  0.45240  0.81323  0.58595
     20   2.74851  5.42238  2.88334  2.39579  4.41023  2.49554  3.76882  3.67967  2.32539  3.31734  3.90046  2.88711  2.51039  2.70739  2.68566  2.54342  2.50259  3.41897  5.86163  3.94005     58 k - - S
          2.68618  4.42225  2.77519  2.73123  3.46354  2.40513  3.72494  3.29354  2.67741  2.69355  4.24690  2.90347  2.73739  3.18146  2.89801  2.37887  2.77519  2.98518  4.58477  3.61503
          0.24491  5.14332  1.55407  0.61958  0.77255  0.63693  0.75272
     21   2.70334  5.39343  3.09802  2.41156  3.79432  2.74806  3.37710  4.04323  1.75605  3.42324  4.29244  2.91289  3.36031  2.51323  2.58769  2.34054  2.91938  3.71683  5.82908  4.29180     59 k - - S
          2.68618  4.42225  2.77519  2.73123  3.46354  2.40513  3.72494  3.29354  2.67741  2.69355  4.24690  2.90347  2.73739  3.18146  2.89801  2.37887  2.77519  2.98518  4.58477  3.61503
          0.06853  5.04521  2.81692  0.61958  0.77255  0.91553  0.51133
     22   2.74430  4.16442  4.25638  3.02380  2.97086  3.86057  4.16736  2.03798  3.59368  2.10781  3.34306  3.72588  2.66590  3.59043  3.62974  2.23791  2.92545  2.28679  4.34588  3.43149     60 i - - -
          2.68618  4.42225  2.77519  2.73123  3.46354  2.40513  3.72494  3.29354  2.67741  2.69355  4.24690  2.90347  2.73739  3.18146  2.89801  2.37887  2.77519  2.98518  4.58477  3.61503
          0.00933  5.07475  5.79710  0.61958  0.77255  0.56906  0.83484
     23   3.17514  5.10739  4.14598  3.76985  4.60695  3.98576  4.78802  3.41269  3.61172  3.33992  4.59487  4.09689  0.48883  3.79430  3.87304  3.41862  3.64855  3.57071  6.03704  4.78984     61 P - - -
          2.68608  4.42135  2.77593  2.73121  3.46264  2.40552  3.72491  3.29380  2.67793  2.69355  4.24772  2.90374  2.73667  3.18076  2.89807  2.37894  2.77449  2.98541  4.58202  3.61572
          0.34868  1.61871  2.34108  1.98494  0.14779  0.77190  0.62014
     24   2.64340  4.81631  3.21749  2.77988  3.71670  3.51021  3.82625  3.08573  2.68134  2.04006  3.27989  3.11532  4.03712  2.97180  3.20382  2.70379  2.69965  1.92972  5.11205  3.83313     87 v - - -
          2.68673  4.42304  2.77533  2.73144  3.46355  2.40505  3.72500  3.29293  2.67827  2.69409  4.24751  2.90379  2.73629  3.18172  2.89836  2.37840  2.77497  2.98510  4.58079  3.61421
          0.25620  2.14433  2.21765  2.91032  0.05600  0.78153  0.61195
     25   2.78770  4.24219  4.91344  4.30017  3.08989  4.14268  4.47541  1.40509  3.97879  1.68937  3.28149  4.24317  4.34355  4.22725  4.04647  3.29364  2.86318  1.84700  4.77223  3.71692    118 i - - -
          2.68629  4.42236  2.77515  2.73134  3.46359  2.40522  3.72499  3.29345  2.67749  2.69338  4.24678  2.90344  2.73740  3.18157  2.89781  2.37895  2.77527  2.98475  4.58488  3.61507
          0.09883  2.42534  5.17511  0.93420  0.49906  0.35162  1.21587
     26   2.13456  4.27900  2.31223  2.36524  4.67813  1.98868  3.92257  3.98007  2.59798  3.73798  4.15407  2.43926  4.09109  2.65884  3.10510  2.72952  3.13324  3.43189  5.95610  4.28538    123 g - - S
          2.68619  4.42236  2.77525  2.73132  3.46343  2.40510  3.72490  3.29292  2.67743  2.69352  4.24701  2.90356  2.73751  3.18151  2.89782  2.37898  2.77509  2.98528  4.58488  3.61509
          0.11275  2.26070  6.05407  0.67790  0.70863  0.39887  1.11194
     27   2.94639  5.38194  3.14547  2.68270  4.54392  1.21156  3.64126  4.28658  2.46097  3.75085  4.53459  2.48742  4.13183  3.04388  2.85843  2.55146  3.06889  3.87787  5.97462  4.45085    126 g - - S
          2.68618  4.42225  2.77519  2.73123  3.46354  2.40513  3.72494  3.29354  2.67741  2.69355  4.24690  2.90347  2.73739  3.18146  2.89801  2.37887  2.77519  2.98518  4.58477  3.61503
          0.00688  5.37842  6.10077  0.61958  0.77255  0.49456  0.94119
     28   2.76952  4.73761  3.26942  2.66366  4.45523  3.83251  3.34333  3.89761  1.41122  3.68194  4.20436  3.17006  4.22551  2.62141  1.83236  2.77943  3.05476  3.36331  5.96131  4.40350    127 k - - S
          2.68618  4.42225  2.77519  2.73123  3.46354  2.40513  3.72494  3.29354  2.67741  2.69355  4.24690  2.90347  2.73739  3.18146  2.89801  2.37887  2.77519  2.98518  4.58477  3.61503
          0.00688  5.37842  6.10077  0.61958  0.77255  0.49456  0.94119
     29   2.75476  5.30017  2.24008  1.92472  3.88422  3.59179  3.66059  4.09439  2.27894  3.57139  4.55131  3.13983  2.28199  2.88964  2.67190  2.65474  2.77675  3.59564  5.66356  4.27588    128 e - - S
          2.68618  4.42225  2.77519  2.73123  3.46354  2.40513  3.72494  3.29354  2.67741  2.69355  4.24690  2.90347  2.73739  3.18146  2.89801  2.37887  2.77519  2.98518  4.58477  3.61503
          0.00688  5.37842  6.10077  0.61958  0.77255  0.48030  0.96390
     30   3.45284  4.79567  5.43512  4.82701  3.14796  4.66355  5.00060  1.49888  4.62298  1.48325  3.01186  4.83071  4.84001  4.71569  4.61971  3.98605  3.68200  1.32041  3.91573  4.27558    129 v - - -
          2.68618  4.42225  2.77519  2.73123  3.46354  2.40513  3.72494  3.29354  2.67741  2.69355  4.24690  2.90347  2.73739  3.18146  2.89801  2.37887  2.77519  2.98518  4.58477  3.61503
          0.00687  5.38057  6.10292  0.61958  0.77255  0.48576  0.95510
     31   3.09486  5.17580  1.07725  2.36403  4.94500  3.77129  3.89045  4.42956  2.77738  3.83477  4.65233  2.19626  3.29697  3.14719  3.27251  2.78650  3.33621  3.97312  5.57926  4.63005    130 d - - S
          2.68618  4.42225  2.77519  2.73123  3.46354  2.40513  3.72494  3.29354  2.67741  2.69355  4.24690  2.90347  2.73739  3.18146  2.89801  2.37887  2.77519  2.98518  4.58477  3.61503
          0.00687  5.38057  6.10292  0.61958  0.77255  0.48576  0.95510
     32   3.15240  3.98114  5.09718  4.48341  3.18158  4.32205  4.51956  2.65420  4.27314  0.70304  3.50232  4.47835  4.55633  4.07858  4.28669  3.63334  3.18903  2.36008  4.37641  3.97192    131 l - - T
          2.68628  4.42235  2.77529  2.73133  3.46363  2.40522  3.72446  3.29364  2.67710  2.69364  4.24699  2.90331  2.73728  3.18156  2.89785  2.37896  2.77529  2.98500  4.58487  3.61513
          0.03040  3.58611  6.10292  1.45687  0.26522  0.48576  0.95510
     33   2.95339  3.84395  4.90359  4.02362  1.80556  4.15002  2.78327  2.93694  4.12101  2.10038  3.44341  4.34008  4.26377  3.40608  4.16002  3.47836  3.34484  2.60781  3.77156  1.62557    139 y - - T
          2.68618  4.42225  2.77519  2.73123  3.46354  2.40513  3.72494  3.29354  2.67741  2.69355  4.24690  2.90347  2.73739  3.18146  2.89801  2.37887  2.77519  2.98518  4.58477  3.61503
          0.00687  5.38057  6.10292  0.61958  0.77255  0.48576  0.95510
     34   2.59909  5.33367  3.01180  2.62169  4.04426  3.52462  3.39757  3.91466  1.83685  2.40847  4.07671  3.04688  4.18963  2.52450  2.14177  2.91887  2.73329  3.43380  5.37795  4.12004    140 k - - H
          2.68618  4.42225  2.77519  2.73123  3.46354  2.40513  3.72494  3.29354  2.67741  2.69355  4.24690  2.90347  2.73739  3.18146  2.89801  2.37887  2.77519  2.98518  4.58477  3.61503
          0.00687  5.38057  6.10292  0.61958  0.77255  0.48576  0.95510
     35   4.51674  5.84371  6.66434  6.06921  2.75775  6.12596  6.35726  2.64682  5.94528  0.32737  3.08796  6.31532  6.01202  5.65155  5.80387  5.54661  4.72274  3.10789  6.17856  5.30174    141 L - - H
          2.68618  4.42225  2.77519  2.73123  3.46354  2.40513  3.72494  3.29354  2.67741  2.69355  4.24690  2.90347  2.73739  3.18146  2.89801  2.37887  2.77519  2.98518  4.58477  3.61503
          0.00687  5.38057  6.10292  0.61958  0.77255  0.48576  0.95510
     36   3.01835  4.76395  4.08318  3.56946  2.11543  4.02291  3.04609  3.24615  2.94467  2.96708  3.87174  3.77134  4.51046  3.70659  3.24829  3.23379  3.30585  3.03267  2.52530  1.40241    142 y - - H
          2.68618  4.42225  2.77519  2.73123  3.46354  2.40513  3.72494  3.29354  2.67741  2.69355  4.24690  2.90347  2.73739  3.18146  2.89801  2.37887  2.77519  2.98518  4.58477  3.61503
          0.00687  5.38057  6.10292  0.61958  0.77255  0.48576  0.95510
     37   2.43088  4.79007  3.13393  2.44420  4.38559  2.90890  3.37629  3.74991  2.24328  3.20454  3.75161  2.69949  4.17127  2.39363  2.08965  2.86975  3.00756  2.79799  5.97092  4.48974    143 r - - H
          2.68618  4.42225  2.77519  2.73123  3.46354  2.40513  3.72494  3.29354  2.67741  2.69355  4.24690  2.90347  2.73739  3.18146  2.89801  2.37887  2.77519  2.98518  4.58477  3.61503
          0.00687  5.38057  6.10292  0.61958  0.77255  0.48576  0.95510
     38   2.00444  3.98285  3.68661  2.31771  3.96253  3.95973  3.99007  2.72938  2.82493  2.08495  3.49238  3.51805  4.38075  2.39216  3.25444  2.89842  2.78835  2.61796  5.39587  3.87025    144 a - - H
          2.68618  4.42225  2.77519  2.73123  3.46354  2.40513  3.72494  3.29354  2.67741  2.69355  4.24690  2.90347  2.73739  3.18146  2.89801  2.37887  2.77519  2.98518  4.58477  3.61503
          0.00687  5.38057  6.10292  0.61958  0.77255  0.48576  0.95510
     39   3.36415  4.27501  5.59341  5.03977  4.18181  4.92190  5.40046  1.93917  4.88767  2.96160  3.61724  5.08793  5.25698  5.07106  4.96010  3.14209  3.79021  0.54167  5.87941  4.68330    145 V - - H
          2.68618  4.42225  2.77519  2.73123  3.46354  2.40513  3.72494  3.29354  2.67741  2.69355  4.24690  2.90347  2.73739  3.18146  2.89801  2.37887  2.77519  2.98518  4.58477  3.61503
          0.03103  5.38057  3.65155  0.61958  0.77255  0.48576  0.95510
     40   2.77081  4.05681  3.56065  2.74374  3.42365  3.78233  3.52234  2.17030  2.77827  2.61772  2.94894  3.25934  4.30032  2.41114  3.02832  2.54762  2.68356  2.54777  5.36587  3.85449    146 i - - T
          2.68611  4.42226  2.77521  2.73124  3.46355  2.40514  3.72493  3.29355  2.67740  2.69356  4.24691  2.90347  2.73741  3.18147  2.89802  2.37887  2.77516  2.98519  4.58478  3.61504
          0.19364  3.67678  1.89216  0.39305  1.12391  0.57911  0.82189
     41   2.75657  5.47212  2.73440  2.27760  4.68024  3.53050  3.71386  4.20515  1.63686  3.38051  4.33065  3.06320  4.00047  2.16640  2.44697  2.37139  3.14439  3.55299  5.90474  4.49380    148 k - - T
          2.68615  4.42227  2.77518  2.73122  3.46326  2.40515  3.72497  3.29356  2.67743  2.69357  4.24692  2.90349  2.73742  3.18148  2.89803  2.37889  2.77513  2.98520  4.58479  3.61505
          0.04756  3.57332  3.99624  0.65126  0.73687  0.34995  1.21985
     42   2.40097  4.79043  3.23324  2.43211  2.66198  3.47936  3.16022  3.66193  2.55236  2.54125  3.39132  2.68948  4.23809  2.97182  2.22348  2.59126  3.16511  3.36030  5.82023  4.01212    151 r - - T
          2.68625  4.42235  2.77530  2.73133  3.46255  2.40521  3.72505  3.29364  2.67747  2.69327  4.24686  2.90350  2.73746  3.18156  2.89774  2.37894  2.77530  2.98528  4.58487  3.61493
          0.20453  1.70025  6.06089  0.10650  2.29243  0.55870  0.84852
     43   3.69022  5.54355  3.26346  3.16203  5.54286  0.36665  4.74603  5.01372  3.57811  4.57707  5.44856  3.61720  4.77345  3.91171  3.94049  3.62845  4.05894  4.56997  6.75430  5.18329    153 G - - S
          2.68613  4.42226  2.77520  2.73124  3.46355  2.40514  3.72495  3.29355  2.67742  2.69356  4.24691  2.90348  2.73738  3.18147  2.89802  2.37882  2.77520  2.98519  4.58478  3.61504
          0.02604  3.75505  6.07441  0.40750  1.09455  0.42281  1.06481
     44   3.21340  5.30388  3.94597  4.00995  5.67062  0.32013  5.32527  5.14596  4.37643  4.48581  5.58351  3.59273  4.51696  4.58643  4.44394  3.13277  3.58452  4.29183  6.96883  5.74325    155 G - - S
[truncated: 15,131,622 more chars]
